# Supplementary material for: Identification of disease comorbidity through hidden molecular mechanisms
Source: Sci Rep. 2016 Dec 19;6:39433. doi: 10.1038/srep39433 (PMC5172201; doi:10.1038/srep39433)
Supplement: Supplementary Table 1 [file srep39433-s2.txt]

ICD9 for D1	description	ICD9 for D2	description	# of genes in D1	# of genes in D2	EntrezID for shared genes	# of overlapped genes(NG)	RR	phi	XD	# of enriched GO terms in D1	# of enriched GO terms in D2	# of overlapped GO terms					
239.4	Neoplasm of unspecified nature of bladder	714.0	Rheumatoid arthritis	943	323	1026 10563 10587 10673 10855 1113 1116 1191 1231 133 1392 140 1401 142 1432 1435 1493 1513 17319 177 182 185 1906 1950 1958 19713 1981 1994 2034 2064 2150 2214 2253 259197 2650 27074 284 285 28514 29126 2952 2956 3181 3291 332 3329 3383 3458 348 3481 3491 355 3552 3553 3558 356 3565 3569 3576 3586 3600 3604 3605 3606 367 3685 3688 3717 3725 3802 387 3952 3953 4049 4170 4193 4249 4261 4276 4282 4312 4313 4314 4318 4322 4524 4586 4609 472 5054 5133 5294 5328 5347 5371 54 5743 5783 5879 5914 5915 5916 5925 596 5979 598 6275 6279 6347 6362 6364 6387 6401 6403 64127 64135 6416 652 6528 660 6647 6696 682 7072 7078 7099 7124 7178 7296 7298 7341 7424 80381 843 871 8837 8838 8839 896 921 9308 9370 941 943 9518 9636	146	0.814822905	-0.00033356	6.410330736	2142	1653	794					
162.3	"Malignant neoplasm of upper lobe, bronchus or lung"	239.4	Neoplasm of unspecified nature of bladder	277	943	1026 1029 10395 10642 10664 10761 10855 11186 11200 1387 1398 1485 1499 1508 1544 177 1910 1950 1956 1969 2052 2064 2065 2066 207 2100 218 2260 2264 2272 238 25890 2626 2693 2706 27122 2950 2952 3091 3099 324 328 330 331 332 3458 3479 3486 3490 3491 355 3553 356 3569 3576 3586 3611 3621 3622 3688 3690 3845 387 3880 3952 4023 4049 4086 4170 4193 4214 4233 4255 4282 4288 4292 43 4312 4313 4314 4318 4321 4524 4610 4683 472 5002 5111 5155 5315 5329 5340 56896 57016 5747 581 5829 5915 5925 5934 595 596 598 6091 6240 6387 6401 6403 64127 6422 6502 6513 6597 6623 6648 6678 6696 673 7080 7099 7161 7298 7345 7422 7430 7476 768 79444 820 836 838 841 842 864 8840 8945 9021 9308 9370 9403 9429	141	1.223750634	0.000263526	5.475369649	1780	2142	918					
079.0	Adenovirus infection in conditions classified elsewhere and of unspecified site	714.0	Rheumatoid arthritis	348	323	1026 10859 1231 1234 133 1401 142 1432 1493 1524 154 155 1667 1906 1950 1981 2064 2150 2212 284 285 29126 3107 3119 332 3329 3383 3385 3456 3458 3459 348 355 3553 3557 3558 356 3565 3566 3569 3574 3576 3586 3593 3605 3606 3627 3661 3676 3688 3802 387 3952 4049 4153 4276 4282 4313 4318 472 5008 5027 5054 5133 5294 5327 5328 5371 57817 59067 5925 596 598 6279 6288 6347 6352 6356 6387 64127 6441 6556 671 7072 7097 7099 7124 7434 80380 8797 929 9308 9370 941 942 943 9536 9641	98	0.50425115	-0.000194656	11.82929808	1759	1653	1006					
203.0	Multiple myeloma	239.4	Neoplasm of unspecified nature of bladder	136	943	1027 1029 10673 10855 1116 1163 1401 1485 1513 1540 207 20848 2247 2261 259 259197 284 2950 2952 3265 328 3315 332 3320 3458 3479 3480 3552 3553 356 3562 3569 3685 3688 3690 374 3791 3815 3845 3981 4049 4170 4233 4261 4276 4312 4313 4524 4582 4609 4684 5079 5111 5328 54 56616 595 596 598 6364 6382 6387 639 650 6502 6648 6696 673 7076 7077 7124 7468 7490 7494 841 846 860 8837 894 9232 9429 9437 9891 9961	84	1.596234024	0.000226459	3.750023226	1264	2142	721					
239.4	Neoplasm of unspecified nature of bladder	331.0	Alzheimer's disease	943	246	102 1027 1071 1080 1113 1191 1401 1410 1435 1499 177 1869 1978 2057 2066 2078 2099 2100 2170 21803 22084 2246 239 246 25 2597 2752 3181 3320 3339 3383 3458 3479 348 3482 351 355 3552 3553 356 3569 3586 3606 3685 3688 3925 3973 4023 4241 4311 4361 4524 4543 5058 5300 5320 5328 57142 5743 57447 5894 6347 6400 6571 6648 6667 672 7076 7077 7099 7124 7249 7345 7490 836	75	1.158500352	0.000326613	3.077198131	2142	1522	626					
239.4	Neoplasm of unspecified nature of bladder	440	Atherosclerosis	943	150	1401 199 240 3458 3685 3690 4314 6401	8	36.97942156	0.001638721	2.568311282	2142	1369	642					
710.0	Systemic lupus erythematosus	714.0	Rheumatoid arthritis	134	323	N/A	0	5.25305362	0.020400123	7.737517786	1238	1653	689					
340	Multiple sclerosis	714.0	Rheumatoid arthritis	141	323	11240 1231 1234 1493 1524 2150 2212 2214 2215 26191 2944 29851 3107 3119 3383 3458 348 355 3553 3557 3558 356 3566 3569 3576 3586 3593 3605 3606 3627 3663 3672 3676 3952 3953 4261 4276 4314 4318 5054 5133 5327 56244 598 6347 6352 6354 6376 6387 64127 64135 6556 6696 7099 7124 7177 7434 929 940 941	60	0.480542967	-0.002121748	7.432343909	1170	1653	650					
079.0	Adenovirus infection in conditions classified elsewhere and of unspecified site	340	Multiple sclerosis	348	141	1231 1234 1493 1524 2150 2212 3105 3106 3107 3119 3383 3458 348 355 3553 3557 3558 3559 356 3566 3569 3575 3576 3586 3593 3596 3605 3606 3620 3627 3659 3676 3952 4179 4276 4277 4318 4353 4599 5054 5133 5327 5788 5970 598 6347 6352 6387 6404 64127 6556 7076 7077 7099 7124 7434 920 929 941	59	5.582880332	0.00053747	7.906348393	1759	1170	700					
079.0	Adenovirus infection in conditions classified elsewhere and of unspecified site	162.3	"Malignant neoplasm of upper lobe, bronchus or lung"	348	277	1026 1029 11186 1440 1950 1956 2064 207 2272 290 2950 3091 3106 332 3458 355 3553 3557 356 3569 3576 3586 3659 3678 3688 387 3952 4023 4049 4057 4233 4282 4313 4318 4353 472 5111 5925 596 598 6387 64127 6441 6590 6648 7099 7422 7430 820 836 841 842 864 9021 9308 9370	56	1.170396014	0.0000437	5.719150198	1759	1780	750					
239.4	Neoplasm of unspecified nature of bladder	340	Multiple sclerosis	943	141	1231 1410 1493 2150 2214 2597 330 331 3383 3458 348 355 3553 3558 3559 356 3569 3576 3586 3605 3606 3620 3925 3952 3953 4179 4261 4276 4277 4314 4318 4321 4486 4508 4671 5054 5133 57142 5970 598 6347 6387 64127 64135 6469 6696 7076 7077 7099 7124 7293 794 834 925 941	55	1.061342915	0.000033	2.589128954	2142	1170	516					
239.4	Neoplasm of unspecified nature of bladder	710.0	Systemic lupus erythematosus	943	134	100 1051 10673 1082 1191 1231 1401 1493 1956 1994 2099 2147 2214 2625 29126 3383 3439 3458 348 355 3553 3558 3559 356 3565 3586 3605 3606 3688 3690 3725 3791 4261 4282 4318 5133 5747 596 6347 6387 6401 6403 6647 6648 6696 7100 7124 796 836 9 925 9308 943	53	0.577486857	-0.000266946	2.233904721	2142	1238	610					
162.3	"Malignant neoplasm of upper lobe, bronchus or lung"	714.0	Rheumatoid arthritis	277	323	10 1026 10855 11009 177 1950 2064 2944 2952 332 335 3458 3491 355 3553 3554 3557 356 3569 3576 3586 3688 387 3952 4049 4170 4193 4282 4312 4313 4314 4318 4331 4524 472 5915 5925 596 598 6387 6401 6403 64127 6441 6573 6696 7099 7298 7515 902 9308 9370	52	0.889064765	-0.000991922	5.691037319	1780	1653	682					
440	Atherosclerosis	714.0	Rheumatoid arthritis	150	323	N/A	0	0.650218588	-0.000120947	5.739699612	1369	1653	672					
239.4	Neoplasm of unspecified nature of bladder	710.1	Systemic sclerosis	943	97	102 10673 1401 1432 1493 1499 182 185 1906 199 2022 207 2147 2247 28514 3265 355 3552 3553 3558 3565 3586 3598 3605 4088 4233 4282 4312 4313 4318 5062 5155 5328 57154 6317 6347 6362 6403 6497 6498 6647 7076 7077 7471 836 841 857 9043 930	49	0.550274645	-0.000167963	2.035545555	2142	1224	656					
193	Malignant neoplasm of thyroid gland	239.4	Neoplasm of unspecified nature of bladder	77	943	1026 1027 10855 11186 1956 1977 2056 2057 2064 2065 207 2247 2264 2272 2597 2950 3265 331 3397 3479 3480 355 3565 3586 3732 3958 4089 4193 4610 5294 5329 5928 595 5979 6382 6502 6528 6648 6667 673 7082 7161 7253 7424 7490 846 9232 9531	48	0.519041376	-0.000184957	2.087589735	1074	2142	546					
239.4	Neoplasm of unspecified nature of bladder	250	Diabetes mellitus	943	163	10628 1231 133 1401 1493 177 208 2152 2950 2952 3291 3303 3375 3383 348 3553 3559 3565 3569 3576 3586 3606 3651 3667 367 3952 3953 4023 4276 4489 4524 4760 5054 5325 6347 6387 6401 64135 6517 6647 6648 685 7099 7124 7422 7486 9370	47	2.03164051	0.000200479	1.483153444	2142	1272	527					
203.0	Multiple myeloma	714.0	Rheumatoid arthritis	136	323	10673 10855 1116 1234 1401 1513 259197 284 2944 2952 332 3458 3552 3553 3557 356 3569 3603 3685 3688 4049 4153 4170 4261 4276 4312 4313 4524 4552 4609 5008 5328 54 596 598 608 6348 6364 6387 6696 7124 861 8837 928 940 9846	46	0.870076671	-0.000374635	6.890681621	1264	1653	539					
205.0	Myeloid leukemia acute	714.0	Rheumatoid arthritis	202	323	10 10855 1435 1511 1950 1958 2624 284 285 2944 2952 332 355 3553 3569 3574 3576 3717 3952 3953 4193 4313 4318 4524 4609 5321 5914 5915 5925 596 598 6347 6348 6387 6401 671 7124 7424 7515 861 862 8797 8837 9370 942 9846	46	0.576847619	-0.000310693	6.718935828	1432	1653	582					
250	Diabetes mellitus	714.0	Rheumatoid arthritis	163	323	N/A	0	1.357468396	0.000527383	6.260479976	1272	1653	592					
555.0	Regional enteritis of small intestine	714.0	Rheumatoid arthritis	83	323	10 1401 1432 1493 1524 2214 26191 3119 3383 3458 3557 3565 3569 3576 3586 3604 3606 3689 4049 4153 4276 4312 4314 4552 4650 56244 58191 59067 6352 64127 6556 6583 6584 6696 7097 7099 7124 7432 7433 929 9308 942 9966	43	1.042056031	0.0000995	6.468656695	788	1653	502					
278.00	"Obesity, unspecified"	714.0	Rheumatoid arthritis	204	323	133 1401 1513 154 155 185 1906 3291 3356 3383 3481 355 3557 3569 3576 3586 3606 3689 3952 3953 4282 4313 4314 4318 4524 4552 5054 54 56729 57817 5914 6287 6288 6347 6357 6696 7124 7442 9370 9672	40	2.96499676	0.000318183	4.7690497	1513	1653	569					
340	Multiple sclerosis	710.0	Systemic lupus erythematosus	141	134	100133941 1231 1234 1493 2212 2214 2215 26191 3105 3106 3119 3383 3458 348 355 3553 3557 3558 3559 356 3566 3579 3586 3605 3606 3663 3738 4261 4318 5133 56244 6347 6352 6387 6696 7124 920 925 940	39	1.461491002	0.000661157	10.92462806	1170	1238	615					
162.3	"Malignant neoplasm of upper lobe, bronchus or lung"	203.0	Multiple myeloma	277	136	10018 1029 10855 1485 207 2944 2950 2952 328 329 332 3458 3479 3553 3557 356 3569 3688 3690 3845 4049 4170 4233 4312 4313 4524 5111 595 596 598 6387 6502 6648 6696 673 7517 841 9429	38	0.369155577	-0.001189371	5.169565282	1780	1264	664					
203.0	Multiple myeloma	205.0	Myeloid leukemia acute	136	202	1027 1029 10855 207 2247 283 284 2944 2952 3265 332 3479 3480 3553 3562 3569 3815 3845 4313 4524 4609 4684 567 596 598 6348 6387 6502 6688 7124 7490 7517 841 861 8837 9429 9846 9961	38	3.201784589	0.000340876	7.220357004	1264	1432	619					
331.0	Alzheimer's disease	758.0	Down's syndrome	246	78	10399 10776 10935 11307 1136 1137 1139 1141 1859 2078 2099 2166 2170 2670 3181 348 351 3569 3925 410 4128 4137 4524 4548 4552 4666 5052 5058 571 6285 6347 6453 7124 755 836 875 9588 9619	38	3.833230368	0.002459455	6.315246323	1522	828	436					
079.0	Adenovirus infection in conditions classified elsewhere and of unspecified site	331.0	Alzheimer's disease	348	246	1080 1234 1401 1636 1869 1965 21803 21898 25 3383 341 3416 3458 348 355 3553 356 3569 3586 3606 3684 3688 3949 4023 4353 4361 5328 55937 6285 6347 6648 7076 7077 7099 7124 836	36	0.773834702	-0.000101589	4.279432379	1759	1522	608					
162.3	"Malignant neoplasm of upper lobe, bronchus or lung"	196.0	"Secondary and unspecified malignant neoplasm of lymph nodes of head, face, and neck"	277	105	1026 1029 10855 11186 1485 1499 1508 1956 2064 2065 2100 2272 2950 3091 332 355 3576 387 3880 4193 4288 4312 4313 4318 472 5111 5329 581 595 596 6387 6513 6648 673 9021 9770	36	9.613891336	0.024973014	5.897451046	1780	1185	622					
197.7	"Malignant neoplasm of liver, secondary"	239.4	Neoplasm of unspecified nature of bladder	48	943	102 11065 1113 11156 1499 1890 1956 2064 2152 317 328 3480 3552 3569 3576 3655 3685 3690 3815 383 3897 4089 4193 4233 4255 4313 4316 4318 5111 5122 5126 6364 6513 7076 7082 7422	36	1.620984153	0.000824764	1.688455581	813	2142	477					
331.0	Alzheimer's disease	440	Atherosclerosis	246	150	1401 335 3458 3685	4	3.492438195	0.000985917	6.127887276	1522	1369	619					
197.7	"Malignant neoplasm of liver, secondary"	199	Malignant neoplasm without specification of site	48	904	N/A	0	15.05616812	0.001006922	1.567571845	813	2091	467					
239.4	Neoplasm of unspecified nature of bladder	239.6	Neoplasm of unspecified nature of brain	943	55	11095 1605 1641 1869 1956 2064 207 2950 2952 317 3181 324 3265 3481 3485 351 358 379 3791 3897 4172 4255 43 4318 4323 4436 4524 4613 4684 472 5879 5881 5925 6387 6513	35	1.871960061	0.000249671	1.476757739	2142	719	379					
331.0	Alzheimer's disease	714.0	Rheumatoid arthritis	246	323	1113 1191 1234 1401 1435 1471 177 2023 26353 3181 335 3356 3383 3458 348 355 3552 3553 356 3569 3586 3606 3685 3688 4524 4552 5328 5743 6280 6347 6348 7099 7124 728 9420	35	0.591706005	-0.006387403	4.102481381	1522	1653	589					
250	Diabetes mellitus	440	Atherosclerosis	163	150	N/A	0	55.12161488	0.002018942	5.585278408	1272	1369	668					
079.0	Adenovirus infection in conditions classified elsewhere and of unspecified site	196.0	"Secondary and unspecified malignant neoplasm of lymph nodes of head, face, and neck"	348	105	1026 1029 11186 133 1956 2064 2149 2191 2272 2950 3091 332 3329 355 3576 387 4313 4318 4478 4582 472 5111 5328 567 596 6387 6648 7076 7077 857 9021 920	32	4.738543871	0.000475962	4.120717572	1759	1185	510					
205.0	Myeloid leukemia acute	208.0	Leukemia of unspecified cell type acute	202	54	10 10225 1027 1030 10499 12505 1543 2120 25 2944 2952 3239 332 355 3563 3569 3576 3717 4297 4353 4363 4524 4609 596 613 6402 6502 7490 861 862 9429 9961	32	4249.418258	0.10368332	7.433673888	1432	744	387					
691.8	Other atopic dermatitis and related conditions	714.0	Rheumatoid arthritis	87	323	10 1026 1493 1524 154 2150 216 2944 2952 3356 3458 3553 3565 3566 3593 3600 3603 3606 406938 4153 5328 6352 6356 6357 6362 6368 6376 6401 6403 7097 7432 929	32	1.224672575	0.000348977	4.229209944	812	1653	443					
205.0	Myeloid leukemia acute	208.9	Unspecified leukemia	202	72	1050 2120 2322 23365 25 2623 2624 26511 3717 3815 3845 4005 4026 4066 4291 4297 4763 4869 54904 5781 5914 596 613 64324 6455 8021 8028 8301 861 865 8833	31	319.0910604	0.013948768	5.604720161	1432	765	371					
250	Diabetes mellitus	401.9	Unspecified essential hypertension	163	64	N/A	0	1.418758516	0.00361833	8.004190332	1272	660	342					
710.1	Systemic sclerosis	714.0	Rheumatoid arthritis	97	323	100132285 10673 1401 1432 1493 1511 182 185 1906 26191 28514 355 3552 3553 3557 3558 3565 3586 3605 4282 4312 4313 4318 5328 6347 6354 6362 6403 6556 6647 671	31	3.376791114	0.006739167	3.924550083	1224	1653	495					
250	Diabetes mellitus	340	Multiple sclerosis	163	141	N/A	0	0.791020153	-0.0000921	7.252437543	1272	1170	482					
136.1	Behcet's syndrome	714.0	Rheumatoid arthritis	49	323	10563 1234 2023 26191 2944 2952 3383 3458 3552 3553 3558 3565 3576 3593 3605 3606 3952 4153 4276 4313 4318 6366 6387 64127 6556 7099 7124 9370	28	2.578258052	0.000548118	3.188365736	879	1653	532					
250	Diabetes mellitus	710.0	Systemic lupus erythematosus	163	134	N/A	0	1.434672168	0.00022493	6.730193162	1272	1238	503					
135	Sarcoidosis	714.0	Rheumatoid arthritis	41	323	1026 1116 1231 1234 177 3119 3458 355 3553 3566 3606 4049 4282 56244 6279 6280 6347 6348 6401 64127 6556 7097 7099 7124 929 941 942	27	1.212524008	0.000572195	4.070273786	731	1653	500					
239.4	Neoplasm of unspecified nature of bladder	516.3	Idio fibros alveolitis	943	41	1029 10988 177 183 185 2252 3458 3486 3552 3565 3569 3572 3606 387 4312 4316 4582 5328 56307 57016 595 6347 6362 64127 6469 7078 79187	27	1.353050409	0.000252463	1.222046643	2142	812	447					
290.8	Other specified senile psychotic conditions	331.0	Alzheimer's disease	40	246	1103 11315 1137 1141 12 1401 1869 2099 22084 27344 335 3416 3479 348 351 3553 4137 5300 627 6285 643387 6571 6622 7124 7249 9445	26	12.40579697	0.012240022	3.863522977	1002	1522	558					
331.0	Alzheimer's disease	340	Multiple sclerosis	246	141	1234 1410 156 2 2597 3383 3458 348 355 3553 356 3569 3586 3606 3831 3925 4137 4353 57142 627 6347 6506 7076 7077 7099 7124	26	0.418843877	-0.002715525	4.326842599	1522	1170	456					
340	Multiple sclerosis	555.0	Regional enteritis of small intestine	141	83	1493 1524 2214 26191 3119 3383 3458 3557 3569 3576 3586 3596 3606 3620 4276 4314 4486 56244 6352 64127 6556 6696 7076 7099 7124 929	26	0.615320269	-0.000271838	7.950364278	1170	788	475					
162.3	"Malignant neoplasm of upper lobe, bronchus or lung"	331.0	Alzheimer's disease	277	246	1136 1499 177 2066 2100 335 3458 3479 355 3553 356 3569 3586 3688 4023 4353 4524 5052 6198 6648 7099 7276 7345 836 875	25	0.304696074	-0.007112126	2.480749155	1780	1522	598					
196.0	"Secondary and unspecified malignant neoplasm of lymph nodes of head, face, and neck"	714.0	Rheumatoid arthritis	105	323	1026 10855 133 1435 1994 2064 332 3329 355 3576 387 4192 4193 4312 4313 4318 4322 472 5328 5743 596 5979 6387 7424 928	25	0.574182021	-0.001888088	3.346456869	1185	1653	425					
204.0	 Acute Lymphoid leukemia	239.4	Neoplasm of unspecified nature of bladder	49	943	1026 1029 25 2950 3576 3586 3981 4193 4524 4683 4684 5054 57379 581 5925 596 613 6347 6469 6667 7490 796 841 9429 947	25	16.93033758	0.001072322	1.301490823	895	2142	503					
162.3	"Malignant neoplasm of upper lobe, bronchus or lung"	340	Multiple sclerosis	277	141	2944 3106 329 330 331 3458 355 3553 3557 356 3569 3576 3586 3659 3952 4314 4318 4321 4353 598 6387 64127 6696 7099	24	0.649728905	-0.000935453	3.529403291	1780	1170	439					
204.0	 Acute Lymphoid leukemia	205.0	Myeloid leukemia acute	49	202	1029 14255 1437 2120 2322 25 2623 3574 3576 4193 4297 4524 4684 581 5925 596 613 6347 7490 841 861 862 9429 947	24	1222.541653	0.033516398	5.661968759	895	1432	448					
710.0	Systemic lupus erythematosus	710.1	Systemic sclerosis	134	97	N/A	0	32.01935091	0.030849296	9.147968594	1238	1224	467					
162.3	"Malignant neoplasm of upper lobe, bronchus or lung"	193	Malignant neoplasm of thyroid gland	277	77	1026 10855 11186 1956 2064 2065 207 2264 2272 2950 331 3479 355 3586 4193 4610 5029 5329 595 6502 6648 673 7161	23	0.741404518	-0.000493635	4.020854414	1780	1074	468					
162.3	"Malignant neoplasm of upper lobe, bronchus or lung"	250	Diabetes mellitus	277	163	10 1594 177 217 2944 2950 2952 3240 3553 3557 3569 3576 3586 3952 4023 4524 6387 6401 6648 7099 7295 7422 9370	23	0.41457401	-0.000564721	2.822270947	1780	1272	477					
162.3	"Malignant neoplasm of upper lobe, bronchus or lung"	710.0	Systemic lupus erythematosus	277	134	10 1543 1956 3106 3458 355 3553 3557 356 3586 3688 3690 4282 4318 5747 596 6387 6401 6403 6648 6696 836 9308	23	0.934873857	-0.000204249	4.205758892	1780	1238	518					
193	Malignant neoplasm of thyroid gland	196.0	"Secondary and unspecified malignant neoplasm of lymph nodes of head, face, and neck"	77	105	1026 1027 10855 11186 1956 2056 2057 2064 2065 2272 2950 3480 355 3732 4193 5329 595 5979 6648 673 7424 7490 9232	23	106.0886578	0.099478915	9.225599128	1074	1185	453					
196.0	"Secondary and unspecified malignant neoplasm of lymph nodes of head, face, and neck"	203.0	Multiple myeloma	105	136	1027 1029 10855 1485 2950 332 3480 4312 4313 4582 5111 5328 567 595 596 6387 6648 673 7076 7077 7490 9232 928	23	0.439584721	-0.000523956	7.665342318	1185	1264	477					
203.0	Multiple myeloma	331.0	Alzheimer's disease	136	246	1027 1234 1401 3320 3458 3479 3552 3553 356 3569 3685 3688 4035 4524 4552 5328 627 6348 6648 7076 7077 7124 7490	23	0.70351273	-0.000978013	4.706828323	1264	1522	476					
205.0	Myeloid leukemia acute	205.1	Myeloid leukemia Chronic	202	47	1029 1543 1991 207 2120 2122 25 2623 290 2944 3206 3265 3439 3717 3815 4524 596 598 613 672 861 867 947	23	444.7359625	0.029137573	4.776084068	1432	832	452					
250	Diabetes mellitus	331.0	Alzheimer's disease	163	246	N/A	0	3.618190014	0.004418821	3.909655705	1272	1522	512					
250.4	Diabetes with renal manifestations	714.0	Rheumatoid arthritis	75	323	10855 1234 133 1432 1471 1667 1668 177 185 3383 348 3553 3557 3569 3606 3725 4192 4313 4318 4524 6352 7220 9370	23	0.433479058	-0.000239917	2.588609826	939	1653	446					
579.0	Celiac disease	714.0	Rheumatoid arthritis	37	323	142 1493 2212 26191 3119 3383 3458 355 3553 3558 356 3586 3593 4153 4276 4282 4650 59067 596 6401 7099 7124 940	23	1.34943756	0.000550039	2.408855997	670	1653	416					
196.0	"Secondary and unspecified malignant neoplasm of lymph nodes of head, face, and neck"	205.0	Myeloid leukemia acute	105	202	1027 1029 10855 1435 1956 2272 332 3480 3485 355 3576 4193 4313 4318 5329 567 581 596 6387 7424 7490 857	22	2.710373343	0.000407183	4.625155946	1185	1432	485					
203.0	Multiple myeloma	340	Multiple sclerosis	136	141	1234 2944 3105 329 3458 3553 3557 356 3569 3570 4261 4276 5777 5788 598 627 6387 6696 7076 7077 7124 940	22	1.035824068	0.0000309	4.924603971	1264	1170	458					
203.0	Multiple myeloma	710.0	Systemic lupus erythematosus	136	134	10666 10673 1234 1401 3105 3458 3553 3557 356 3603 3688 3690 3791 4067 4153 4261 596 6387 6648 6696 7124 940	22	1.277497431	0.000280658	4.289375372	1264	1238	552					
296.80	"Bipolar disorder, unspecified"	331.0	Alzheimer's disease	78	246	1129 1139 2099 239 2670 3356 3358 3553 4128 4524 4552 5074 57142 5999 627 6285 6347 6531 6532 6571 7166 815	22	1.856853485	0.003168507	3.041676782	636	1522	268					
331.0	Alzheimer's disease	710.0	Systemic lupus erythematosus	246	134	1191 1234 1401 1636 2099 3383 3458 348 355 3553 356 3586 3606 3684 3688 4548 6285 6347 6648 7124 718 836	22	0.516826177	-0.002651259	3.260261297	1522	1238	522					
555.0	Regional enteritis of small intestine	710.0	Systemic lupus erythematosus	83	134	10 1401 1493 2147 2209 2214 26191 3119 3383 3458 3557 3565 3586 3606 4153 4650 56244 6352 6696 7100 7124 9308	22	1.227606082	0.000188878	8.512693477	788	1238	371					
136.1	Behcet's syndrome	340	Multiple sclerosis	49	141	1234 26191 2944 3106 3383 3458 3553 3558 3576 3593 3605 3606 3659 3952 4276 4318 6387 64127 6556 7099 7124	21	7.136377468	0.000636528	6.706658153	879	1170	488					
239.4	Neoplasm of unspecified nature of bladder	335.20	Amyotrophic lateral sclerosis	943	66	142 1432 1508 2022 2950 328 348 351 367 3791 4015 4087 4088 4233 4318 57142 6347 6647 7076 7425 836	21	0.841952079	-0.0000477	0.873273373	2142	827	362					
250	Diabetes mellitus	250.4	Diabetes with renal manifestations	163	75	N/A	0	293.981946	0.013385681	4.13150041	1272	939	436					
695.4	Lupus erythematosus	710.0	Systemic lupus erythematosus	34	134	N/A	0	161.1753299	0.154384349	5.956301014	564	1238	331					
208.0	Leukemia of unspecified cell type acute	714.0	Rheumatoid arthritis	54	323	10 2944 2952 332 355 3558 3565 3569 3576 3586 3717 4524 4552 4609 5371 596 64127 861 862 943	20	2.257611746	0.000571647	3.203069713	744	1653	354					
362.0	Diabetic retinopathy	714.0	Rheumatoid arthritis	53	323	1493 177 185 3383 3458 3569 3576 4261 4312 4313 4524 5054 6352 6401 652 7078 7124 843 928 9370	20	6.177076583	0.000580792	2.924496195	959	1653	482					
579.0	Celiac disease	710.0	Systemic lupus erythematosus	37	134	1493 2212 26191 3119 3383 3458 3460 355 3553 3558 356 3586 4153 4282 4650 596 6285 6401 7124 940	20	3.528977687	0.001396261	4.602608596	670	1238	417					
135	Sarcoidosis	340	Multiple sclerosis	41	141	1231 1234 3106 3117 3119 3123 3458 355 3553 3566 3606 56244 6347 64127 6556 7099 7124 929 941	19	1.306820715	0.000246735	6.158312856	731	1170	451					
136.1	Behcet's syndrome	710.0	Systemic lupus erythematosus	49	134	1234 1543 1636 2147 26191 3106 3383 3458 3553 3558 3565 3605 3606 4153 4318 6387 6402 6648 7124	19	15.53188565	0.00177017	7.263731939	879	1238	464					
583.9	"Nephritis and nephropathy, not specified as acute or chronic, with unspecified pathological lesion in kidney"	714.0	Rheumatoid arthritis	39	323	10673 1234 133 185 1906 1950 2215 3458 3565 3569 3586 387 4282 4318 6347 6375 6401 941 942	19	1.984307766	0.002264145	2.403651579	676	1653	386					
135	Sarcoidosis	239.4	Neoplasm of unspecified nature of bladder	41	943	1026 1116 1231 177 3371 3458 355 3553 3606 4049 4282 6279 6347 6401 64127 7099 7124 941	18	1.220513624	0.0000782	1.035988241	731	2142	374					
239.4	Neoplasm of unspecified nature of bladder	577.0	Acute pancreatitis	943	25	1080 1906 2952 3304 3586 3606 3952 4023 4049 4282 6347 6401 6403 6647 6690 7099 7124 9370	18	0.858204929	-0.00024879	0.79130333	2142	622	379					
239.4	Neoplasm of unspecified nature of bladder	583.9	"Nephritis and nephropathy, not specified as acute or chronic, with unspecified pathological lesion in kidney"	943	39	10673 133 183 185 186 1906 1950 3439 3458 3565 3569 3586 387 4282 4318 6347 6401 941	18	2.507825138	0.000456853	0.945752574	2142	676	368					
277.0	Cystic fibrosis Fibrocystic disease of the pancreas	714.0	Rheumatoid arthritis	52	323	1445 154 2212 3383 3552 3553 3557 3576 3586 3605 3606 4318 5328 6348 6441 671 7097 7099	18	18.53122975	0.0011355	2.651062842	733	1653	355					
331	Other cerebral degenerations	331.0	Alzheimer's disease	23	246	N/A	0	36.5536087	0.026442622	3.176413381	390	1522	271					
340	Multiple sclerosis	579.0	Celiac disease	141	37	1493 2212 26191 3117 3119 3383 3458 355 3553 3558 356 3586 3593 3659 4276 7099 7124 940	18	2.43216929	0.00067333	6.168721692	1170	670	407					
440	Atherosclerosis	442.9	Aneurysm of unspecified site	150	35	1071 1401 177 183 2152 335 3479 3569 3630 3990 4323 4353 4524 5054 5806 6401 6647 9370	18	91.57514081	0.002621323	5.245436496	1369	740	470					
695.4	Lupus erythematosus	714.0	Rheumatoid arthritis	34	323	10673 1113 1401 185 2212 2214 29851 355 356 3569 3603 4282 4318 5027 5133 6347 6352 6696	18	3.564094215	0.007046027	2.697902603	564	1653	325					
136.1	Behcet's syndrome	162.3	"Malignant neoplasm of upper lobe, bronchus or lung"	49	277	1543 2944 2950 2952 3106 3458 3553 3576 3659 3952 4313 4318 6387 64127 6648 7099 9370	17	1.496071427	0.000112645	3.088668627	879	1780	407					
162.3	"Malignant neoplasm of upper lobe, bronchus or lung"	239.6	Neoplasm of unspecified nature of brain	277	55	10 10401 1956 2064 207 2944 2950 2952 324 4255 43 4318 4524 472 5925 6387 6513	17	2.482933818	0.002107727	3.10337377	1780	719	314					
193	Malignant neoplasm of thyroid gland	205.0	Myeloid leukemia acute	77	202	1027 10855 1956 207 2247 2272 3265 331 3479 3480 355 4193 5329 6502 7424 7490 8805	17	3.12333653	0.000332836	4.698017798	1074	1432	403					
197.0	Secondary malignant neoplasm of lung	199	Malignant neoplasm without specification of site	22	904	10874 11156 1509 2064 3371 3480 3675 3688 4312 4313 4323 4582 5328 5743 5744 596 7430	17	23.93846397	0.00130138	0.739211579	436	2091	273					
197.0	Secondary malignant neoplasm of lung	239.4	Neoplasm of unspecified nature of bladder	22	943	11156 18792 2064 2069 2706 3371 3480 3675 3688 4312 4313 4323 4582 5328 5743 596 7430	17	2.64693006	0.001732348	0.706272081	436	2142	277					
203.0	Multiple myeloma	710.1	Systemic sclerosis	136	97	10673 1401 207 2247 3265 3552 3553 3557 4233 4312 4313 5328 5366 5788 7076 7077 841	17	1.288905322	0.000172726	3.715571755	1264	1224	426					
205.0	Myeloid leukemia acute	331.0	Alzheimer's disease	202	246	1027 1435 1636 2078 25 3479 355 3553 3569 4353 4524 5894 6347 6348 672 7124 7490	17	0.442621405	-0.000468168	2.484451157	1432	1522	486					
239.4	Neoplasm of unspecified nature of bladder	442.9	Aneurysm of unspecified site	943	35	1071 1401 1462 177 183 2152 328 3479 351 3569 4323 4524 5045 5054 6401 6647 9370	17	3.375223425	0.000358099	0.855899558	2142	740	376					
239.4	Neoplasm of unspecified nature of bladder	492.8	Other emphysema	943	30	1029 17381 1958 2052 21803 2252 2263 2950 3458 4233 4312 4313 4318 4321 4323 5111 581	17	2.028939913	0.002628643	0.685454409	2142	463	277					
250	Diabetes mellitus	362.0	Diabetic retinopathy	163	53	N/A	0	523.6553414	0.006325647	4.188749007	1272	959	392					
250	Diabetes mellitus	720	Ankylosing spondylitis and other inflammatory spondylopathies	163	71	N/A	0	2513.545639	0.019628982	5.239470221	1272	737	293					
256.4	Polycystic ovaries	714.0	Rheumatoid arthritis	65	323	1401 154 2944 2952 3491 3552 3557 367 3952 4313 4318 4524 5054 5327 56729 7124 9370	17	2.353172031	0.000347832	2.614631916	862	1653	348					
516.3	Idio fibros alveolitis	714.0	Rheumatoid arthritis	41	323	177 185 301 3458 3552 3565 3569 3593 3606 387 4312 5328 6347 6362 6366 64127 7078	17	2.973878744	0.010715923	1.815994553	812	1653	415					
570	Acute and subacute necrosis of liver	714.0	Rheumatoid arthritis	30	323	1231 1234 2944 2952 301 3553 3554 3569 3586 3725 4282 5133 58191 5925 6347 6352 7124	17	1.154031253	0.00048489	2.98694921	607	1653	392					
135	Sarcoidosis	710.0	Systemic lupus erythematosus	41	134	1231 1234 1636 3106 3119 3458 355 3553 3566 3606 4282 56244 6347 6401 7124 7297	16	3.361344679	0.002229938	5.263841551	731	1238	401					
162.3	"Malignant neoplasm of upper lobe, bronchus or lung"	162.9	"Malignant neoplasm of bronchus and lung, unspecified"	277	18	10395 11186 1326 1548 1956 2064 2074 3659 3845 5002 5071 5290 5519 673 841 9940	16	35.08171433	0.207530732	2.52211982	1780	361	237					
162.3	"Malignant neoplasm of upper lobe, bronchus or lung"	197.7	"Malignant neoplasm of liver, secondary"	277	48	1499 1956 2064 328 3569 3576 3690 4193 4233 4255 4313 4318 5111 6513 7295 7422	16	8.510776815	0.049517139	2.474371947	1780	813	406					
162.3	"Malignant neoplasm of upper lobe, bronchus or lung"	208.0	Leukemia of unspecified cell type acute	277	54	10 1543 2944 2950 2952 332 355 3569 3576 3586 4353 4524 596 64127 6502 9429	16	1.746682376	0.000221917	3.433423683	1780	744	356					
193	Malignant neoplasm of thyroid gland	203.0	Multiple myeloma	77	136	1027 10855 207 2247 2950 3265 3479 3480 595 6382 6502 6648 673 7490 846 9232	16	0.607873903	-0.000241393	2.444086523	1074	1264	400					
205.0	Myeloid leukemia acute	710.0	Systemic lupus erythematosus	202	134	10 1543 1636 1956 1991 3439 355 3553 3934 4318 596 6347 6387 6401 6402 7124	16	2.316688521	0.00033909	2.330289757	1432	1238	477					
239.4	Neoplasm of unspecified nature of bladder	573.9	Unspecified disorder of liver	943	33	2052 2056 27232 2950 3315 3458 3479 348 3481 3485 3486 3569 3572 3606 5062 9370	16	1.630183317	0.000273514	0.574783721	2142	654	324					
278.00	"Obesity, unspecified"	401.9	Unspecified essential hypertension	204	64	10400 183 185 208 3291 3569 3667 3767 3990 5167 5468 56729 5770 6296 6517 7422	16	1.879100375	0.0008337	3.80404686	1513	660	325					
331.0	Alzheimer's disease	335.20	Amyotrophic lateral sclerosis	246	66	11315 11820 1471 348 351 3915 4137 4747 57142 627 6347 643387 6506 7076 718 836	16	0.749724813	-0.000656223	1.939300051	1522	827	337					
340	Multiple sclerosis	710.1	Systemic sclerosis	141	97	1493 26191 355 3553 3557 3558 3586 3596 3605 4318 5788 6347 6354 6556 7076 7077	16	1.285498095	0.000241784	4.744983519	1170	1224	410					
577.0	Acute pancreatitis	714.0	Rheumatoid arthritis	25	323	1906 2952 3586 3606 3952 4049 4153 4282 6347 6401 6403 6647 7099 7124 929 9370	16	1.152612443	0.002032875	2.161444734	622	1653	400					
583.9	"Nephritis and nephropathy, not specified as acute or chronic, with unspecified pathological lesion in kidney"	710.0	Systemic lupus erythematosus	39	134	10673 1234 1636 2209 2215 3105 3439 3458 3565 3586 3934 4282 4318 6347 6401 6402	16	9.563058682	0.006908752	5.269045969	676	1238	313					
691.8	Other atopic dermatitis and related conditions	710.0	Systemic lupus erythematosus	87	134	10 1493 2625 26762 3458 3553 3565 3566 3603 3606 4153 6352 6401 6403 796 836	16	1.812053325	0.000442414	3.800856355	812	1238	373					
136.1	Behcet's syndrome	555.0	Regional enteritis of small intestine	49	83	2147 2153 26191 3383 3458 3565 3576 3606 4153 4210 4276 64127 6556 7099 7124	15	42.50525406	0.00249382	6.261214406	879	788	399					
162.3	"Malignant neoplasm of upper lobe, bronchus or lung"	205.1	Myeloid leukemia Chronic	277	47	10018 1026 1029 1543 207 290 2944 4170 4524 595 596 598 6198 7422 9021	15	0.723905529	-0.00022078	2.1494622	1780	832	398					
162.3	"Malignant neoplasm of upper lobe, bronchus or lung"	555.0	Regional enteritis of small intestine	277	83	10 3458 3557 3569 3576 3586 3856 4049 4292 4312 4314 64127 6696 7099 9308	15	0.741726134	-0.000399535	3.030447666	1780	788	305					
162.3	"Malignant neoplasm of upper lobe, bronchus or lung"	710.1	Systemic sclerosis	277	97	1499 207 355 3553 3557 3586 4233 4282 4312 4313 4318 5155 6403 836 841	15	0.965679834	-0.0000636	2.01935175	1780	1224	491					
196.0	"Secondary and unspecified malignant neoplasm of lymph nodes of head, face, and neck"	197.7	"Malignant neoplasm of liver, secondary"	105	48	11156 1499 1890 1956 2064 317 3480 3576 4193 4313 4316 4318 5111 6513 7076	15	7.87595482	0.022479871	5.017951112	1185	813	338					
203.0	Multiple myeloma	208.0	Leukemia of unspecified cell type acute	136	54	1027 2944 2950 2952 332 3569 4524 4552 4609 596 6502 7490 861 9429 9961	15	16.70778963	0.001505509	5.15353411	1264	744	308					
239.0	Neoplasm of unspecified nature of digestive system	239.4	Neoplasm of unspecified nature of bladder	22	943	1956 2272 3655 3815 4261 4277 4292 4436 4582 4583 6391 6690 7345 7472 887	15	4.882996978	0.001460507	0.419951826	327	2142	178					
239.4	Neoplasm of unspecified nature of bladder	577.1	Chronic pancreatitis	943	21	1029 1080 2950 3458 3569 3586 3845 3952 4233 5970 6347 6648 6690 6696 9370	15	0.798911083	-0.000124724	0.801712166	2142	602	364					
250	Diabetes mellitus	691.8	Other atopic dermatitis and related conditions	163	87	N/A	0	2.732114825	0.000290254	3.551493414	1272	812	309					
250.4	Diabetes with renal manifestations	331.0	Alzheimer's disease	75	246	1234 1471 1636 177 3383 3479 348 3553 3569 3606 4023 4353 4524 6648 7077	15	1.995678968	0.000482372	2.312353575	939	1522	415					
335.20	Amyotrophic lateral sclerosis	335.2	Motor neuron disease	66	27	11315 1639 23064 2521 25978 283 348 4137 4744 5630 57679 643387 6647 6683 9217	15	2278.638057	0.049450681	10.52415307	827	483	284					
340	Multiple sclerosis	691.8	Other atopic dermatitis and related conditions	141	87	1493 1524 2150 2944 3458 3553 3566 3593 3596 3606 627 6352 6376 7076 929	15	2.140913241	0.000529309	6.038611243	1170	812	369					
440	Atherosclerosis	443.81	Peripheral angiopathy in diseases classified elsewhere	150	18	1234 1401 1524 1636 2147 2153 2155 350 3990 4018 4524 5360 64805 7295 9370	15	6.752507653	0.000868129	3.492276258	1369	305	217					
079.0	Adenovirus infection in conditions classified elsewhere and of unspecified site	285.9	"Anemia, unspecified"	348	35	11093 1636 3458 356 3569 3586 3593 3952 5313 57817 6352 6556 7099 7124	14	1.689639038	0.000666442	1.716665304	1759	726	423					
079.0	Adenovirus infection in conditions classified elsewhere and of unspecified site	577.0	Acute pancreatitis	348	25	1080 1906 3586 3606 3952 4023 4049 4153 4282 6347 7099 7124 929 9370	14	2.65549004	0.000633167	1.742687394	1759	622	410					
135	Sarcoidosis	250	Diabetes mellitus	41	163	1231 1636 177 3117 3119 3553 3566 3606 6347 6401 7097 7099 7124 929	14	0.909650275	-0.0000262	4.219975515	731	1272	352					
162.3	"Malignant neoplasm of upper lobe, bronchus or lung"	250.4	Diabetes with renal manifestations	277	75	N/A	0	1.006129907	0.0000017	1.751690601	1780	939	351					
196.0	"Secondary and unspecified malignant neoplasm of lymph nodes of head, face, and neck"	331.0	Alzheimer's disease	105	246	1027 12 1435 1499 2057 2099 2100 355 5328 5743 6648 7076 7077 7490	14	0.243076449	-0.003839431	1.869914835	1185	1522	413					
203.0	Multiple myeloma	205.1	Myeloid leukemia Chronic	136	47	10018 1029 207 2944 3265 3815 4067 4170 4524 4582 595 596 598 861	14	1.154079438	0.0000397	4.50744691	1264	832	374					
203.0	Multiple myeloma	250	Diabetes mellitus	136	163	1401 2944 2950 2952 3553 3557 3569 4153 4276 4524 567 6387 6648 7124	14	1.586233522	0.000182367	3.975367871	1264	1272	367					
239.4	Neoplasm of unspecified nature of bladder	296.80	"Bipolar disorder, unspecified"	943	78	10611 1493 1848 2099 239 3485 3553 4524 4684 57142 6347 6530 6571 7494	14	1.693884101	0.00029544	0.47089098	2142	636	189					
239.4	Neoplasm of unspecified nature of bladder	401.9	Unspecified essential hypertension	943	64	10400 183 185 2052 208 3291 3569 3651 3667 4306 4760 6401 6517 7422	14	1.06014554	0.000634521	0.406099134	2142	660	255					
239.4	Neoplasm of unspecified nature of bladder	753.13	"Polycystic kidney, autosomal dominant"	943	24	1080 183 185 1906 1910 1956 2263 3479 348 3655 3691 3725 3911 3918	14	2.584705124	0.000273023	0.314485556	2142	733	401					
250	Diabetes mellitus	710.1	Systemic sclerosis	163	97	N/A	0	1.640481424	0.000195919	3.525471324	1272	1224	374					
331.0	Alzheimer's disease	442.9	Aneurysm of unspecified site	246	35	1071 1401 1471 177 335 3479 351 3569 3630 4353 4524 4548 6285 7276	14	1.047371949	0.000062	2.017366321	1522	740	363					
331.0	Alzheimer's disease	710.1	Systemic sclerosis	246	97	102 1401 1499 1636 355 3552 3553 3586 5328 6347 6622 7076 7077 836	14	0.519694497	-0.001557936	1.890732507	1522	1224	440					
340	Multiple sclerosis	695.4	Lupus erythematosus	141	34	2212 2214 29851 355 356 3569 4318 5133 6347 6352 6696 7076 7167 920	14	1.140471663	0.000115295	5.545327711	1170	564	284					
710.2	Sicca syndrome	714.0	Rheumatoid arthritis	28	323	10563 10673 29126 3383 3456 355 3553 356 3586 3605 3725 5133 6366 6416	14	16.01451021	0.040377876	1.598964774	463	1653	298					
135	Sarcoidosis	555.0	Regional enteritis of small intestine	41	83	10392 3119 3458 3606 4049 56244 64127 6556 7097 7099 7124 929 942	13	0.353800247	-0.000301002	6.396731319	731	788	367					
145	Malignant neoplasm of other and unspecified parts of mouth	203.0	Multiple myeloma	52	136	1027 1029 2944 2950 2952 3480 3553 4609 5328 595 6387 7517 7518	13	329.1434558	0.005010496	4.497038074	863	1264	325					
162.3	"Malignant neoplasm of upper lobe, bronchus or lung"	577.1	Chronic pancreatitis	277	21	1029 116 217 2950 3458 3569 3586 3845 3952 4233 6648 6696 9370	13	0.969997511	-0.0000924	2.217119633	1780	602	355					
162.3	"Malignant neoplasm of upper lobe, bronchus or lung"	691.8	Other atopic dermatitis and related conditions	277	87	10 1026 1437 2944 2950 2952 3458 3553 5329 6367 6401 6403 836	13	0.523624999	-0.000483804	1.720464093	1780	812	287					
193	Malignant neoplasm of thyroid gland	714.0	Rheumatoid arthritis	77	323	1026 10855 2064 301 355 3565 3586 4193 5027 5294 5979 6528 7424	13	0.602344823	-0.001160963	2.026129866	1074	1653	358					
199	Malignant neoplasm without specification of site	285.9	"Anemia, unspecified"	904	35	N/A	0	5.809986868	0.001150124	0.503665609	2091	726	346					
203.0	Multiple myeloma	555.0	Regional enteritis of small intestine	136	83	1401 3458 3557 3569 4049 4153 4276 4312 4552 6696 7076 7124 7494	13	0.616951182	-0.000191092	3.090173722	1264	788	298					
204.0	 Acute Lymphoid leukemia	208.0	Leukemia of unspecified cell type acute	49	54	2120 25 2950 3576 3586 4297 4524 596 613 7490 861 862 9429	13	1063.259576	0.018043716	9.043089932	895	744	367					
204.0	 Acute Lymphoid leukemia	714.0	Rheumatoid arthritis	49	323	1026 3574 3576 3586 4193 4524 5054 5925 596 6347 6573 861 862	13	0.893071313	-0.0000546	1.541716176	895	1653	352					
239.4	Neoplasm of unspecified nature of bladder	570	Acute and subacute necrosis of liver	943	30	1231 2950 2952 3553 3569 3586 3683 3725 4282 5133 5925 6347 7124	13	0.89295786	-0.0000444	0.780894494	2142	607	340					
239.6	Neoplasm of unspecified nature of brain	714.0	Rheumatoid arthritis	55	323	10 2064 2944 2952 3181 3481 4318 4524 472 5879 5925 6387 847	13	0.707675736	-0.000635454	1.247465151	719	1653	216					
250	Diabetes mellitus	577.0	Acute pancreatitis	163	25	N/A	0	1.091118462	0.000130943	3.164049883	1272	622	368					
362.5	Degeneration of macula and posterior pole	362.50	"Macular degeneration (senile), unspecified"	18	34	10516 10878 1524 2074 24 3075 3078 348 5654 59338 717 83872 84839	13	132.1902812	0.008945649	14.81608578	216	520	153					
446.1	Acute febrile mucocutaneous lymph node syndrome [MCLS]	714.0	Rheumatoid arthritis	21	323	1234 1401 185 3107 3565 3586 4153 4314 4318 4322 6349 6556 7124	13	2.391126419	0.000250838	1.893215799	488	1653	285					
493.0	Extrinsic asthma	714.0	Rheumatoid arthritis	36	323	1493 2944 2952 3565 3566 3586 3593 3603 4318 6362 7099 8797 929	13	3.529758047	0.000530945	2.135422644	460	1653	238					
555.0	Regional enteritis of small intestine	579.0	Celiac disease	83	37	1493 26191 3119 3383 3458 3586 4153 4276 4650 59067 7099 7124 9231	13	6.20843042	0.001418396	6.407140155	788	670	297					
555.0	Regional enteritis of small intestine	710.1	Systemic sclerosis	83	97	1401 1432 1493 2147 2153 26191 3557 3565 3586 3596 4312 6556 7076	13	1.595126034	0.000291938	5.166670266	788	1224	308					
135	Sarcoidosis	331.0	Alzheimer's disease	41	246	1234 1636 177 3458 355 3553 3606 6280 6347 6348 7099 7124	12	0.312872079	-0.002116364	2.40082868	731	1522	341					
162.3	"Malignant neoplasm of upper lobe, bronchus or lung"	758.0	Down's syndrome	277	78	1136 1910 3569 3763 3856 3952 4524 5052 6573 820 836 875	12	0.940154175	-0.0000297	2.07139593	1780	828	274					
197.7	"Malignant neoplasm of liver, secondary"	203.0	Multiple myeloma	48	136	328 3480 3552 3569 3685 3690 3815 4233 4313 5111 6364 7076	12	0.598598127	-0.000853422	4.50744691	813	1264	321					
197.7	"Malignant neoplasm of liver, secondary"	714.0	Rheumatoid arthritis	48	323	1113 2064 3456 3552 3569 3576 3672 3685 4193 4313 4318 6364	12	0.620114937	-0.003830447	1.268282823	813	1653	305					
204.0	 Acute Lymphoid leukemia	208.9	Unspecified leukemia	49	72	10320 2120 2322 25 2623 3195 405 4297 4683 596 613 861	12	741.0217095	0.022586168	7.130163523	895	765	286					
250	Diabetes mellitus	442.9	Aneurysm of unspecified site	163	35	N/A	0	5.03111617	0.000497767	4.180395846	1272	740	323					
277.0	Cystic fibrosis Fibrocystic disease of the pancreas	331.0	Alzheimer's disease	52	246	10399 1080 3383 3552 3553 3586 3606 5320 5328 6348 6667 7099	12	14.21921265	0.000979484	1.646061651	733	1522	272					
331.0	Alzheimer's disease	555.0	Regional enteritis of small intestine	246	83	1080 1401 3383 3458 3569 3586 3606 4552 6283 7076 7099 7124	12	0.554376051	-0.001206108	1.198354242	1522	788	280					
710.0	Systemic lupus erythematosus	710.2	Sicca syndrome	134	28	N/A	0	38.52923268	0.035399679	3.956988895	1238	463	276					
135	Sarcoidosis	162.3	"Malignant neoplasm of upper lobe, bronchus or lung"	41	277	1026 177 3106 3458 355 3553 4049 4282 6401 64127 7099	11	1.743395337	0.001308668	2.165075454	731	1780	344					
162.3	"Malignant neoplasm of upper lobe, bronchus or lung"	277.0	Cystic fibrosis Fibrocystic disease of the pancreas	277	52	2950 3553 3557 3576 3586 4318 6441 6590 7099 7295 820	11	43.01205352	0.00177919	1.814143616	1780	733	273					
162.3	"Malignant neoplasm of upper lobe, bronchus or lung"	442.9	Aneurysm of unspecified site	277	35	10928 177 328 335 3479 3569 4353 4524 6401 7276 9370	11	0.964241392	-0.0000268	1.825460564	1780	740	306					
162.3	"Malignant neoplasm of upper lobe, bronchus or lung"	492.8	Other emphysema	277	30	1029 2052 2950 3458 4233 4312 4313 4318 4321 5111 581	11	4.121006801	0.039578374	1.22157272	1780	463	272					
162.3	"Malignant neoplasm of upper lobe, bronchus or lung"	579.0	Celiac disease	277	37	3240 3458 355 3553 356 3586 3659 4282 596 6401 7099	11	0.946920738	-0.0000546	1.850574542	1780	670	346					
193	Malignant neoplasm of thyroid gland	331.0	Alzheimer's disease	77	246	1027 11315 1965 2057 2597 3479 355 3586 6648 6667 7490	11	0.322129417	-0.002263994	2.307149157	1074	1522	367					
196.0	"Secondary and unspecified malignant neoplasm of lymph nodes of head, face, and neck"	710.1	Systemic sclerosis	105	97	1490 1499 2022 355 4312 4313 4318 5328 7076 7077 857	11	0.454618163	-0.000501394	3.173554948	1185	1224	444					
203.0	Multiple myeloma	250.4	Diabetes with renal manifestations	136	75	N/A	0	9.624077654	0.000770097	3.772820352	1264	939	323					
239.4	Neoplasm of unspecified nature of bladder	284.9	"Aplastic anemia, unspecified"	943	21	1604 2625 2950 2952 3458 356 3586 3674 3690 7124 7490	11	4.553525662	0.001459046	0.515391911	2142	537	302					
239.4	Neoplasm of unspecified nature of bladder	285.9	"Anemia, unspecified"	943	35	2056 2247 3458 356 3569 3586 3952 7099 7124 759 760	11	1.677908429	0.003005329	0.478960986	2142	726	322					
239.4	Neoplasm of unspecified nature of bladder	362.50	"Macular degeneration (senile), unspecified"	943	34	1231 1401 3383 348 4316 6347 6401 688 7078 7099 7422	11	0.54491629	-0.000296008	0.388725319	2142	520	243					
239.4	Neoplasm of unspecified nature of bladder	429.2	"Cardiovascular disease, unspecified"	943	16	1401 177 2100 284 348 3569 367 4313 4524 6401 7077	11	1.712221536	0.001911257	0.531005165	2142	455	267					
239.4	Neoplasm of unspecified nature of bladder	446.5	Giant cell arteritis	943	13	2100 3383 3565 3569 3586 3690 4282 4313 4318 6374 6401	11	0.33676738	-0.000448087	0.440769498	2142	439	301					
239.4	Neoplasm of unspecified nature of bladder	586	"Renal failure, unspecified"	943	25	1026 185 2056 259 348 4162 4524 4609 6279 6347 9370	11	2.781831891	0.002280607	0.409542991	2142	513	246					
250	Diabetes mellitus	251.2	"Hypoglycemia, unspecified"	163	16	N/A	0	9.387580286	0.008806905	3.190071973	1272	513	347					
250	Diabetes mellitus	570	Acute and subacute necrosis of liver	163	30	N/A	0	0.665522569	-0.000113594	4.251202023	1272	607	309					
285.9	"Anemia, unspecified"	340	Multiple sclerosis	35	141	3458 356 3569 3586 3593 3952 5777 6352 6556 7099 7124	11	1.012030379	0.000120937	4.27251766	726	1170	391					
285.9	"Anemia, unspecified"	714.0	Rheumatoid arthritis	35	323	3458 356 3569 3586 3593 3952 57817 6352 6556 7099 7124	11	2.175277038	0.039555737	1.578147102	726	1653	407					
299.0	Autistic disorder	331.0	Alzheimer's disease	73	246	N/A	0	11.0084227	0.00206447	1.224440584	785	1522	233					
359.1	Hereditary progressive muscular dystrophy	359.9	"Myopathy, unspecified"	54	60	N/A	0	57.52705056	0.011306978	5.597185633	370	471	120					
362.74	Pigmentary retinal dystrophy	362.76	Dystrophies primarily involving the retinal pigment epithelium	51	19	1406 23418 23746 24 55812 5959 5961 6017 6121 7263 727833	11	630.5744269	0.006943546	8.409494282	154	85	57					
440	Atherosclerosis	577.0	Acute pancreatitis	150	25	N/A	0	1.36967381	0.00012451	2.932342566	1369	622	393					
442.9	Aneurysm of unspecified site	714.0	Rheumatoid arthritis	35	323	1401 1471 177 335 3569 3689 4524 5054 6401 6647 9370	11	0.771516371	-0.000261518	2.110245578	740	1653	314					
513.0	Abscess of lung	714.0	Rheumatoid arthritis	31	323	133 3576 3593 3627 4153 4318 4586 6441 6696 7097 847	11	2.184752779	0.003541867	1.867193709	423	1653	229					
691.8	Other atopic dermatitis and related conditions	710.1	Systemic sclerosis	87	97	1493 26762 3553 3565 3596 4088 5328 6362 6403 7076 836	11	2.959999092	0.000631224	5.338015918	812	1224	301					
710	Diffuse diseases of connective tissue	710.0	Systemic lupus erythematosus	23	134	N/A	0	324.757609	0.01219716	3.29575594	75	1238	57					
710.0	Systemic lupus erythematosus	720.0	Ankylosing spondylitis	134	21	1401 1543 1636 3105 3106 3458 3557 3558 3586 4153 6648	11	2.241464281	0.001126219	3.972602149	1238	481	269					
714.0	Rheumatoid arthritis	714	Rheumatoid arthritis and other inflammatory polyarthropathies	323	13	23569 26191 3569 3586 4261 4282 4795 51744 6280 6583 861	11	55.82246986	0.02259767	1.6353957	1653	296	208					
714.0	Rheumatoid arthritis	720.0	Ankylosing spondylitis	323	21	1401 3458 3557 3558 3586 3952 4153 4314 6288 64127 7099	11	17.51092204	0.042703402	1.614578028	1653	481	286					
046.3	Progressive multifocal leukoencephalopathy	714.0	Rheumatoid arthritis	45	323	332 3569 4331 4609 5371 5914 7318 7341 8797 902	10	1.364262313	0.000150611	1.830762783	509	1653	180					
078.5	Cytomegaloviral disease	079.0	Adenovirus infection in conditions classified elsewhere and of unspecified site	16	348	1524 1950 1956 1981 5371 567 6590 7097 7099 9308	10	49.33303822	0.001905834	1.251468104	357	1759	230					
079.0	Adenovirus infection in conditions classified elsewhere and of unspecified site	492.8	Other emphysema	348	30	1029 2013 21803 2950 3458 4233 4313 4318 5111 8797	10	1.270552144	0.000150665	1.473657868	1759	463	205					
135	Sarcoidosis	691.8	Other atopic dermatitis and related conditions	41	87	1026 1215 3440 3458 3553 3566 3606 6401 7097 929	10	1.641325495	0.000196122	7.132086533	731	812	286					
162.3	"Malignant neoplasm of upper lobe, bronchus or lung"	516.3	Idio fibros alveolitis	277	41	1029 177 3458 3486 3569 387 4312 57016 595 64127	10	2.558543036	0.005532244	0.835118068	1780	812	322					
162.3	"Malignant neoplasm of upper lobe, bronchus or lung"	577.0	Acute pancreatitis	277	25	2952 3586 3952 4023 4049 4282 6401 6403 7099 9370	10	0.620145765	-0.003308347	2.206710797	1780	622	303					
162.3	"Malignant neoplasm of upper lobe, bronchus or lung"	617.0	Endometriosis of uterus	277	16	1026 1029 1437 1543 3569 3576 4193 4313 5925 595	10	0.200147744	-0.002855668	1.227685249	1780	430	276					
162.3	"Malignant neoplasm of upper lobe, bronchus or lung"	720.0	Ankylosing spondylitis	277	21	1543 3106 3458 3557 3586 3952 4314 64127 6648 7099	10	0.863614565	-0.000230639	0.917480644	1780	481	266					
196.0	"Secondary and unspecified malignant neoplasm of lymph nodes of head, face, and neck"	197.0	Secondary malignant neoplasm of lung	105	22	11156 2064 3480 3675 4312 4313 4582 5328 5743 596	10	19.16330373	0.047029086	2.514179974	1185	436	235					
196.0	"Secondary and unspecified malignant neoplasm of lymph nodes of head, face, and neck"	710.0	Systemic lupus erythematosus	105	134	100133941 1956 1994 2099 355 4318 596 6387 6648 920	10	0.858779937	-0.00021963	2.410733012	1185	1238	378					
203.0	Multiple myeloma	204.0	 Acute Lymphoid leukemia	136	49	1029 2950 3981 4524 4684 596 7490 841 861 9429	10	39.65583804	0.004165344	3.17871308	1264	895	346					
203.0	Multiple myeloma	691.8	Other atopic dermatitis and related conditions	136	87	2944 2950 2952 3458 3553 3603 4153 5328 627 7076	10	0.715529252	-0.0000932	3.741593845	1264	812	284					
204.0	 Acute Lymphoid leukemia	205.1	Myeloid leukemia Chronic	49	47	1026 1029 2120 25 2623 4524 596 613 861 947	10	73.4439469	0.003310888	9.058767438	895	832	367					
205.1	Myeloid leukemia Chronic	208.0	Leukemia of unspecified cell type acute	47	54	1543 2120 25 2944 317 3717 4524 596 613 861	10	464.1508319	0.018827709	6.541760635	832	744	316					
205.1	Myeloid leukemia Chronic	714.0	Rheumatoid arthritis	47	323	1026 2944 3717 4170 4524 5294 596 598 861 9141	10	0.987639173	-0.0000151	0.711007281	832	1653	299					
239.3	Neoplasm of unspecified nature of breast	239.4	Neoplasm of unspecified nature of bladder	24	943	11200 207 367 3845 472 5002 580 672 675 841	10	2.925505939	0.000311815	0.219045472	531	2142	276					
239.4	Neoplasm of unspecified nature of bladder	244.9	Unspecified acquired hypothyroidism	943	27	1401 1493 3479 3486 3565 3952 5795 6347 6528 7253	10	0.724868514	-0.000953393	0.30407672	2142	454	241					
250	Diabetes mellitus	362.50	"Macular degeneration (senile), unspecified"	163	34	N/A	0	1.62450707	0.000332699	3.143232212	1272	520	276					
250	Diabetes mellitus	429.2	"Cardiovascular disease, unspecified"	163	16	N/A	0	2.077786388	0.002368857	2.641291485	1272	455	278					
290.8	Other specified senile psychotic conditions	340	Multiple sclerosis	40	141	2150 348 3553 3576 4137 4314 627 6311 6507 7124	10	0.978168545	-0.00000612	2.360700373	1002	1170	324					
290.8	Other specified senile psychotic conditions	714.0	Rheumatoid arthritis	40	323	10 1401 2150 335 348 3553 3576 4314 596 7124	10	0.883491287	-0.000109294	1.846376037	1002	1653	356					
331.0	Alzheimer's disease	691.8	Other atopic dermatitis and related conditions	246	87	3356 341 3458 3553 3606 5328 627 6532 7076 836	10	1.780492714	0.00138686	1.188009658	1522	812	278					
335.20	Amyotrophic lateral sclerosis	710.1	Systemic sclerosis	66	97	1432 2022 3596 4088 4233 4318 6347 6647 7076 836	10	0.339924002	-0.000313683	2.514449265	827	1224	280					
340	Multiple sclerosis	570	Acute and subacute necrosis of liver	141	30	1231 1234 2944 3553 3569 3586 5133 6347 6352 7124	10	1.564530964	0.000530801	4.92193373	1170	607	339					
340	Multiple sclerosis	583.9	"Nephritis and nephropathy, not specified as acute or chronic, with unspecified pathological lesion in kidney"	141	39	1234 2215 3105 3458 3568 3569 3586 4318 6347 941	10	1.301897139	0.000207416	2.99450319	1170	676	276					
340	Multiple sclerosis	720.0	Ankylosing spondylitis	141	21	3105 3106 3458 3557 3558 3586 3952 4314 64127 7099	10	0.772407914	-0.000175816	3.041342952	1170	481	277					
362.50	"Macular degeneration (senile), unspecified"	714.0	Rheumatoid arthritis	34	323	1231 1401 1471 1524 3383 348 6347 6401 7078 7099	10	1.239194647	0.001181167	1.304713749	520	1653	252					
429.2	"Cardiovascular disease, unspecified"	440	Atherosclerosis	16	150	1401 6401	2	3.573482598	0.001325678	-0.390331348	455	1369	293					
440	Atherosclerosis	586	"Renal failure, unspecified"	150	25	N/A	0	3.83773686	0.000697218	2.932342566	1369	513	292					
570	Acute and subacute necrosis of liver	710.0	Systemic lupus erythematosus	30	134	1231 1234 3553 3586 3725 4282 5133 6347 6352 7124	10	2.774530162	0.001959363	4.623426268	607	1238	344					
573.9	Unspecified disorder of liver	714.0	Rheumatoid arthritis	33	323	1234 1471 3458 348 3481 3569 3606 3627 7097 9370	10	1.297042763	0.000978769	0.722261141	654	1653	351					
574.5	Calculus of bile duct without mention of cholecystitis	714.0	Rheumatoid arthritis	26	323	155 335 348 367 3952 3953 4276 4586 7432 7434	10	2.316403718	0.000482326	1.604169192	513	1653	210					
583.9	"Nephritis and nephropathy, not specified as acute or chronic, with unspecified pathological lesion in kidney"	710.1	Systemic sclerosis	39	97	10673 1490 1636 185 1906 3565 3586 4282 4318 6347	10	3.03747676	0.000971732	3.607251847	676	1224	327					
586	"Renal failure, unspecified"	714.0	Rheumatoid arthritis	25	323	1026 1471 185 348 4524 4609 6279 6280 6347 9370	10	1.20543152	0.001996177	1.882806963	513	1653	262					
696.0	Psoriatic arthropathy	714.0	Rheumatoid arthritis	18	323	26191 3107 3553 3566 4049 4276 6279 6280 64127 7124	10	8.777305733	0.016964389	1.346349093	449	1653	259					
710.3	Dermatomyositis	710.4	Polymyositis	13	16	177 26280 3439 3456 355 3600 4313 4316 4318 6347	10	448.2329701	0.096506794	33.71356907	329	328	241					
078.5	Cytomegaloviral disease	714.0	Rheumatoid arthritis	16	323	1524 1950 1981 5371 6376 7097 7099 7298 9308	9	1.813957973	0.001117819	0.794277969	357	1653	204					
079.0	Adenovirus infection in conditions classified elsewhere and of unspecified site	442.9	Aneurysm of unspecified site	348	35	1401 2152 2244 3569 4353 5054 5806 6285 9370	9	71.01745614	0.002301042	1.722447991	1759	740	325					
079.0	Adenovirus infection in conditions classified elsewhere and of unspecified site	443.81	Peripheral angiopathy in diseases classified elsewhere	348	18	1234 1401 1524 1636 2147 2153 2155 350 9370	9	2.618319294	0.000277331	0.706069362	1759	305	169					
079.0	Adenovirus infection in conditions classified elsewhere and of unspecified site	586	"Renal failure, unspecified"	348	25	1026 11093 1636 348 4353 5076 6279 6347 9370	9	1.984136064	0.000274573	1.225446015	1759	513	284					
135	Sarcoidosis	579.0	Celiac disease	41	37	3117 3119 3458 355 3553 4282 6401 7099 7124	9	2.397363657	0.000433047	8.234449392	731	670	359					
135	Sarcoidosis	696.0	Psoriatic arthropathy	41	18	1636 3106 3553 3566 4049 6279 6280 64127 7124	9	1.664850558	0.000285519	6.143636429	731	449	313					
162.3	"Malignant neoplasm of upper lobe, bronchus or lung"	197.0	Secondary malignant neoplasm of lung	277	22	10874 2064 2706 3688 4312 4313 5744 596 7430	9	10.88502523	0.05161303	1.242390391	1780	436	237					
162.3	"Malignant neoplasm of upper lobe, bronchus or lung"	239.3	Neoplasm of unspecified nature of breast	277	24	11200 207 3845 472 5002 5290 5888 7517 841	9	0.596975066	-0.000323971	0.918058913	1780	531	267					
162.3	"Malignant neoplasm of upper lobe, bronchus or lung"	570	Acute and subacute necrosis of liver	277	30	2944 2950 2952 3553 3554 3569 3586 4282 5925	9	1.093295154	0.000192029	1.871392214	1780	607	295					
162.3	"Malignant neoplasm of upper lobe, bronchus or lung"	583.9	"Nephritis and nephropathy, not specified as acute or chronic, with unspecified pathological lesion in kidney"	277	39	1950 3458 3569 3586 387 4282 4318 5800 6401	9	0.579976133	-0.000631714	1.520460377	1780	676	274					
196.0	"Secondary and unspecified malignant neoplasm of lymph nodes of head, face, and neck"	239.6	Neoplasm of unspecified nature of brain	105	55	1956 2064 2950 317 3485 4318 472 6387 6513	9	2.010514507	0.000712238	4.99713344	1185	719	249					
197.7	"Malignant neoplasm of liver, secondary"	205.0	Myeloid leukemia acute	48	202	1956 3480 3569 3576 3815 4193 4255 4313 4318	9	0.263629403	-0.000398652	2.548361295	813	1432	287					
197.7	"Malignant neoplasm of liver, secondary"	440	Atherosclerosis	48	150	3685 3690	2	1.188644852	0.0000481	4.075093969	813	1369	278					
203.0	Multiple myeloma	239.6	Neoplasm of unspecified nature of brain	136	55	207 2944 2950 2952 3265 3791 4524 4684 6387	9	0.36539016	-0.000290879	1.839570414	1264	719	232					
203.0	Multiple myeloma	516.3	Idio fibros alveolitis	136	41	1029 3458 3552 3569 4312 4582 5328 595 627	9	1.936759395	0.00107232	2.470019321	1264	812	289					
205.1	Myeloid leukemia Chronic	208.9	Unspecified leukemia	47	72	2120 25 2623 3717 3815 595 596 613 861	9	402.5559731	0.029330797	5.902491229	832	765	305					
208.0	Leukemia of unspecified cell type acute	331.0	Alzheimer's disease	54	246	1027 25 355 3569 3586 4353 4524 4552 7490	9	0.577429955	-0.000219734	2.005165451	744	1522	249					
208.0	Leukemia of unspecified cell type acute	710.0	Systemic lupus erythematosus	54	134	10 1543 355 3558 3565 3586 596 6402 943	9	3.022278933	0.000322418	3.217625418	744	1238	286					
239.4	Neoplasm of unspecified nature of bladder	333.4	Huntington's chorea	943	34	207 2597 2668 3952 4313 4524 4763 7077 7080	9	3.298633848	0.000350553	0.293285234	2142	419	188					
239.4	Neoplasm of unspecified nature of bladder	710.4	Polymyositis	943	16	177 3439 355 3600 4313 4316 4318 6347 6363	9	1.570660975	0.00017839	0.531005165	2142	328	190					
239.4	Neoplasm of unspecified nature of bladder	720.0	Ankylosing spondylitis	943	21	1401 3458 3558 3586 3952 4314 64127 6648 7099	9	1.983837204	0.000335171	0.419951826	2142	481	242					
239.4	Neoplasm of unspecified nature of bladder	791.0	Proteinuria	943	21	1027 10855 133 183 2152 4306 6347 7490 9370	9	0.379754442	-0.000278886	0.515391911	2142	436	232					
250	Diabetes mellitus	277.9	Unspecified disorder of metabolism	163	22	N/A	0	6.130599118	0.000573913	2.076897744	1272	529	279					
250.4	Diabetes with renal manifestations	362.9	Unspecified retinal disorder	75	39	1535 1636 177 231 348 4318 4524 5444 9370	9	193.0419424	0.00382787	3.495911641	939	533	269					
250.4	Diabetes with renal manifestations	583.9	"Nephritis and nephropathy, not specified as acute or chronic, with unspecified pathological lesion in kidney"	75	39	1234 133 1490 1535 1636 185 3569 4318 6402	9	15.12027905	0.001005837	2.295911641	939	676	243					
250.4	Diabetes with renal manifestations	791.0	Proteinuria	75	21	10855 133 1490 1636 4018 59272 64537 81 9370	9	6.868891744	0.000620409	5.942751402	939	436	203					
277.9	Unspecified disorder of metabolism	714.0	Rheumatoid arthritis	22	323	1401 154 155 270 3569 4314 4318 5054 9370	9	1.2293889	0.000237846	1.335940257	529	1653	234					
296.80	"Bipolar disorder, unspecified"	758.0	Down's syndrome	78	78	1139 2099 2670 4128 4524 4552 4684 6285 6347	9	2.385784848	0.000248561	4.418195001	636	828	170					
299.0	Autistic disorder	340	Multiple sclerosis	73	141	N/A	0	26.47365835	0.001371915	1.927783621	785	1170	167					
307.1	Anorexia nervosa	331.0	Alzheimer's disease	26	246	3356 3358 3458 3569 4128 627 6285 6532 7124	9	3.178217496	0.002365232	1.349346615	470	1522	237					
331.0	Alzheimer's disease	429.2	"Cardiovascular disease, unspecified"	246	16	1401 177 2100 348 3569 3630 4524 7077 875	9	1.60285308	0.014050133	2.104113644	1522	455	274					
331.0	Alzheimer's disease	579.0	Celiac disease	246	37	3383 3458 355 3553 356 3586 6285 7099 7124	9	0.577918888	-0.000760041	1.682492577	1522	670	303					
331.0	Alzheimer's disease	695.4	Lupus erythematosus	246	34	1113 1401 1636 2099 355 356 3569 6347 7076	9	0.742971645	-0.000807994	0.964156473	1522	564	263					
335.20	Amyotrophic lateral sclerosis	340	Multiple sclerosis	66	141	348 3596 4137 4318 57142 627 6347 6506 7076	9	7.539731737	0.004476995	1.665022809	827	1170	214					
335.20	Amyotrophic lateral sclerosis	691.8	Other atopic dermatitis and related conditions	66	87	1437 2950 3350 3596 4087 4088 627 7076 836	9	1.132242513	0.0000344	3.651602624	827	812	217					
335.20	Amyotrophic lateral sclerosis	714.0	Rheumatoid arthritis	66	323	142 1432 1471 348 367 3709 4318 6347 6647	9	0.814234181	-0.000425778	0.669950206	827	1653	250					
340	Multiple sclerosis	358.0	Myasthenia gravis	141	17	1493 2212 3117 3569 3586 3593 3627 5133 5788	9	3.031072682	0.001967149	3.685554604	1170	363	222					
340	Multiple sclerosis	516.3	Idio fibros alveolitis	141	41	3458 3569 3593 3596 3606 627 6347 64127 6469	9	0.731681653	-0.00043508	2.995081459	1170	812	373					
340	Multiple sclerosis	696.0	Psoriatic arthropathy	141	18	26191 3105 3106 3107 3553 3566 4276 64127 7124	9	1.447732585	0.000291701	3.051751788	1170	449	260					
358.0	Myasthenia gravis	714.0	Rheumatoid arthritis	17	323	10563 1493 2212 3569 3586 3593 3627 5133 80381	9	1.42064129	0.001363999	1.903624635	363	1653	219					
365.11	Primary open angle glaucoma	714.0	Rheumatoid arthritis	22	323	1026 2944 2952 348 355 3557 356 4524 5054	9	0.851398926	-0.000539104	0.778664715	403	1653	214					
429.2	"Cardiovascular disease, unspecified"	714.0	Rheumatoid arthritis	16	323	1401 177 284 348 3569 367 4313 4524 6401	9	1.126096177	0.002568941	1.07291574	455	1653	266					
440	Atherosclerosis	573.9	Unspecified disorder of liver	150	33	1234 3479 348 3486 3569 3572 3606 7097 9370	9	22.11472368	0.001759185	2.317307581	1369	654	372					
446.5	Giant cell arteritis	710.0	Systemic lupus erythematosus	13	134	100133941 26191 3383 3565 3586 3690 4282 4318 6401	9	3.210477242	0.003976748	4.665061612	439	1238	290					
446.5	Giant cell arteritis	714.0	Rheumatoid arthritis	13	323	26191 3383 3565 3569 3586 4282 4313 4318 6401	9	2.105081379	0.005668119	1.6353957	439	1653	289					
516.3	Idio fibros alveolitis	691.8	Other atopic dermatitis and related conditions	41	87	1215 3458 3565 3593 3596 3606 5328 627 6362	9	2.223905027	0.000754691	5.068903702	812	812	259					
555.0	Regional enteritis of small intestine	577.0	Acute pancreatitis	83	25	1080 3304 3586 3606 4049 4153 7099 7124 929	9	1.741424078	0.001708652	4.269691964	788	622	261					
577.0	Acute pancreatitis	710.0	Systemic lupus erythematosus	25	134	3586 3606 4153 4282 6347 6401 6403 6647 7124	9	1.650550755	0.003039479	2.618909731	622	1238	305					
577.1	Chronic pancreatitis	714.0	Rheumatoid arthritis	21	323	3458 3569 3586 3627 3952 6347 6696 8797 9370	9	1.179986392	0.000847519	1.335940257	602	1653	346					
695.4	Lupus erythematosus	710.1	Systemic sclerosis	34	97	10673 1401 1636 185 355 4282 4318 6347 7076	9	12.06253104	0.006302973	1.767194998	564	1224	251					
696.0	Psoriatic arthropathy	710.0	Systemic lupus erythematosus	18	134	1543 1636 26191 3105 3106 3553 3566 3806 7124	9	2.363175545	0.001042937	2.639727402	449	1238	278					
710.0	Systemic lupus erythematosus	758.0	Down's syndrome	134	78	2099 348 3559 4548 6285 6347 6647 7124 836	9	1.084497176	0.0000225	3.155236654	1238	828	306					
031.9	Unspecified diseases due to mycobacteria	714.0	Rheumatoid arthritis	16	323	3458 3459 3586 3593 4318 6347 6556 7097	8	2.605445307	0.001240241	1.07291574	372	1653	265					
046.3	Progressive multifocal leukoencephalopathy	162.3	"Malignant neoplasm of upper lobe, bronchus or lung"	45	277	11200 1387 332 3569 4331 641 7161 902	8	3.166531547	0.000585706	1.179937376	509	1780	221					
079.0	Adenovirus infection in conditions classified elsewhere and of unspecified site	287.5	"Thrombocytopenia, unspecified"	348	24	11093 2153 355 3569 3576 3589 4153 6352	8	2.431202509	0.000442142	1.230650433	1759	418	243					
079.0	Adenovirus infection in conditions classified elsewhere and of unspecified site	446.5	Giant cell arteritis	348	13	3383 3565 3569 3586 4282 4313 4318 6374	8	3.542930289	0.000374499	0.998051833	1759	439	280					
088.81	Lyme Disease	239.4	Neoplasm of unspecified nature of bladder	10	943	10563 2026 3329 3553 3569 4312 4322 6347	8	1.595629848	0.000130612	0.355738249	389	2142	255					
088.81	Lyme Disease	714.0	Rheumatoid arthritis	10	323	10563 3329 3553 3569 4312 4322 6347 7097	8	2.160340183	0.001931704	1.088528994	389	1653	306					
135	Sarcoidosis	577.0	Acute pancreatitis	41	25	3606 4049 4282 6347 6401 7099 7124 929	8	1.367492801	0.000963765	8.2656759	731	622	282					
135	Sarcoidosis	583.9	"Nephritis and nephropathy, not specified as acute or chronic, with unspecified pathological lesion in kidney"	41	39	1234 1636 3458 4282 6347 6401 941 942	8	1.871430021	0.000394646	8.229244974	731	676	274					
162.3	"Malignant neoplasm of upper lobe, bronchus or lung"	284.9	"Aplastic anemia, unspecified"	277	21	1543 2944 2950 2952 3458 356 3586 3690	8	1.598201168	0.00121921	1.567300139	1780	537	265					
162.3	"Malignant neoplasm of upper lobe, bronchus or lung"	365.11	Primary open angle glaucoma	277	22	1026 1545 2944 2952 355 3557 356 4524	8	0.397973854	-0.001428037	1.242390391	1780	403	183					
162.3	"Malignant neoplasm of upper lobe, bronchus or lung"	446.5	Giant cell arteritis	277	13	2100 3569 3586 3690 4282 4313 4318 6401	8	0.549762627	-0.00150994	1.263208063	1780	439	247					
162.3	"Malignant neoplasm of upper lobe, bronchus or lung"	573.9	Unspecified disorder of liver	277	33	2052 2950 3458 3479 3486 3569 3856 9370	8	1.197551374	0.000425613	0.567127076	1780	654	285					
162.9	"Malignant neoplasm of bronchus and lung, unspecified"	239.4	Neoplasm of unspecified nature of bladder	18	943	10395 11186 1956 2064 3845 5002 673 841	8	1.898134471	0.001101744	0.33009881	361	2142	186					
196.0	"Secondary and unspecified malignant neoplasm of lymph nodes of head, face, and neck"	340	Multiple sclerosis	105	141	100133941 355 3576 4318 6387 7076 7077 920	8	0.745318551	-0.000337291	2.18895458	1185	1170	289					
196.0	"Secondary and unspecified malignant neoplasm of lymph nodes of head, face, and neck"	516.3	Idio fibros alveolitis	105	41	1029 3488 387 4312 4316 4582 5328 595	8	0.96879826	-0.0000549	3.229823243	1185	812	228					
199	Malignant neoplasm without specification of site	401.9	Unspecified essential hypertension	904	64	N/A	0	0.695963102	-0.000173001	0.032573669	2091	660	246					
203.0	Multiple myeloma	284.9	"Aplastic anemia, unspecified"	136	21	2944 2950 2952 3458 356 3690 7124 7490	8	14.04316969	0.008572903	2.589810226	1264	537	263					
203.0	Multiple myeloma	577.1	Chronic pancreatitis	136	21	1029 2950 3458 3569 3845 4233 6648 6696	8	1.091582977	0.0000909	3.251574932	1264	602	301					
203.0	Multiple myeloma	579.0	Celiac disease	136	37	3458 3553 356 4153 4276 596 7124 940	8	2.090242098	0.000361855	1.886410176	1264	670	301					
205.0	Myeloid leukemia acute	284.9	"Aplastic anemia, unspecified"	202	21	1543 2623 2624 2944 2952 7015 7124 7490	8	54.80176993	0.009004397	1.72492962	1432	537	277					
205.0	Myeloid leukemia acute	691.8	Other atopic dermatitis and related conditions	202	87	10 1437 2944 2952 3553 4254 5329 6401	8	11.02945187	0.00083642	1.998728381	1432	812	233					
208.0	Leukemia of unspecified cell type acute	208.9	Unspecified leukemia	54	72	2120 25 3717 4297 5371 596 613 861	8	1040.690387	0.028225048	3.421060298	744	765	257					
208.0	Leukemia of unspecified cell type acute	340	Multiple sclerosis	54	141	2944 355 3558 3569 3576 3586 4353 64127	8	4.165905629	0.000429822	3.591810829	744	1170	249					
239.4	Neoplasm of unspecified nature of bladder	251.2	"Hypoglycemia, unspecified"	943	16	348 3553 3569 4306 6513 6515 6517 9370	8	1.033974261	0.0000436	0.340124996	2142	513	256					
239.4	Neoplasm of unspecified nature of bladder	358.0	Myasthenia gravis	943	17	10563 1493 2099 2100 3569 3586 5133 80381	8	0.841615903	-0.0000676	0.525800747	2142	363	221					
239.4	Neoplasm of unspecified nature of bladder	359.9	"Myopathy, unspecified"	943	60	1026 1410 3553 4513 4684 6647 6648 859	8	1.368274605	0.0000872	0.2256278	2142	471	145					
239.4	Neoplasm of unspecified nature of bladder	440.9	Generalized and unspecified atherosclerosis	943	16	1401 199 240 3458 3685 3690 4314 6401	8	1.865251864	0.001866736	0.43556508	2142	335	181					
239.4	Neoplasm of unspecified nature of bladder	535.1	Atrophic gastritis	943	11	1045 1612 355 3553 3558 356 374 6469	8	0.702530951	-0.000170372	0.350533832	2142	401	283					
239.4	Neoplasm of unspecified nature of bladder	702	Other dermatoses	943	16	199 2706 3486 3552 3606 3620 4282 4318	8	0.66650657	-0.000113167	0.340124996	2142	187	117					
244.9	Unspecified acquired hypothyroidism	714.0	Rheumatoid arthritis	27	323	1401 1493 3565 3627 3952 56729 6347 6528	8	1.658219358	0.017316127	1.047471919	454	1653	203					
250	Diabetes mellitus	443.81	Peripheral angiopathy in diseases classified elsewhere	163	18	N/A	0	11.1294343	0.006522308	1.544308779	1272	305	157					
250	Diabetes mellitus	577.1	Chronic pancreatitis	163	21	N/A	0	0.595429393	-0.000205522	2.625678232	1272	602	313					
250	Diabetes mellitus	583.9	"Nephritis and nephropathy, not specified as acute or chronic, with unspecified pathological lesion in kidney"	163	39	N/A	0	2.492113463	0.000370279	2.030057982	1272	676	249					
250	Diabetes mellitus	720.0	Ankylosing spondylitis	163	21	N/A	0	0.985704172	-0.00000399	2.076897744	1272	481	268					
250.4	Diabetes with renal manifestations	586	"Renal failure, unspecified"	75	25	1471 1636 185 348 4162 4353 4524 9370	8	27.29057322	0.007911216	4.732342566	939	513	251					
251.2	"Hypoglycemia, unspecified"	278.00	"Obesity, unspecified"	16	204	1636 3569 3630 3767 6513 6517 6566 9370	8	5.814695252	0.000554858	1.723070539	513	1513	297					
272.2	Mixed hyperlipidemia	278.00	"Obesity, unspecified"	23	204	155 2169 336 338 3667 4023 6319 9370	8	33.26280102	0.001550108	2.149212024	403	1513	207					
284.9	"Aplastic anemia, unspecified"	710.0	Systemic lupus erythematosus	21	134	1543 2625 3119 3458 356 3586 3690 7124	8	3.472780653	0.002703589	3.300960358	537	1238	296					
284.9	"Aplastic anemia, unspecified"	714.0	Rheumatoid arthritis	21	323	2624 2944 2952 3119 3458 356 3586 7124	8	2.081710838	0.003371855	0.500026944	537	1653	259					
285.9	"Anemia, unspecified"	440	Atherosclerosis	35	150	3458	1	2.752099043	0.001491051	1.706320476	726	1369	334					
287.5	"Thrombocytopenia, unspecified"	714.0	Rheumatoid arthritis	24	323	2215 355 3569 3576 3717 4153 6352 861	8	1.263035037	0.002830107	1.052098068	418	1653	262					
290.8	Other specified senile psychotic conditions	710.0	Systemic lupus erythematosus	40	134	10 1401 2099 348 3553 596 6285 7124	8	0.70964118	-0.0000955	3.254120596	1002	1238	342					
296.80	"Bipolar disorder, unspecified"	307.1	Anorexia nervosa	78	26	3356 3358 4128 627 6285 6530 6532 9575	8	6.099165921	0.001144067	3.393881028	636	470	128					
298.8	Other and unspecified reactive psychosis	331.0	Alzheimer's disease	18	246	N/A	0	4.24454109	0.008911498	2.098909226	420	1522	219					
307.1	Anorexia nervosa	714.0	Rheumatoid arthritis	26	323	3356 3458 3569 3952 3953 56729 7124 9370	8	1.725842119	0.000688966	1.04689365	470	1653	269					
331.0	Alzheimer's disease	362.50	"Macular degeneration (senile), unspecified"	246	34	1401 1471 1636 3383 348 6347 7099 718	8	1.240022681	0.001355904	0.964156473	1522	520	261					
331.0	Alzheimer's disease	516.3	Idio fibros alveolitis	246	41	177 3458 3552 3569 3606 5328 627 6347	8	0.959407665	-0.000252098	0.949121488	1522	812	286					
331.0	Alzheimer's disease	577.0	Acute pancreatitis	246	25	1080 2 3586 3606 4023 6347 7099 7124	8	0.857508411	-0.002171334	0.984974145	1522	622	272					
340	Multiple sclerosis	577.0	Acute pancreatitis	141	25	2 3586 3606 3952 6347 7099 7124 929	8	0.835356195	-0.000655052	1.763328482	1170	622	313					
340	Multiple sclerosis	577.1	Chronic pancreatitis	141	21	3458 3569 3586 3627 3952 5970 6347 6696	8	0.894287128	-0.000148678	3.041342952	1170	602	289					
362.50	"Macular degeneration (senile), unspecified"	710.0	Systemic lupus erythematosus	34	134	1231 1401 1636 3383 348 6347 6401 718	8	1.077441333	0.000134131	2.598092059	520	1238	233					
362.9	Unspecified retinal disorder	714.0	Rheumatoid arthritis	39	323	1401 177 3119 348 4318 4524 5054 9370	8	1.313606159	0.000201853	0.453187182	533	1653	211					
389.14	Central hearing loss	389.9	Unspecified hearing loss	16	88	N/A	0	31.65120103	0.010362994	1.868477016	162	287	34					
516.3	Idio fibros alveolitis	710.1	Systemic sclerosis	41	97	185 3552 3565 3596 4312 5328 6347 6362	8	8.861735451	0.008849284	1.649067229	812	1224	273					
523.1	Chronic gingivitis	714.0	Rheumatoid arthritis	10	323	1471 3553 3557 3569 3586 3605 3606 7097	8	1.462991822	0.000584609	1.088528994	348	1653	274					
555.0	Regional enteritis of small intestine	720.0	Ankylosing spondylitis	83	21	1401 3458 3557 3586 4153 4314 64127 7099	8	11.11804097	0.004527453	5.364438149	788	481	243					
583.9	"Nephritis and nephropathy, not specified as acute or chronic, with unspecified pathological lesion in kidney"	695.4	Lupus erythematosus	39	34	10673 1636 183 185 3569 4282 4318 6347	8	5.38959363	0.002028959	4.52690951	676	564	295					
606.0	Azoospermia	606.1	Oligospermia	25	17	1080 1617 1618 2678 29118 2952 367 675	8	2874.563051	0.014842774	14.35887867	331	185	119					
617.0	Endometriosis of uterus	714.0	Rheumatoid arthritis	16	323	1026 3569 3576 4193 4313 5925 6347 847	8	0.525226803	-0.002592452	0.490463132	430	1653	244					
704.01	Alopecia areata	710.0	Systemic lupus erythematosus	13	134	10673 2209 26191 3383 3458 3557 3603 6347	8	5.837146566	0.000554924	3.99341982	235	1238	172					
710.3	Dermatomyositis	714.0	Rheumatoid arthritis	13	323	177 3456 355 3586 3600 4313 4318 6347	8	3.419602776	0.003008585	1.078120158	329	1653	231					
710.4	Polymyositis	714.0	Rheumatoid arthritis	16	323	177 3456 355 3600 4313 4318 6347 6366	8	4.280686454	0.007785836	1.07291574	328	1653	219					
011.9	"Pulmonary tuberculosis, unspecified"	031.9	Unspecified diseases due to mycobacteria	12	16	114609 30835 3431 3458 3459 6347 6556	7	291.9194027	0.006668772	20.55700879	235	372	189					
074.0	Herpangina	203.0	Multiple myeloma	30	136	1029 2247 2950 3265 3320 596 6696	7	24.93511028	0.001327824	3.892521966	540	1264	221					
079.0	Adenovirus infection in conditions classified elsewhere and of unspecified site	197.0	Secondary malignant neoplasm of lung	348	22	2064 3688 4313 4582 5328 596 7430	7	1.465620243	0.000106761	0.459992782	1759	436	216					
079.0	Adenovirus infection in conditions classified elsewhere and of unspecified site	244.9	Unspecified acquired hypothyroidism	348	27	1401 1493 3565 3627 3952 6347 7173	7	1.69464725	0.000524706	0.967403594	1759	454	219					
079.0	Adenovirus infection in conditions classified elsewhere and of unspecified site	411.1	Intermediate coronary syndrome	348	9	1401 3606 3952 5806 7099 7124 929	7	1.559008513	0.000580387	1.267081358	1759	414	282					
135	Sarcoidosis	203.0	Multiple myeloma	41	136	1116 1234 3458 3553 4049 6348 7124	7	2.14410184	0.000649513	2.537766046	731	1264	300					
136.1	Behcet's syndrome	285.9	"Anemia, unspecified"	49	35	1636 3458 3593 3952 6556 7099 7124	7	2.955515059	0.001671443	7.253259252	879	726	370					
136.1	Behcet's syndrome	516.3	Idio fibros alveolitis	49	41	3458 3552 3565 3593 3606 6366 64127	7	4.043463686	0.000419603	6.461038091	879	812	311					
136.1	Behcet's syndrome	577.0	Acute pancreatitis	49	25	2952 3606 3952 4153 7099 7124 9370	7	1.357763603	0.000121026	5.442546648	879	622	340					
136.1	Behcet's syndrome	583.9	"Nephritis and nephropathy, not specified as acute or chronic, with unspecified pathological lesion in kidney"	49	39	1234 1636 3458 3565 4210 4318 6402	7	44.96639509	0.002568356	-0.104088359	879	676	278					
151.9	"Malignant neoplasm of stomach, unspecified site"	162.3	"Malignant neoplasm of upper lobe, bronchus or lung"	14	277	N/A	0	0.750009422	-0.000494391	0.938298316	404	1780	226					
151.9	"Malignant neoplasm of stomach, unspecified site"	239.4	Neoplasm of unspecified nature of bladder	14	943	2064 2263 324 3553 3845 4595 843	7	0.483612947	-0.000205731	0.345329414	404	2142	268					
162.3	"Malignant neoplasm of upper lobe, bronchus or lung"	335.20	Amyotrophic lateral sclerosis	277	66	1437 1508 2950 328 4233 4318 836	7	0.377976903	-0.000932174	1.0975748	1780	827	245					
162.3	"Malignant neoplasm of upper lobe, bronchus or lung"	429.2	"Cardiovascular disease, unspecified"	277	16	177 2100 3569 4313 4524 6401 875	7	0.872588557	-0.001697204	0.608184151	1780	455	215					
196.0	"Secondary and unspecified malignant neoplasm of lymph nodes of head, face, and neck"	205.1	Myeloid leukemia Chronic	105	47	1026 1029 317 4582 595 596 9021	7	1.46542626	0.000184562	4.160808254	1185	832	291					
196.0	"Secondary and unspecified malignant neoplasm of lymph nodes of head, face, and neck"	492.8	Other emphysema	105	30	1029 2950 4312 4313 4318 5111 581	7	1.714156001	0.004491035	3.350505159	1185	463	227					
196.0	"Secondary and unspecified malignant neoplasm of lymph nodes of head, face, and neck"	617.0	Endometriosis of uterus	105	16	1026 1029 3576 4193 4313 595 7077	7	0.368332543	-0.001118347	2.440337819	1185	430	191					
197.0	Secondary malignant neoplasm of lung	203.0	Multiple myeloma	22	136	3480 3688 4312 4313 4582 5328 596	7	0.897352493	-0.00017284	1.266280814	436	1264	208					
197.0	Secondary malignant neoplasm of lung	714.0	Rheumatoid arthritis	22	323	2064 3688 4312 4313 5328 5743 596	7	0.569522766	-0.003437624	0.500026944	436	1653	197					
197.7	"Malignant neoplasm of liver, secondary"	239.6	Neoplasm of unspecified nature of brain	48	55	1956 2064 317 3897 4255 4318 6513	7	1.022910179	0.0000367	8.05691215	813	719	192					
197.7	"Malignant neoplasm of liver, secondary"	331.0	Alzheimer's disease	48	246	N/A	0	0.372381563	-0.007239519	1.240639276	813	1522	279					
197.7	"Malignant neoplasm of liver, secondary"	710.1	Systemic sclerosis	48	97	102 1499 3552 4233 4313 4318 7076	7	0.760571344	-0.000500558	3.494983519	813	1224	284					
199	Malignant neoplasm without specification of site	411.1	Intermediate coronary syndrome	904	9	N/A	0	1.273190286	0.0000702	0.372207999	2091	414	279					
203.0	Multiple myeloma	335.20	Amyotrophic lateral sclerosis	136	66	283 2950 328 3791 4233 627 7076	7	0.986049897	-0.00000674	1.819331011	1264	827	213					
203.0	Multiple myeloma	492.8	Other emphysema	136	30	1029 2950 3458 4233 4312 4313 5111	7	0.957075515	-0.000175542	1.907227848	1264	463	222					
203.0	Multiple myeloma	570	Acute and subacute necrosis of liver	136	30	1234 2944 2950 2952 3553 3569 7124	7	2.091570361	0.000724558	3.892521966	1264	607	289					
203.0	Multiple myeloma	695.4	Lupus erythematosus	136	34	10673 1401 356 3569 3603 6696 7076	7	1.372193395	0.000215658	2.558583718	1264	564	214					
205.0	Myeloid leukemia acute	577.1	Chronic pancreatitis	202	21	1029 3569 3845 3952 6347 8797 9370	7	1.201863803	0.000051	1.72492962	1432	602	290					
205.0	Myeloid leukemia acute	586	"Renal failure, unspecified"	202	25	1636 4353 4524 4609 5972 6347 9370	7	1.418618684	0.000218399	2.160065339	1432	513	199					
208.9	Unspecified leukemia	714.0	Rheumatoid arthritis	72	323	2624 3717 5027 5371 5914 596 861	7	1.748229221	0.000611109	1.205829807	765	1653	232					
239.4	Neoplasm of unspecified nature of bladder	272.2	Mixed hyperlipidemia	943	23	10628 338 348 3667 4023 6319 9370	7	0.806566465	-0.000103386	0.123605387	2142	403	148					
239.4	Neoplasm of unspecified nature of bladder	307.1	Anorexia nervosa	943	26	3458 3569 3952 3953 6530 7124 9370	7	4.907629869	0.000488563	0.218662821	2142	470	245					
239.4	Neoplasm of unspecified nature of bladder	411.1	Intermediate coronary syndrome	943	9	1401 183 3606 3690 3952 7099 7124	7	0.83356299	-0.000792738	0.355738249	2142	414	284					
239.4	Neoplasm of unspecified nature of bladder	571.0	Alcoholic fatty liver	943	16	11450 338 355 3586 3952 4233 9370	7	2.964594977	0.000316041	0.144423059	2142	360	191					
239.4	Neoplasm of unspecified nature of bladder	733.42	Aseptic necrosis of head and neck of femur	943	10	1387 1499 2147 302 3091 4524 5054	7	1.02712273	0.0000182	0.355738249	2142	431	270					
239.4	Neoplasm of unspecified nature of bladder	757.39	Other specified anomalies of skin	943	24	2706 3655 3691 3852 3918 4312 7486	7	8.585853478	0.000717051	0.223867239	2142	189	79					
239.6	Neoplasm of unspecified nature of brain	250	Diabetes mellitus	55	163	N/A	0	2.790348178	0.000419866	0.890861663	719	1272	169					
239.6	Neoplasm of unspecified nature of brain	710.0	Systemic lupus erythematosus	55	134	10 1956 3791 4318 4735 6387 847	7	0.660955761	-0.000258507	2.540843461	719	1238	185					
244.9	Unspecified acquired hypothyroidism	250	Diabetes mellitus	27	163	1401 1493 3565 3630 3952 56729 6347	7	1.830831554	0.002358017	1.518286689	454	1272	213					
244.9	Unspecified acquired hypothyroidism	278.00	"Obesity, unspecified"	27	204	1401 3479 3486 3630 3952 56729 6347	7	1.660754305	0.000205826	1.64860711	454	1513	242					
250	Diabetes mellitus	255.0	Cushing's syndrome	163	11	N/A	0	0.919903981	-0.0000231	2.102919834	1272	218	149					
250	Diabetes mellitus	278	"Overweight, obesity and other hyperalimentation"	163	29	N/A	0	650.0549065	0.017270111	2.056080072	1272	348	159					
250	Diabetes mellitus	284.9	"Aplastic anemia, unspecified"	163	21	N/A	0	3.393748162	0.000804989	1.528117256	1272	537	204					
250	Diabetes mellitus	285.9	"Anemia, unspecified"	163	35	N/A	0	2.387694603	0.005038682	1.49168633	1272	726	305					
250	Diabetes mellitus	365.11	Primary open angle glaucoma	163	22	N/A	0	0.5012255	-0.000195213	0.43055628	1272	403	181					
250	Diabetes mellitus	573.9	Unspecified disorder of liver	163	33	N/A	0	1.21497759	0.0000764	0.405112459	1272	654	325					
250	Diabetes mellitus	791.0	Proteinuria	163	21	N/A	0	3.962440201	0.001090974	2.076897744	1272	436	189					
250.4	Diabetes with renal manifestations	251.2	"Hypoglycemia, unspecified"	75	16	1636 3172 348 3553 3569 6513 9370	7	17.0020329	0.00482302	4.758364656	939	513	321					
250.4	Diabetes with renal manifestations	429.2	"Cardiovascular disease, unspecified"	75	16	177 348 3569 4018 4313 4524 7077	7	1.191160866	0.000120604	4.758364656	939	455	240					
284.9	"Aplastic anemia, unspecified"	340	Multiple sclerosis	21	141	2944 3117 3119 3458 356 3586 7124	7	0.797812776	-0.000188244	1.773737318	537	1170	218					
285.9	"Anemia, unspecified"	331.0	Alzheimer's disease	35	246	N/A	0	1.777513845	0.029936022	0.958952055	726	1522	285					
285.9	"Anemia, unspecified"	555.0	Regional enteritis of small intestine	35	83	3458 3569 3586 6352 6556 7099 7124	7	1.935754762	0.005448759	4.243669874	726	788	323					
285.9	"Anemia, unspecified"	710.0	Systemic lupus erythematosus	35	134	N/A	0	2.312454362	0.015493544	1.249604059	726	1238	325					
287.0	Allergic purpura	710.0	Systemic lupus erythematosus	10	134	26191 3105 3106 3553 4318 721 847	7	6.662812777	0.003040557	1.988903283	411	1238	225					
299.0	Autistic disorder	714.0	Rheumatoid arthritis	73	323	154 1950 2944 3356 348 3952 596	7	4.782252838	0.000681988	0.364712077	785	1653	214					
331.0	Alzheimer's disease	333.4	Huntington's chorea	246	34	N/A	0	1.06810987	0.0000902	0.964156473	1522	419	117					
331.0	Alzheimer's disease	446.1	Acute febrile mucocutaneous lymph node syndrome [MCLS]	246	21	1234 1401 1636 3586 6283 7076 7124	7	3.669474232	0.000550641	1.724127921	1522	488	200					
331.0	Alzheimer's disease	573.9	Unspecified disorder of liver	246	33	1234 1471 3458 3479 348 3569 3606	7	1.253666081	0.000956182	0.60556669	1522	654	298					
331.0	Alzheimer's disease	586	"Renal failure, unspecified"	246	25	1471 1636 348 4353 4524 6280 6347	7	1.930034277	0.010338267	1.349346615	1522	513	258					
335.20	Amyotrophic lateral sclerosis	710.0	Systemic lupus erythematosus	66	134	348 3791 4318 6347 6647 718 836	7	0.951290513	-0.0000392	1.774335401	827	1238	225					
340	Multiple sclerosis	523.1	Chronic gingivitis	141	10	3553 3557 3569 3586 3605 3606 4353	7	2.699616477	0.000640992	2.438766643	1170	348	245					
340	Multiple sclerosis	535.1	Atrophic gastritis	141	11	355 3553 3557 3558 356 3566 6469	7	0.957357604	-0.0000554	2.433562225	1170	401	250					
340	Multiple sclerosis	710.2	Sicca syndrome	141	28	3383 355 3553 356 3586 3605 5133	7	2.14339834	0.000918416	1.758124064	1170	463	248					
359.1	Hereditary progressive muscular dystrophy	425.4	Other primary cardiomyopathies	54	42	1756 291 4000 6444 7273 8557 859	7	1.499382422	0.001009528	2.981616313	370	468	139					
401.9	Unspecified essential hypertension	440	Atherosclerosis	64	150	183 185 3569 3990 56729 6401 7422	7	1.236250247	0.00047844	1.033458625	660	1369	263					
411.1	Intermediate coronary syndrome	440	Atherosclerosis	9	150	1401 3690	2	0.804120181	-0.000179095	2.37397791	414	1369	291					
414	Other forms of chronic ischemic heart disease	440	Atherosclerosis	14	150	N/A	0	89.14836389	0.002585582	1.763569074	235	1369	135					
440.9	Generalized and unspecified atherosclerosis	714.0	Rheumatoid arthritis	16	323	N/A	0	1.084966786	0.001391675	1.351553511	335	1653	206					
513.0	Abscess of lung	710.0	Systemic lupus erythematosus	31	134	1991 2147 4153 4318 6696 796 847	7	1.468197269	0.000490943	2.560248237	423	1238	159					
516.3	Idio fibros alveolitis	555.0	Regional enteritis of small intestine	41	83	3458 3565 3569 3596 3606 4312 64127	7	0.697279586	-0.000284326	3.02902003	812	788	260					
516.3	Idio fibros alveolitis	583.9	"Nephritis and nephropathy, not specified as acute or chronic, with unspecified pathological lesion in kidney"	41	39	183 185 3458 3565 3569 387 6347	7	2.397373869	0.001276029	4.286155543	812	676	333					
555.0	Regional enteritis of small intestine	583.9	"Nephritis and nephropathy, not specified as acute or chronic, with unspecified pathological lesion in kidney"	83	39	2209 3458 3565 3569 3586 4210 942	7	0.969284993	-0.0000122	0.98024899	788	676	243					
579.0	Celiac disease	710.1	Systemic sclerosis	37	97	1493 26191 355 3553 3558 3586 4282	7	5.764604497	0.001555004	3.612456265	670	1224	285					
694.5	Pemphigoid	710.0	Systemic lupus erythematosus	10	134	2214 3383 3688 3690 4282 6401 6402	7	1.584247326	0.000426769	2.660545074	238	1238	156					
710.1	Systemic sclerosis	710.4	Polymyositis	97	16	10438 355 4313 4318 5393 5394 6347	7	25.68218288	0.012145201	4.597539914	1224	328	173					
031.9	Unspecified diseases due to mycobacteria	710.0	Systemic lupus erythematosus	16	134	3458 3459 3460 3586 4318 6347	6	1.046377768	0.0000126	1.973290029	372	1238	191					
074.0	Herpangina	714.0	Rheumatoid arthritis	30	323	3576 3600 4193 596 6279 6696	6	2.246209666	0.000327876	0.757847043	540	1653	199					
078.5	Cytomegaloviral disease	162.3	"Malignant neoplasm of upper lobe, bronchus or lung"	16	277	1950 1956 6590 7099 7298 9308	6	0.765509295	-0.000210557	0.933093898	357	1780	180					
079.0	Adenovirus infection in conditions classified elsewhere and of unspecified site	429.2	"Cardiovascular disease, unspecified"	348	16	1401 284 348 3569 4313 7077	6	2.540332867	0.000901028	0.992847415	1759	455	246					
079.0	Adenovirus infection in conditions classified elsewhere and of unspecified site	535.1	Atrophic gastritis	348	11	355 3553 3557 3558 356 3566	6	9.854549797	0.00110546	0.744635561	1759	401	203					
135	Sarcoidosis	516.3	Idio fibros alveolitis	41	41	1215 177 3458 3606 6347 64127	6	9.895013551	0.0095073	8.229823243	731	812	284					
135	Sarcoidosis	570	Acute and subacute necrosis of liver	41	30	1231 1234 3553 4282 6347 7124	6	1.199443541	0.000123611	8.255267064	731	607	295					
135	Sarcoidosis	710.1	Systemic sclerosis	41	97	1636 355 3553 4282 6347 6556	6	7.391427958	0.003567916	3.602047429	731	1224	312					
136.1	Behcet's syndrome	710.2	Sicca syndrome	49	28	10563 3383 350 3553 3605 6366	6	49.35407656	0.003302376	3.089957952	879	463	232					
153	Malignant neoplasm of colon	193	Malignant neoplasm of thyroid gland	47	77	207 3265 4893 595 673 7157	6	32.10789953	0.001520822	-0.411305634	916	1074	289					
153	Malignant neoplasm of colon	211.3	Benign neoplasm of colon	47	10	2956 324 4292 4436 5395 5624	6	10.57975415	0.002172384	5.390644577	916	306	138					
162.3	"Malignant neoplasm of upper lobe, bronchus or lung"	285.9	"Anemia, unspecified"	277	35	3458 356 3569 3586 3952 7099	6	1.539297324	0.011867819	1.205959466	1780	726	271					
162.3	"Malignant neoplasm of upper lobe, bronchus or lung"	362.50	"Macular degeneration (senile), unspecified"	277	34	2074 2202 3240 6401 7099 7422	6	1.045232375	0.000146044	1.211163884	1780	520	182					
162.3	"Malignant neoplasm of upper lobe, bronchus or lung"	362.9	Unspecified retinal disorder	277	39	177 3091 3486 4318 4524 9370	6	1.306695297	0.000129072	0.220821388	1780	533	186					
162.3	"Malignant neoplasm of upper lobe, bronchus or lung"	530.11	Reflux esophagitis	277	11	2068 2944 2950 2952 3576 7515	6	0.766010512	-0.000612677	1.268412481	1780	207	122					
162.3	"Malignant neoplasm of upper lobe, bronchus or lung"	695.4	Lupus erythematosus	277	34	355 356 3569 4282 4318 6696	6	1.004172456	0.0000075	0.886254136	1780	564	220					
193	Malignant neoplasm of thyroid gland	197.7	"Malignant neoplasm of liver, secondary"	77	48	1956 2064 3480 4089 4193 7082	6	1.751794986	0.001618355	4.362273456	1074	813	228					
193	Malignant neoplasm of thyroid gland	244.9	Unspecified acquired hypothyroidism	77	27	3479 3565 389434 6528 7173 7253	6	2.085655493	0.006097463	4.420100322	1074	454	157					
193	Malignant neoplasm of thyroid gland	710.0	Systemic lupus erythematosus	77	134	1956 355 3565 3586 5027 6648	6	0.733057067	-0.000273355	1.811953072	1074	1238	310					
193	Malignant neoplasm of thyroid gland	710.1	Systemic sclerosis	77	97	207 2247 3265 355 3565 3586	6	0.209554233	-0.000478481	1.924470699	1074	1224	347					
196.0	"Secondary and unspecified malignant neoplasm of lymph nodes of head, face, and neck"	250	Diabetes mellitus	105	163	133 2950 3576 567 6387 6648	6	0.671388867	-0.000157193	1.287459188	1185	1272	279					
196.0	"Secondary and unspecified malignant neoplasm of lymph nodes of head, face, and neck"	691.8	Other atopic dermatitis and related conditions	105	87	1026 2950 5328 5329 6282 7076	6	0.605709521	-0.000198576	2.342434181	1185	812	199					
203.0	Multiple myeloma	285.9	"Anemia, unspecified"	136	35	2247 3458 356 3569 5777 7124	6	5.170910311	0.029599689	2.5533793	1264	726	270					
203.0	Multiple myeloma	290.8	Other specified senile psychotic conditions	136	40	1401 3479 3553 596 627 7124	6	1.961522382	0.000190189	1.881205758	1264	1002	315					
203.0	Multiple myeloma	296.80	"Bipolar disorder, unspecified"	136	78	3553 4524 4552 4684 627 7494	6	1.653156483	0.00044518	1.126339797	1264	636	150					
203.0	Multiple myeloma	429.2	"Cardiovascular disease, unspecified"	136	16	1401 284 3569 4313 4524 7077	6	1.195445617	0.000839586	2.60542348	1264	455	177					
203.0	Multiple myeloma	573.9	Unspecified disorder of liver	136	33	1234 2950 3315 3458 3479 3569	6	2.386480973	0.000963302	1.902601699	1264	654	264					
203.0	Multiple myeloma	696.0	Psoriatic arthropathy	136	18	3105 3553 374 4049 4276 7124	6	0.725784908	-0.000126121	1.27668965	1264	449	199					
203.0	Multiple myeloma	720.0	Ankylosing spondylitis	136	21	1401 3105 3458 3557 4153 6648	6	1.29075865	0.000158566	2.589810226	1264	481	184					
204.0	 Acute Lymphoid leukemia	331.0	Alzheimer's disease	49	246	25 3586 4524 6347 6667 7490	6	1.142105434	0.0000831	0.55814866	895	1522	267					
204.0	 Acute Lymphoid leukemia	340	Multiple sclerosis	49	141	3576 3586 5054 6347 6469 7172	6	3.295917305	0.000350441	1.700875466	895	1170	262					
205.0	Myeloid leukemia acute	287.5	"Thrombocytopenia, unspecified"	202	24	2623 355 3569 3576 3717 861	6	40.09592153	0.022585048	1.274180648	1432	418	227					
205.0	Myeloid leukemia acute	296.80	"Bipolar disorder, unspecified"	202	78	3485 3553 4524 4684 6347 8864	6	2.548241015	0.000268702	1.139444049	1432	636	142					
205.0	Myeloid leukemia acute	492.8	Other emphysema	202	30	1029 1958 4313 4318 581 8797	6	0.218020815	-0.000814302	1.258567394	1432	463	206					
205.0	Myeloid leukemia acute	577.0	Acute pancreatitis	202	25	2952 3952 6347 6401 7124 9370	6	0.455669692	-0.000389299	1.26897623	1432	622	260					
208.0	Leukemia of unspecified cell type acute	284.9	"Aplastic anemia, unspecified"	54	21	1543 2944 2950 2952 3586 7490	6	100.0897301	0.01026675	6.609418069	744	537	183					
211.3	Benign neoplasm of colon	239.4	Neoplasm of unspecified nature of bladder	10	943	2956 324 4089 4292 4436 5395	6	1.319354127	0.000569653	0.260298165	306	2142	173					
239.4	Neoplasm of unspecified nature of bladder	287.5	"Thrombocytopenia, unspecified"	943	24	355 3569 3576 3674 3690 3717	6	1.77172016	0.001093706	0.319307324	2142	418	243					
244.9	Unspecified acquired hypothyroidism	256.4	Polycystic ovaries	27	65	1401 3479 3484 3630 3952 56729	6	1.318058973	0.000157278	4.086766989	454	862	213					
244.9	Unspecified acquired hypothyroidism	440	Atherosclerosis	27	150	1401	1	2.003102781	0.000667252	2.266254168	454	1369	216					
250	Diabetes mellitus	272.2	Mixed hyperlipidemia	163	23	N/A	0	0.400756639	-0.000262323	1.467719915	1272	403	203					
250	Diabetes mellitus	335.20	Amyotrophic lateral sclerosis	163	66	N/A	0	2.510031594	0.000373385	1.419402747	1272	827	244					
250	Diabetes mellitus	359.9	"Myopathy, unspecified"	163	60	N/A	0	4.079106846	0.000597201	1.429233314	1272	471	135					
250	Diabetes mellitus	411.1	Intermediate coronary syndrome	163	9	N/A	0	0.866996566	-0.000518854	2.656904739	1272	414	237					
250	Diabetes mellitus	446.5	Giant cell arteritis	163	13	N/A	0	3.513903872	0.001391064	2.097715416	1272	439	227					
250	Diabetes mellitus	516.3	Idio fibros alveolitis	163	41	N/A	0	1.568669044	0.00033306	1.481855763	1272	812	265					
250	Diabetes mellitus	586	"Renal failure, unspecified"	163	25	N/A	0	5.622515689	0.004845787	1.51770842	1272	513	232					
250	Diabetes mellitus	696.0	Psoriatic arthropathy	163	18	N/A	0	1.385637066	0.0000907	0.989745604	1272	449	226					
250.4	Diabetes with renal manifestations	443.81	Peripheral angiopathy in diseases classified elsewhere	75	18	1234 1636 3990 4018 4524 9370	6	18.00668707	0.003143353	3.558942925	939	305	164					
250.6	Diabetes with neurological manifestations	440	Atherosclerosis	9	150	11596 177 5327 7099 7295 7351	6	305.8217938	0.004827224	2.97397791	254	1369	141					
251.2	"Hypoglycemia, unspecified"	331.0	Alzheimer's disease	16	246	1636 348 3553 3569 3630 5105	6	1.746944975	0.008316452	1.010996235	513	1522	301					
251.2	"Hypoglycemia, unspecified"	401.9	Unspecified essential hypertension	16	64	3172 3569 3767 4306 6517 6833	6	1.405880847	0.02313595	5.342980041	513	660	160					
256.4	Polycystic ovaries	277.9	Unspecified disorder of metabolism	65	22	10891 1401 154 4318 5054 9370	6	201.9205265	0.003915883	2.711982172	862	529	248					
272.6	Lipodystrophy	714.0	Rheumatoid arthritis	18	323	355 3952 56729 6347 7124 9370	6	0.572393197	-0.000222866	0.51043578	495	1653	270					
278.00	"Obesity, unspecified"	285.9	"Anemia, unspecified"	204	35	1636 3569 3586 3952 57817 7124	6	2.61449409	0.000643408	0.788673418	1513	726	296					
284.9	"Aplastic anemia, unspecified"	579.0	Celiac disease	21	37	3117 3119 3458 356 3586 7124	6	5.962766669	0.001780619	7.2400487	537	670	218					
285.9	"Anemia, unspecified"	579.0	Celiac disease	35	37	3458 356 3586 3593 7099 7124	6	2.407504084	0.00545266	7.123338281	726	670	286					
285.9	"Anemia, unspecified"	720	Ankylosing spondylitis and other inflammatory spondylopathies	35	71	356 3569 3586 6556 7099 7124	6	2.61449409	0.000287741	2.441531744	726	737	280					
287.0	Allergic purpura	340	Multiple sclerosis	10	141	26191 3105 3106 3553 3569 4318	6	1.10208157	0.0000467	1.804963826	411	1170	227					
287.0	Allergic purpura	714.0	Rheumatoid arthritis	10	323	133 26191 3553 3569 4318 847	6	2.488526824	0.002278664	0.809891223	411	1653	259					
295.9	Unspecified schizophrenia	296.80	"Bipolar disorder, unspecified"	33	78	1610 267012 27185 319100 3356 4524	6	3.483499685	0.000368643	5.680755664	341	636	80					
296.80	"Bipolar disorder, unspecified"	298.8	Other and unspecified reactive psychosis	78	18	267012 27185 3356 627 6285 6532	6	5.960119592	0.002814943	2.260852546	636	420	104					
296.80	"Bipolar disorder, unspecified"	340	Multiple sclerosis	78	141	1493 2571 3553 57142 627 6347	6	0.989271814	-0.0000104	1.633796301	636	1170	141					
296.80	"Bipolar disorder, unspecified"	714.0	Rheumatoid arthritis	78	323	1493 3356 3553 4524 4552 6347	6	1.28071181	0.000907386	0.638723698	636	1653	153					
300.02	Generalized anxiety disorder	714.0	Rheumatoid arthritis	13	323	1493 26191 3569 3937 9370 940	6	1.069032698	0.000264068	1.078120158	262	1653	161					
307.1	Anorexia nervosa	307.50	"Eating disorder, unspecified"	26	8	3952 3953 4128 627 6532 9370	6	302.912844	0.014412635	10.36379771	470	253	196					
331.0	Alzheimer's disease	345.9	"Epilepsy, unspecified"	246	73	1137 1141 1471 2752 4524 627	6	5.698436828	0.004003609	0.495695644	1522	424	113					
331.0	Alzheimer's disease	487	Influenza	246	27	3383 3458 3586 6347 6348 7099	6	3.554803162	0.000655753	1.708514667	1522	489	196					
331.0	Alzheimer's disease	523.1	Chronic gingivitis	246	10	1471 3553 3569 3586 3606 4353	6	3.629641124	0.003798439	1.026609489	1522	348	215					
331.0	Alzheimer's disease	570	Acute and subacute necrosis of liver	246	30	1234 3553 3569 3586 6347 7124	6	0.698762409	-0.001084826	2.067682718	1522	607	270					
331.0	Alzheimer's disease	574.5	Calculus of bile duct without mention of cholecystitis	246	26	2099 2100 335 341 348 5320	6	3.999153558	0.001257093	0.620601676	1522	513	225					
331.0	Alzheimer's disease	577.1	Chronic pancreatitis	246	21	1080 2 3586 3606 4023 6347 7099 7124	8	0.706009137	-0.001583655	0.995382981	1522	602	266					
331.0	Alzheimer's disease	583.9	"Nephritis and nephropathy, not specified as acute or chronic, with unspecified pathological lesion in kidney"	246	39	1234 1636 3458 3569 3586 6347	6	0.857156583	-0.000375881	0.58417075	1522	676	249					
331.0	Alzheimer's disease	720.0	Ankylosing spondylitis	246	21	1401 1636 3458 3586 6648 7099	6	0.437171087	-0.001665269	1.359755451	1522	481	199					
331.4	Obstructive hydrocephalus	751.3	Hirschsprung's disease and other congenital functional disorders of colon	12	13	1908 2668 3897 4902 5979 8929	6	3.836269006	0.000401462	13.04049215	159	187	111					
333.2	Myoclonus	345.9	"Epilepsy, unspecified"	8	73	114327 1181 2554 2566 6323 785	6	6.694303971	0.000609587	0.930910961	77	424	50					
340	Multiple sclerosis	362.50	"Macular degeneration (senile), unspecified"	141	34	1231 1524 3383 348 6347 7099	6	0.424326809	-0.000849074	1.108707993	1170	520	206					
340	Multiple sclerosis	365.11	Primary open angle glaucoma	141	22	2944 348 355 3557 356 5054	6	0.392765451	-0.000657986	1.139934501	1170	403	170					
340	Multiple sclerosis	446.5	Giant cell arteritis	141	13	100133941 26191 3383 3569 3586 4318	6	0.622822526	-0.00057783	2.428357807	1170	439	248					
340	Multiple sclerosis	573.9	Unspecified disorder of liver	141	33	1234 3458 348 3569 3606 3627	6	0.555373537	-0.000437589	1.11449068	1170	654	265					
355.9	Mononeuritis of unspecified site	356.1	Peroneal muscular atrophy	17	37	1959 26353 3315 4359 5376 5827	6	11.36216011	0.002950136	6.795265501	126	299	34					
359.9	"Myopathy, unspecified"	425.4	Other primary cardiomyopathies	60	42	11155 1674 4000 4625 7273 859	6	3.456226286	0.005866954	1.704332577	471	468	126					
362.75	Other dystrophies primarily involving the sensory retina	362.76	Dystrophies primarily involving the retinal pigment epithelium	14	19	1406 23746 24 3000 54714 57096	6	62090.5619	0.069005521	8.463569074	81	85	40					
365.11	Primary open angle glaucoma	440	Atherosclerosis	22	150	N/A	0	9.123183447	0.000745146	0.542751402	403	1369	213					
401.9	Unspecified essential hypertension	714.0	Rheumatoid arthritis	64	323	185 3291 3569 4544 56729 6401	6	1.053891166	0.004316266	0.669371938	660	1653	165					
411.1	Intermediate coronary syndrome	714.0	Rheumatoid arthritis	9	323	1401 3606 3952 7099 7124 929	6	0.895038889	-0.003795392	1.367166765	414	1653	276					
429.2	"Cardiovascular disease, unspecified"	442.9	Aneurysm of unspecified site	16	35	1401 177 3569 3630 4524 6401	6	2.690840979	0.00288315	7.672650371	455	740	235					
440	Atherosclerosis	440.9	Generalized and unspecified atherosclerosis	150	16	1401 335 3685 4314 6376 6401	6	5.015130723	0.00166285	2.958364656	1369	335	204					
440	Atherosclerosis	492.8	Other emphysema	150	30	21803 4312 4313 4318 4321 4323	6	1.966012265	0.000473737	2.32193373	1369	463	124					
440	Atherosclerosis	710.2	Sicca syndrome	150	28	N/A	0	16.59566902	0.001060476	1.727138148	1369	463	204					
446.5	Giant cell arteritis	583.9	"Nephritis and nephropathy, not specified as acute or chronic, with unspecified pathological lesion in kidney"	13	39	3565 3569 3586 4282 4318 6401	6	2.168753877	0.001008339	11.50203061	439	676	229					
446.5	Giant cell arteritis	710.1	Systemic sclerosis	13	97	26191 3565 3586 4282 4313 4318	6	1.291659613	0.000310171	4.602744332	439	1224	233					
492.8	Other emphysema	714.0	Rheumatoid arthritis	30	323	1958 3458 4312 4313 4318 8797	6	1.179198299	0.003475551	0.757847043	463	1653	168					
493.0	Extrinsic asthma	516.3	Idio fibros alveolitis	36	41	1215 3565 3593 3596 627 6362	6	11.07138866	0.000839139	7.396489909	460	812	181					
502	Pneumoconiosis due to other silica or silicates	714.0	Rheumatoid arthritis	7	323	3119 355 356 3593 6441 7124	6	1.217430547	0.000364499	0.511280804	323	1653	224					
513.0	Abscess of lung	516.3	Idio fibros alveolitis	31	41	10988 3593 56307 64370 6440 780	6	5.460290323	0.005293491	2.111851264	423	812	144					
513.0	Abscess of lung	555.0	Regional enteritis of small intestine	31	83	1080 2147 3576 4153 6696 7097	6	0.860985947	-0.0000719	4.25407871	423	788	149					
535.1	Atrophic gastritis	710.0	Systemic lupus erythematosus	11	134	355 3553 3557 3558 356 3566	6	2.480511678	0.00225795	1.983698865	401	1238	209					
535.1	Atrophic gastritis	714.0	Rheumatoid arthritis	11	323	355 3553 3557 3558 356 3566	6	1.877622656	0.003816041	0.804686805	401	1653	201					
555.0	Regional enteritis of small intestine	570	Acute and subacute necrosis of liver	83	30	3569 3586 3683 58191 6352 7124	6	1.811942889	0.000442207	3.174945779	788	607	261					
555.0	Regional enteritis of small intestine	695.4	Lupus erythematosus	83	34	1401 2214 3569 6352 6696 7076	6	1.358561483	0.000170467	3.164536943	788	564	179					
555.0	Regional enteritis of small intestine	696.0	Psoriatic arthropathy	83	18	26191 4049 4276 6283 64127 7124	6	3.772517037	0.001046284	2.121834937	788	449	204					
577.0	Acute pancreatitis	577.1	Chronic pancreatitis	25	21	1080 3586 3952 6347 6690 9370	6	34.19947083	0.152274479	10.7427514	622	602	303					
577.0	Acute pancreatitis	579.0	Celiac disease	25	37	3586 4153 4282 6401 7099 7124	6	2.115397993	0.001710173	7.101116059	622	670	261					
577.0	Acute pancreatitis	691.8	Other atopic dermatitis and related conditions	25	87	2952 3606 4153 6401 6403 929	6	1.086210883	0.000130435	0.966825325	622	812	184					
577.0	Acute pancreatitis	710.1	Systemic sclerosis	25	97	1906 3586 4282 6347 6403 6647	6	1.599949214	0.001656974	2.715847721	622	1224	284					
579.0	Celiac disease	691.8	Other atopic dermatitis and related conditions	37	87	1493 3458 3553 3593 4153 6401	6	7.200429629	0.001108558	1.970081576	670	812	235					
583.9	"Nephritis and nephropathy, not specified as acute or chronic, with unspecified pathological lesion in kidney"	791.0	Proteinuria	39	21	133 1490 1636 183 5806 6347	6	30.744522	0.01707877	4.558136018	676	436	222					
697.0	Lichen planus	714.0	Rheumatoid arthritis	8	323	3458 4313 4314 4318 596 7124	6	1.837048798	0.000770098	1.093733412	314	1653	214					
710.0	Systemic lupus erythematosus	710.3	Dermatomyositis	134	13	N/A	0	21.00422347	0.008724432	1.978494447	1238	329	199					
710.0	Systemic lupus erythematosus	753.13	"Polycystic kidney, autosomal dominant"	134	24	1636 1956 348 3579 3725 3934	6	0.73009068	-0.000123827	1.958255044	1238	733	246					
046.1	JAKOB-CREUTZFELDT DIS	331.0	Alzheimer's disease	13	246	102 1113 1114 1509 4137	5	9.687815212	0.006140856	1.016200653	243	1522	93					
046.1	JAKOB-CREUTZFELDT DIS	340	Multiple sclerosis	13	141	3119 3120 3123 361 4137	5	6.763874249	0.001063716	1.160752173	243	1170	82					
046.2	Subacute sclerosing panencephalitis	331.0	Alzheimer's disease	9	246	1636 3458 3569 3586 7076	5	3.79179004	0.000400581	1.026609489	323	1522	193					
046.2	Subacute sclerosing panencephalitis	555.0	Regional enteritis of small intestine	9	83	3458 3565 3569 3586 7076	5	162.9368072	0.003514007	2.142652609	323	788	209					
053	Herpes zoster	710.0	Systemic lupus erythematosus	8	134	1234 2099 3105 348 3586	5	35.0228794	0.001593448	-0.34297757	256	1238	174					
079.0	Adenovirus infection in conditions classified elsewhere and of unspecified site	251.2	"Hypoglycemia, unspecified"	348	16	1636 348 3553 3569 9370	5	2.966681251	0.000549589	0.475606036	1759	513	286					
079.0	Adenovirus infection in conditions classified elsewhere and of unspecified site	272.2	Mixed hyperlipidemia	348	23	155 348 4023 6609 9370	5	11.3138779	0.001201635	0.949076797	1759	403	166					
079.0	Adenovirus infection in conditions classified elsewhere and of unspecified site	702	Other dermatoses	348	16	3606 3620 4282 4318 56477	5	14.02384233	0.000963365	0.475606036	1759	187	104					
117.5	Cryptococcosis	710.0	Systemic lupus erythematosus	9	134	2212 2214 2215 4153 6402	5	6.152668002	0.00207604	1.317261492	78	1238	35					
135	Sarcoidosis	285.9	"Anemia, unspecified"	41	35	1636 3458 6556 7099 7124	5	1.347365223	0.002301744	3.953939524	731	726	310					
135	Sarcoidosis	362.50	"Macular degeneration (senile), unspecified"	41	34	1231 1636 6347 6401 7099	5	1.707872408	0.000688203	6.102001085	731	520	166					
135	Sarcoidosis	586	"Renal failure, unspecified"	41	25	1026 1636 6279 6280 6347	5	1.54109468	0.001035158	6.122818757	731	513	163					
135	Sarcoidosis	695.4	Lupus erythematosus	41	34	1636 3500 355 4282 6347	5	1.311509394	0.000168532	-0.326570344	731	564	241					
135	Sarcoidosis	720.0	Ankylosing spondylitis	41	21	1636 3106 3458 64127 7099	5	0.888246739	-0.0000569	8.276084736	731	481	246					
136.1	Behcet's syndrome	577.1	Chronic pancreatitis	49	21	2950 3458 3952 6648 9370	5	5.371808652	0.000522796	7.289690178	879	602	294					
162.3	"Malignant neoplasm of upper lobe, bronchus or lung"	208.9	Unspecified leukemia	277	72	1050 3845 4683 595 596	5	0.27051606	-0.000389559	0.787370195	1780	765	223					
162.3	"Malignant neoplasm of upper lobe, bronchus or lung"	211.5	Benign neoplasm of liver and biliary passages	277	11	1499 324 4233 5290 841	5	0.706978279	-0.00036221	0.293683239	1780	490	274					
162.3	"Malignant neoplasm of upper lobe, bronchus or lung"	239.0	Neoplasm of unspecified nature of digestive system	277	22	1956 2272 4292 664 7345	5	1.173559247	0.000324045	0.917480644	1780	327	136					
162.3	"Malignant neoplasm of upper lobe, bronchus or lung"	277.9	Unspecified disorder of metabolism	277	22	3091 3569 4314 4318 9370	5	0.671407665	-0.000222769	0.592570897	1780	529	229					
162.3	"Malignant neoplasm of upper lobe, bronchus or lung"	279.3	Unspecified immunity deficiency	277	32	331 4683 472 6387 841	5	2.80103542	0.001524122	0.24163906	1780	339	151					
162.3	"Malignant neoplasm of upper lobe, bronchus or lung"	333.4	Huntington's chorea	277	34	207 3952 4313 4524 7080	5	0.538492063	-0.000349369	0.561344389	1780	419	136					
162.3	"Malignant neoplasm of upper lobe, bronchus or lung"	440.9	Generalized and unspecified atherosclerosis	277	16	335 3458 3690 4314 6401	5	0.851082164	-0.00159481	0.933093898	1780	335	164					
162.3	"Malignant neoplasm of upper lobe, bronchus or lung"	513.0	Abscess of lung	277	31	3576 4318 6441 6696 820	5	12.68744463	0.022845336	0.24163906	1780	423	144					
162.3	"Malignant neoplasm of upper lobe, bronchus or lung"	523.1	Chronic gingivitis	277	10	3553 3557 3569 3586 4353	5	0.905516916	-0.000078	0.948707152	1780	348	209					
162.3	"Malignant neoplasm of upper lobe, bronchus or lung"	571.0	Alcoholic fatty liver	277	16	355 3586 3952 4233 9370	5	1.572873968	0.000457458	0.252956007	1780	360	174					
162.3	"Malignant neoplasm of upper lobe, bronchus or lung"	586	"Renal failure, unspecified"	277	25	1026 217 4353 4524 9370	5	0.748537695	-0.001597638	1.231981556	1780	513	176					
162.3	"Malignant neoplasm of upper lobe, bronchus or lung"	696.0	Psoriatic arthropathy	277	18	1543 3106 3553 4049 64127	5	1.327825246	0.000467547	0.602979733	1780	449	223					
162.3	"Malignant neoplasm of upper lobe, bronchus or lung"	697.0	Lichen planus	277	8	3458 4313 4314 4318 596	5	0.852779252	-0.0000886	1.278821317	1780	314	204					
162.3	"Malignant neoplasm of upper lobe, bronchus or lung"	710.2	Sicca syndrome	277	28	355 3553 356 3586 7295	5	0.424378938	-0.001012144	0.576957643	1780	463	216					
162.3	"Malignant neoplasm of upper lobe, bronchus or lung"	710.3	Dermatomyositis	277	13	177 355 3586 4313 4318	5	2.567883792	0.001274693	0.613388569	1780	329	184					
162.3	"Malignant neoplasm of upper lobe, bronchus or lung"	759.89	Other specified congenital anomalies	277	82	1387 2067 2068 2073 2074	5	0.477911706	-0.000209758	0.767130792	1780	678	130					
171.9	"Malignant neoplasm of connective and other soft tissue, site unspecified"	239.4	Neoplasm of unspecified nature of bladder	12	943	2308 324 5002 5077 5081	5	7.514534862	0.00065822	0.255093747	170	2142	100					
185	Malignant neoplasm of prostate	239.4	Neoplasm of unspecified nature of bladder	29	943	11200 367 3732 374 675	5	3.041264038	0.005537677	0.208253985	274	2142	102					
193	Malignant neoplasm of thyroid gland	239.6	Neoplasm of unspecified nature of brain	77	55	1956 2064 207 2950 3265	5	1.425750423	0.000197584	1.433391335	1074	719	221					
196.0	"Secondary and unspecified malignant neoplasm of lymph nodes of head, face, and neck"	335.20	Amyotrophic lateral sclerosis	105	66	1508 2022 2950 4318 7076	5	0.417355272	-0.000432997	1.548322608	1185	827	207					
196.0	"Secondary and unspecified malignant neoplasm of lymph nodes of head, face, and neck"	695.4	Lupus erythematosus	105	34	2099 355 4318 7076 920	5	1.161588575	0.000143974	1.625810609	1185	564	186					
196.0	"Secondary and unspecified malignant neoplasm of lymph nodes of head, face, and neck"	710.3	Dermatomyositis	105	13	1462 355 4313 4316 4318	5	5.198253351	0.001692584	1.677854788	1185	329	133					
196.0	"Secondary and unspecified malignant neoplasm of lymph nodes of head, face, and neck"	791.0	Proteinuria	105	21	1027 10855 133 1490 7490	5	0.941220542	-0.0000651	2.514179974	1185	436	153					
197.7	"Malignant neoplasm of liver, secondary"	239.0	Neoplasm of unspecified nature of digestive system	48	22	1956 3655 3672 3815 58	5	8.458194834	0.015702948	5.567751402	813	327	136					
197.7	"Malignant neoplasm of liver, secondary"	250	Diabetes mellitus	48	163	7295	1	0.914254064	-0.0000933	1.448173474	813	1272	228					
197.7	"Malignant neoplasm of liver, secondary"	340	Multiple sclerosis	48	141	3569 3576 3672 4318 7076	5	0.520256565	-0.001444827	1.072277067	813	1170	189					
202.8	Other lymphomas	714.0	Rheumatoid arthritis	19	323	2213 3107 3717 472 843	5	1.021004394	0.000013	0.783869133	219	1653	87					
203.0	Multiple myeloma	208.9	Unspecified leukemia	136	72	3815 3845 595 596 861	5	18.11324049	0.002947157	1.797935071	1264	765	215					
203.0	Multiple myeloma	279.3	Unspecified immunity deficiency	136	32	10673 3981 4261 6387 841	5	49.46426386	0.013226124	1.240258724	1264	339	149					
203.0	Multiple myeloma	365.11	Primary open angle glaucoma	136	22	2944 2952 3557 356 4524	5	0.787612959	-0.000162467	1.266280814	1264	403	129					
203.0	Multiple myeloma	442.9	Aneurysm of unspecified site	136	35	1401 328 3479 3569 4524	5	3.952883776	0.000712657	3.220926693	1264	740	227					
203.0	Multiple myeloma	583.9	"Nephritis and nephropathy, not specified as acute or chronic, with unspecified pathological lesion in kidney"	136	39	10673 1234 3105 3458 3569	5	7.505750032	0.003155424	0.557676346	1264	676	228					
203.0	Multiple myeloma	617.0	Endometriosis of uterus	136	16	1029 3569 4313 595 7077	5	0.348091221	-0.000750582	1.875912049	1264	430	193					
205.0	Myeloid leukemia acute	260	Kwashiorkor	202	12	21 3479 3952 3953 9370	5	2.454546618	0.000257217	0.370595783	1432	297	156					
205.0	Myeloid leukemia acute	279.3	Unspecified immunity deficiency	202	32	331 4297 5896 6387 841	5	15.88462073	0.001034337	0.362273867	1432	339	144					
205.0	Myeloid leukemia acute	285.9	"Anemia, unspecified"	202	35	1636 2247 3569 3952 7124	5	4.221848434	0.005822034	1.24295414	1432	726	280					
205.0	Myeloid leukemia acute	365.11	Primary open angle glaucoma	202	22	1636 2944 2952 355 4524	5	2.023429792	0.000199347	0.833840511	1432	403	159					
205.0	Myeloid leukemia acute	429.2	"Cardiovascular disease, unspecified"	202	16	284 3569 4313 4524 6401	5	0.594421716	-0.000443637	0.849453765	1432	455	164					
205.1	Myeloid leukemia Chronic	239.6	Neoplasm of unspecified nature of brain	47	55	207 2944 317 3265 4524	5	2.030144624	0.000200268	1.511457605	832	719	206					
205.1	Myeloid leukemia Chronic	331.0	Alzheimer's disease	47	246	25 4311 4524 6198 672	5	0.877482969	-0.000171412	1.292098017	832	1522	233					
205.1	Myeloid leukemia Chronic	710.0	Systemic lupus erythematosus	47	134	1543 1991 3439 4067 596	5	2.505142846	0.000645659	-0.34297757	832	1238	261					
208.0	Leukemia of unspecified cell type acute	287.5	"Thrombocytopenia, unspecified"	54	24	355 3569 3576 3717 861	5	30.23576724	0.010455633	4.937546984	744	418	187					
233.0	Carcinoma in situ of breast	239.4	Neoplasm of unspecified nature of bladder	5	943	11186 324 3562 5915 894	5	0.244499133	-0.00042346	0.170445149	121	2142	95					
239.4	Neoplasm of unspecified nature of bladder	240.9	"Goiter, unspecified"	943	12	1493 2260 3479 7270 896	5	1.416867821	0.000237758	0.255093747	2142	231	130					
239.4	Neoplasm of unspecified nature of bladder	255.0	Cushing's syndrome	943	11	3291 3569 3576 3606 3973	5	0.617135713	-0.00013502	0.255093747	2142	218	137					
239.4	Neoplasm of unspecified nature of bladder	260	Kwashiorkor	943	12	1071 3479 3952 3953 9370	5	1.223702194	0.000097	0.165436348	2142	297	176					
239.4	Neoplasm of unspecified nature of bladder	298.8	Other and unspecified reactive psychosis	943	18	207 27087 2950 348 6648	5	1.534639264	0.00016908	0.334920578	2142	420	179					
239.4	Neoplasm of unspecified nature of bladder	382.9	Unspecified otitis media	943	7	3553 3576 604 6435 7124	5	0.803951572	-0.000104954	0.170062498	2142	257	184					
239.4	Neoplasm of unspecified nature of bladder	410.9	Acute myocardial infarction Unspecified site	943	18	2099 348 3690 3958 4049	5	3.495567212	0.00073952	0.144040408	2142	372	183					
239.4	Neoplasm of unspecified nature of bladder	523.1	Chronic gingivitis	943	10	3553 3569 3586 3605 3606	5	2.773456617	0.000294961	0.16485808	2142	348	218					
239.4	Neoplasm of unspecified nature of bladder	569.9	Unspecified disorder of intestine	943	8	1906 3383 3600 4072 64127	5	2.018991407	0.000280942	0.265502583	2142	303	195					
239.4	Neoplasm of unspecified nature of bladder	577.8	Other specified diseases of pancreas	943	7	1029 1080 3265 6690 834	5	0.903967848	-0.0000396	0.265502583	2142	199	118					
239.6	Neoplasm of unspecified nature of brain	331.0	Alzheimer's disease	55	246	1869 3181 351 4137 4524	5	1.641649773	0.001595636	0.542535406	719	1522	219					
239.6	Neoplasm of unspecified nature of brain	335.20	Amyotrophic lateral sclerosis	55	66	2950 351 3791 4137 4318	5	1.156375568	0.000057	4.743127803	719	827	187					
240.9	"Goiter, unspecified"	244.9	Unspecified acquired hypothyroidism	12	27	1493 3479 389434 7038 7173	5	2.572252775	0.013096453	9.254487778	231	454	103					
243	Congenital hypothyroidism	244.9	Unspecified acquired hypothyroidism	10	27	50506 6528 7173 7253 7849	5	6.438050709	0.00425858	9.259692196	245	454	79					
244.9	Unspecified acquired hypothyroidism	710.0	Systemic lupus erythematosus	27	134	1401 1493 3565 56729 6347	5	2.147984735	0.010592868	1.947846208	454	1238	166					
250	Diabetes mellitus	251.1	Other specified hypoglycemia	163	6	N/A	0	31.1082381	0.003343194	1.5697526	1272	150	85					
250	Diabetes mellitus	530.11	Reflux esophagitis	163	11	N/A	0	1.234308406	0.000101229	1.005358858	1272	207	115					
250	Diabetes mellitus	704.01	Alopecia areata	163	13	N/A	0	61.60651075	0.002138552	1.00015444	1272	235	127					
255.0	Cushing's syndrome	714.0	Rheumatoid arthritis	11	323	3291 3557 3569 3576 3606	5	10.73189063	0.026055416	0.804686805	218	1653	151					
256.4	Polycystic ovaries	401.9	Unspecified essential hypertension	65	64	183 3667 3767 56729 6517	5	0.944521353	-0.0000835	-0.325591947	862	660	195					
278.00	"Obesity, unspecified"	362.50	"Macular degeneration (senile), unspecified"	204	34	1401 1636 3383 6347 7422	5	22.4723478	0.00125551	0.793877836	1513	520	223					
278.00	"Obesity, unspecified"	411.1	Intermediate coronary syndrome	204	9	1401 183 3606 3952 7124	5	0.916697006	-0.0000357	1.297507322	1513	414	253					
279.06	Common variable immunodeficiency	714.0	Rheumatoid arthritis	12	323	10673 29851 3574 942 943	5	2.030819698	0.000855699	0.804686805	96	1653	63					
279.3	Unspecified immunity deficiency	710.0	Systemic lupus erythematosus	32	134	10673 4261 5133 6387 919	5	15.28550215	0.006485101	0.588371103	339	1238	117					
279.3	Unspecified immunity deficiency	714.0	Rheumatoid arthritis	32	323	10673 4261 472 5133 6387	5	12.81056834	0.01528603	0.474004854	339	1653	121					
283.11	Hemolytic-uremic syndrome	714.0	Rheumatoid arthritis	23	323	1026 3566 3574 3600 6376	5	1.398583377	0.000162767	-0.843115712	264	1653	117					
284.9	"Aplastic anemia, unspecified"	331.0	Alzheimer's disease	21	246	3458 356 3586 7124 7490	5	1.044401016	0.000158331	0.995382981	537	1522	201					
284.9	"Aplastic anemia, unspecified"	570	Acute and subacute necrosis of liver	21	30	2944 2950 2952 3586 7124	5	3.132441774	0.001530151	5.942751402	537	607	192					
284.9	"Aplastic anemia, unspecified"	691.8	Other atopic dermatitis and related conditions	21	87	2625 2944 2950 2952 3458	5	1.837050635	0.000296362	3.046199678	537	812	193					
285.9	"Anemia, unspecified"	570	Acute and subacute necrosis of liver	35	30	213 3569 3586 6352 7124	5	1.941072185	0.007291078	5.906320476	726	607	278					
285.9	"Anemia, unspecified"	720.0	Ankylosing spondylitis	35	21	1636 3458 3586 3952 7099	5	1.784007732	0.004990524	7.164973625	726	481	252					
287.0	Allergic purpura	583.9	"Nephritis and nephropathy, not specified as acute or chronic, with unspecified pathological lesion in kidney"	10	39	133 183 3105 3569 4318	5	20.83268528	0.005106742	4.589362526	411	676	221					
287.5	"Thrombocytopenia, unspecified"	340	Multiple sclerosis	24	141	2215 355 3569 3576 6352	5	0.794792663	-0.000659465	1.7685329	418	1170	205					
287.5	"Thrombocytopenia, unspecified"	555.0	Regional enteritis of small intestine	24	83	2153 3569 3576 4153 6352	5	1.138814446	0.000258399	3.190559033	418	788	167					
287.5	"Thrombocytopenia, unspecified"	710.0	Systemic lupus erythematosus	24	134	N/A	0	4.786915624	0.014291313	1.280830566	418	1238	223					
290.8	Other specified senile psychotic conditions	294.8	Other persistent mental disorders due to conditions classified elsewhere	40	8	25978 4137 6622 7124 9445	5	18.2229531	0.004743313	6.729182328	1002	337	210					
290.8	Other specified senile psychotic conditions	296.80	"Bipolar disorder, unspecified"	40	78	2099 3553 627 6285 6571	5	6.244557242	0.001162908	2.203603948	1002	636	175					
290.8	Other specified senile psychotic conditions	298.8	Other and unspecified reactive psychosis	40	18	12 348 627 6285 6311	5	19.80123641	0.003096509	4.895911641	1002	420	186					
294.8	Other persistent mental disorders due to conditions classified elsewhere	331.0	Alzheimer's disease	8	246	4137 5663 6622 7124 9445	5	7.028557461	0.027688482	0.667441437	337	1522	212					
296.80	"Bipolar disorder, unspecified"	691.8	Other atopic dermatitis and related conditions	78	87	1493 3356 3553 627 6532	5	3.416858821	0.00088735	2.078697917	636	812	146					
296.80	"Bipolar disorder, unspecified"	710.0	Systemic lupus erythematosus	78	134	1493 2099 3553 6285 6347	5	1.136352591	0.000154594	1.146093968	636	1238	150					
300.02	Generalized anxiety disorder	340	Multiple sclerosis	13	141	1493 2571 26191 3569 940	5	0.58885227	-0.000469753	-0.369513676	262	1170	135					
331.0	Alzheimer's disease	362.9	Unspecified retinal disorder	246	39	1401 1636 177 348 4524	5	1.151936215	0.000111874	0.58417075	1522	533	216					
331.0	Alzheimer's disease	365.11	Primary open angle glaucoma	246	22	1636 348 355 356 4524	5	0.816609485	-0.000761104	0.631010512	1522	403	219					
331.0	Alzheimer's disease	696.0	Psoriatic arthropathy	246	18	1636 3553 6280 6283 7124	5	0.376252595	-0.001556448	0.277046878	1522	449	210					
331.0	Alzheimer's disease	710.2	Sicca syndrome	246	28	3383 355 3553 356 3586	5	0.577681303	-0.00129924	0.615397258	1522	463	191					
331.0	Alzheimer's disease	798.0	Sudden infant death syndrome	246	21	3569 3586 4128 6532 836	5	3.210789953	0.000912057	1.365538138	1522	406	132					
340	Multiple sclerosis	362.9	Unspecified retinal disorder	141	39	3117 3119 348 4318 5054	5	2.077679516	0.000207181	0.459291922	1170	533	144					
340	Multiple sclerosis	411.1	Intermediate coronary syndrome	141	9	3606 3952 7099 7124 929	5	0.477446357	-0.005643762	2.438766643	1170	414	238					
340	Multiple sclerosis	446.4	Wegener's granulomatosis	141	10	1493 2150 2215 26191 3586	5	0.379594546	-0.000279058	1.171161009	1170	166	98					
340	Multiple sclerosis	513.0	Abscess of lung	141	31	3576 3593 3627 4318 6696	5	0.770956702	-0.000204518	0.480109594	1170	423	161					
340	Multiple sclerosis	697.0	Lichen planus	141	8	3458 3620 4314 4318 7124	5	1.016955897	0.00000466	1.176365427	1170	314	189					
340	Multiple sclerosis	714	Rheumatoid arthritis and other inflammatory polyarthropathies	141	13	26191 3123 3569 3586 4261	5	10.13189394	0.001124283	1.160752173	1170	296	175					
358.0	Myasthenia gravis	579.0	Celiac disease	17	37	1493 2212 3117 3586 3593	5	1.102082129	0.0000381	9.682889968	363	670	157					
358.0	Myasthenia gravis	710.0	Systemic lupus erythematosus	17	134	1493 2099 2212 3586 5133	5	3.328187381	0.002647997	3.311369193	363	1238	176					
362.0	Diabetic retinopathy	401.9	Unspecified essential hypertension	53	64	183 185 3569 6401 7422	5	1.304930816	0.000200352	1.090249946	959	660	234					
362.02	Proliferative diabetic retinopathy	710.1	Systemic sclerosis	12	97	1490 2247 4313 4318 6347	5	1.308894754	0.000183261	1.824443595	358	1224	190					
362.50	"Macular degeneration (senile), unspecified"	362.9	Unspecified retinal disorder	34	39	1401 1636 24 348 8842	5	18.48990641	0.004065021	4.52690951	520	533	176					
362.9	Unspecified retinal disorder	365.11	Primary open angle glaucoma	39	22	1636 2056 348 4524 5054	5	2.633020033	0.000278842	-0.057248598	533	403	184					
362.9	Unspecified retinal disorder	586	"Renal failure, unspecified"	39	25	1636 2056 348 4524 9370	5	0.369200002	-0.000288496	2.240034874	533	513	222					
362.9	Unspecified retinal disorder	710.0	Systemic lupus erythematosus	39	134	1401 1636 3119 348 4318	5	1.507313797	0.000114531	1.239195223	533	1238	177					
365.11	Primary open angle glaucoma	586	"Renal failure, unspecified"	22	25	1026 1636 2056 348 4524	5	0.697937309	-0.000778655	-0.441863982	403	513	203					
365.11	Primary open angle glaucoma	710.0	Systemic lupus erythematosus	22	134	1636 348 355 3557 356	5	0.569886528	-0.000547307	1.286034984	403	1238	200					
401.9	Unspecified essential hypertension	583.9	"Nephritis and nephropathy, not specified as acute or chronic, with unspecified pathological lesion in kidney"	64	39	183 185 3569 6296 6401	5	1.42339152	0.005703895	2.511296256	660	676	160					
401.9	Unspecified essential hypertension	642.4	Mild or unspecified pre-eclampsia	64	9	183 189 2052 342977 4846	5	3.131833959	0.000404347	2.441299058	660	182	125					
411.1	Intermediate coronary syndrome	555.0	Regional enteritis of small intestine	9	83	1401 3606 7099 7124 929	5	0.700194995	-0.001875571	-0.218649807	414	788	217					
411.1	Intermediate coronary syndrome	577.0	Acute pancreatitis	9	25	3606 3952 7099 7124 929	5	1.028590531	0.001007016	14.37397791	414	622	269					
440	Atherosclerosis	443.1	Thromboangiitis obliterans [Buerger's disease]	150	6	1435 3383 4314 6401 929	5	92.61323958	0.002636463	1.184386746	1369	199	135					
440	Atherosclerosis	733.42	Aseptic necrosis of head and neck of femur	150	10	N/A	0	4.644576906	0.000468775	1.17397791	1369	431	124					
442.9	Aneurysm of unspecified site	573.9	Unspecified disorder of liver	35	33	1471 2244 3479 3569 9370	5	2.018477582	0.000280883	2.488736153	740	654	291					
442.9	Aneurysm of unspecified site	710.0	Systemic lupus erythematosus	35	134	1401 4548 6285 6401 6647	5	3.336847597	0.000938155	1.927028536	740	1238	210					
443.1	Thromboangiitis obliterans [Buerger's disease]	714.0	Rheumatoid arthritis	6	323	1435 3383 4314 6401 929	5	1.080363192	0.0000915	0.541662288	199	1653	147					
443.81	Peripheral angiopathy in diseases classified elsewhere	710.0	Systemic lupus erythematosus	18	134	1234 1401 1636 2147 64805	5	1.212676374	0.000445224	1.227599641	305	1238	111					
443.81	Peripheral angiopathy in diseases classified elsewhere	714.0	Rheumatoid arthritis	18	323	1234 1401 1524 4524 9370	5	0.811770374	-0.001123441	0.794856238	305	1653	137					
446.4	Wegener's granulomatosis	714.0	Rheumatoid arthritis	10	323	1493 2150 2215 26191 3586	5	1.508555243	0.000765856	0.531253452	166	1653	96					
446.5	Giant cell arteritis	555.0	Regional enteritis of small intestine	13	83	26191 3383 3565 3569 3586	5	0.976215094	-0.0000211	3.216581122	439	788	219					
446.5	Giant cell arteritis	579.0	Celiac disease	13	37	26191 3383 3586 4282 6401	5	1.102478308	0.0000605	6.824192982	439	670	186					
492.8	Other emphysema	577.1	Chronic pancreatitis	30	21	1029 2950 3458 4233 8797	5	1.987435623	0.006594379	5.942751402	463	602	165					
502	Pneumoconiosis due to other silica or silicates	579.0	Celiac disease	7	37	3119 355 356 3593 7124	5	2.060593274	0.000204651	4.579559609	323	670	246					
511.81	Malignant pleural effusion	714.0	Rheumatoid arthritis	11	323	3685 3688 4318 6347 6356	5	74.12491899	0.002368156	0.526049034	325	1653	195					
516.3	Idio fibros alveolitis	573.9	Unspecified disorder of liver	41	33	3458 3486 3569 3572 3606	5	1.438509896	0.000573608	2.112429532	812	654	221					
523.1	Chronic gingivitis	555.0	Regional enteritis of small intestine	10	83	3557 3569 3586 3606 7097	5	1.607929019	0.000132804	2.142652609	348	788	212					
523.1	Chronic gingivitis	710.0	Systemic lupus erythematosus	10	134	3553 3557 3586 3605 3606	5	1.958516282	0.000424511	1.988903283	348	1238	213					
530.11	Reflux esophagitis	570	Acute and subacute necrosis of liver	11	30	2944 2950 2952 3577 6347	5	0.994601757	-0.00000498	8.968773492	207	607	127					
530.11	Reflux esophagitis	714.0	Rheumatoid arthritis	11	323	2944 2952 3576 6347 7515	5	1.863678969	0.003458708	0.804686805	207	1653	109					
555.0	Regional enteritis of small intestine	573.9	Unspecified disorder of liver	83	33	3458 3569 3606 3856 7097	5	3.307881818	0.001315653	1.00164493	788	654	207					
555.0	Regional enteritis of small intestine	577.1	Chronic pancreatitis	83	21	1080 3458 3569 3586 6696	5	3.705390035	0.002203972	3.19576345	788	602	207					
569.9	Unspecified disorder of intestine	714.0	Rheumatoid arthritis	8	323	1906 3383 3600 64127 7442	5	1.313516285	0.000656228	0.53645787	303	1653	204					
570	Acute and subacute necrosis of liver	577.0	Acute pancreatitis	30	25	2952 3586 4282 6347 7124	5	4.390586445	0.010396689	5.932342566	607	622	261					
570	Acute and subacute necrosis of liver	583.9	"Nephritis and nephropathy, not specified as acute or chronic, with unspecified pathological lesion in kidney"	30	39	1234 3569 3586 4282 6347	5	1.916858083	0.000485484	8.895911641	607	676	241					
570	Acute and subacute necrosis of liver	691.8	Other atopic dermatitis and related conditions	30	87	2944 2950 2952 3553 6352	5	1.801251301	0.000286494	3.025382006	607	812	234					
570	Acute and subacute necrosis of liver	695.4	Lupus erythematosus	30	34	3569 4282 5133 6347 6352	5	2.110971739	0.000702769	5.911524894	607	564	239					
573.9	Unspecified disorder of liver	577.1	Chronic pancreatitis	33	21	3606 9370	2	4.538825176	0.004015095	4.203021867	654	602	253					
577.0	Acute pancreatitis	583.9	"Nephritis and nephropathy, not specified as acute or chronic, with unspecified pathological lesion in kidney"	25	39	1906 3586 4282 6347 6401	5	2.089954386	0.002442124	6.855419489	622	676	246					
577.1	Chronic pancreatitis	710.0	Systemic lupus erythematosus	21	134	3458 3586 6347 6648 6696	5	2.454107103	0.002401616	1.286034984	602	1238	264					
579.0	Celiac disease	710.2	Sicca syndrome	37	28	3383 355 3553 356 3586	5	8.009764048	0.002169828	4.792003013	670	463	231					
579.0	Celiac disease	720.0	Ankylosing spondylitis	37	21	3458 3558 3586 4153 7099	5	1.731868041	0.000217878	9.672481132	670	481	202					
583.9	"Nephritis and nephropathy, not specified as acute or chronic, with unspecified pathological lesion in kidney"	753.13	"Polycystic kidney, autosomal dominant"	39	24	1636 183 185 1906 3934	5	6.341061233	0.001175074	1.994611722	676	733	243					
694.5	Pemphigoid	714.0	Rheumatoid arthritis	10	323	2214 3383 3688 4282 6401	5	1.739263943	0.001539567	0.531253452	238	1653	139					
696.0	Psoriatic arthropathy	710.1	Systemic sclerosis	18	97	1636 2022 26191 3553 3806	5	2.251818493	0.000566149	1.808830341	449	1224	216					
696.0	Psoriatic arthropathy	720.0	Ankylosing spondylitis	18	21	1543 1636 3105 3106 64127	5	9.020225609	0.00330866	12.8103031	449	481	210					
710	Diffuse diseases of connective tissue	714.0	Rheumatoid arthritis	23	323	N/A	0	6.738628999	0.000616381	0.494822526	75	1653	42					
710.0	Systemic lupus erythematosus	710.4	Polymyositis	134	16	N/A	0	13.86431049	0.010708395	1.973290029	1238	328	166					
710.1	Systemic sclerosis	710.2	Sicca syndrome	97	28	10673 355 3553 3586 3605	5	53.09487634	0.029047444	2.710643303	1224	463	223					
710.1	Systemic sclerosis	710.3	Dermatomyositis	97	13	355 3586 4313 4318 6347	5	38.10446592	0.00956588	1.819239177	1224	329	193					
710.1	Systemic sclerosis	720.0	Ankylosing spondylitis	97	21	1401 1636 3557 3558 3586	5	1.601881862	0.000322762	2.726256557	1224	481	182					
720.0	Ankylosing spondylitis	720	Ankylosing spondylitis and other inflammatory spondylopathies	21	71	3105 3106 3586 4153 7099	5	409.0672314	0.005588795	3.745568304	481	737	182					
011.9	"Pulmonary tuberculosis, unspecified"	714.0	Rheumatoid arthritis	12	323	3458 3459 6347 6556	4	2.36066621	0.00055214	0.526049034	235	1653	157					
031.9	Unspecified diseases due to mycobacteria	135	Sarcoidosis	16	41	3458 6347 6556 7097	4	16.5863297	0.002370587	4.005983704	372	731	226					
031.9	Unspecified diseases due to mycobacteria	162.3	"Malignant neoplasm of upper lobe, bronchus or lung"	16	277	3458 3586 4318 6590	4	4.233172227	0.0016331	0.283274404	372	1780	155					
031.9	Unspecified diseases due to mycobacteria	285.9	"Anemia, unspecified"	16	35	3458 3586 3593 6556	4	2.573140054	0.002990973	4.680586878	372	726	203					
031.9	Unspecified diseases due to mycobacteria	710.1	Systemic sclerosis	16	97	3586 4318 6347 6556	4	8.973635208	0.001277166	2.741869811	372	1224	160					
046.3	Progressive multifocal leukoencephalopathy	203.0	Multiple myeloma	45	136	332 3569 4609 6688	4	10.09642502	0.000793047	-0.353900422	509	1264	148					
046.3	Progressive multifocal leukoencephalopathy	331.0	Alzheimer's disease	45	246	3569 4361 5074 5300	4	1.395750935	0.000187189	0.204185026	509	1522	131					
053	Herpes zoster	331.0	Alzheimer's disease	8	246	1234 2099 348 3586	4	3.345697094	0.000358309	0.667441437	256	1522	166					
071	Rabies	443.81	Peripheral angiopathy in diseases classified elsewhere	86	18	2155 2157 350 79001	4	51.31905816	0.002754551	2.051966181	801	305	65					
078.5	Cytomegaloviral disease	555.0	Regional enteritis of small intestine	16	83	1524 7097 7099 9308	4	4.077951238	0.000731304	2.127039355	357	788	140					
079.0	Adenovirus infection in conditions classified elsewhere and of unspecified site	494	Bronchiectasis	348	7	1080 3458 3577 7097	4	4.549575704	0.000652734	0.755044397	1759	172	127					
079.0	Adenovirus infection in conditions classified elsewhere and of unspecified site	694.5	Pemphigoid	348	10	3383 3655 3688 4282	4	21.45641091	0.001223206	0.491219289	1759	238	145					
079.0	Adenovirus infection in conditions classified elsewhere and of unspecified site	696.1	Other psoriasis	348	13	3107 3593 4049 64127	4	3.643491588	0.000383888	-0.905632979	1759	131	109					
117.5	Cryptococcosis	340	Multiple sclerosis	9	141	2212 2214 2215 3596	4	3.261857746	0.000776035	1.171161009	78	1170	37					
117.5	Cryptococcosis	714.0	Rheumatoid arthritis	9	323	2212 2214 2215 4153	4	3.712138232	0.00311543	0.252615681	78	1653	41					
135	Sarcoidosis	284.9	"Aplastic anemia, unspecified"	41	21	3117 3119 3458 7124	4	2.854324959	0.001138007	3.99037045	731	537	190					
135	Sarcoidosis	362.9	Unspecified retinal disorder	41	39	1636 177 3117 3119	4	4.778542581	0.000478824	3.943530688	731	533	127					
135	Sarcoidosis	411.1	Intermediate coronary syndrome	41	9	3606 7099 7124 929	4	1.025113545	0.000178788	6.164454101	731	414	212					
135	Sarcoidosis	573.9	Unspecified disorder of liver	41	33	1234 3458 3606 7097	4	3.649505645	0.00171881	3.964926629	731	654	191					
136.1	Behcet's syndrome	411.1	Intermediate coronary syndrome	49	9	3606 3952 7099 7124	4	0.996409789	-0.0000033	5.484181992	879	414	249					
136.1	Behcet's syndrome	492.8	Other emphysema	49	30	2950 3458 4313 4318	4	0.649638835	-0.000172571	3.595403118	879	463	136					
136.1	Behcet's syndrome	530.11	Reflux esophagitis	49	11	2944 2950 2952 3576	4	7.423738965	0.000653297	3.64224288	879	207	101					
151.9	"Malignant neoplasm of stomach, unspecified site"	162.9	"Malignant neoplasm of bronchus and lung, unspecified"	14	18	N/A	0	1.692860122	0.001427158	4.625609592	404	361	118					
151.9	"Malignant neoplasm of stomach, unspecified site"	714.0	Rheumatoid arthritis	14	323	2064 3553 3557 843	4	0.459188439	-0.00163576	-1.509782378	404	1653	162					
162.3	"Malignant neoplasm of upper lobe, bronchus or lung"	251.2	"Hypoglycemia, unspecified"	277	16	3553 3569 6513 9370	4	0.663664137	-0.002140323	0.608184151	1780	513	214					
162.3	"Malignant neoplasm of upper lobe, bronchus or lung"	287.0	Allergic purpura	277	10	3106 3553 3569 4318	4	0.616108197	-0.000384243	0.623797405	1780	411	221					
162.3	"Malignant neoplasm of upper lobe, bronchus or lung"	287.5	"Thrombocytopenia, unspecified"	277	24	355 3569 3576 3690	4	1.689783104	0.004852607	0.587366479	1780	418	201					
162.3	"Malignant neoplasm of upper lobe, bronchus or lung"	296.80	"Bipolar disorder, unspecified"	277	78	116 3309 3553 4524	4	0.812281875	-0.000396745	-0.717631412	1780	636	143					
162.3	"Malignant neoplasm of upper lobe, bronchus or lung"	307.1	Anorexia nervosa	277	26	3458 3569 3952 9370	4	1.201733742	0.000125201	0.582162061	1780	470	211					
162.3	"Malignant neoplasm of upper lobe, bronchus or lung"	362.02	Proliferative diabetic retinopathy	277	12	177 4313 4318 7422	4	0.176414472	-0.001540848	0.618592987	1780	358	206					
162.3	"Malignant neoplasm of upper lobe, bronchus or lung"	401.9	Unspecified essential hypertension	277	64	2052 3569 6401 7422	4	0.848384963	-0.007939741	-0.166541375	1780	660	185					
162.3	"Malignant neoplasm of upper lobe, bronchus or lung"	410.9	Acute myocardial infarction Unspecified site	277	18	2729 2730 3690 4049	4	0.463645685	-0.000788958	0.602979733	1780	372	132					
162.3	"Malignant neoplasm of upper lobe, bronchus or lung"	460	Acute nasopharyngitis [common cold]	277	14	3763 4023 6403 673	4	1.052926647	0.0000555	-0.717631412	1780	219	76					
162.3	"Malignant neoplasm of upper lobe, bronchus or lung"	502	Pneumoconiosis due to other silica or silicates	277	7	2950 355 356 6441	4	3.211052894	0.00242353	0.634784509	1780	323	192					
162.3	"Malignant neoplasm of upper lobe, bronchus or lung"	535.1	Atrophic gastritis	277	11	355 3553 3557 356	4	0.669002055	-0.000941031	0.293683239	1780	401	193					
162.3	"Malignant neoplasm of upper lobe, bronchus or lung"	606.0	Azoospermia	277	25	2067 2068 2952 7515	4	4.779117058	0.000480132	0.263035	1780	331	121					
162.3	"Malignant neoplasm of upper lobe, bronchus or lung"	620.2	Other and unspecified ovarian cyst	277	4	4057 4312 4313 4318	4	0.418670531	-0.002029334	0.639410659	1780	78	56					
162.3	"Malignant neoplasm of upper lobe, bronchus or lung"	694.5	Pemphigoid	277	10	3688 3690 4282 6401	4	0.499414264	-0.000681633	0.623797405	1780	238	138					
162.3	"Malignant neoplasm of upper lobe, bronchus or lung"	702	Other dermatoses	277	16	N/A	0	1.115253245	0.000194136	0.608184151	1780	187	90					
162.3	"Malignant neoplasm of upper lobe, bronchus or lung"	710.4	Polymyositis	277	16	177 355 4313 4318	4	0.929470605	-0.000109442	1.258003645	1780	328	153					
162.3	"Malignant neoplasm of upper lobe, bronchus or lung"	733.42	Aseptic necrosis of head and neck of femur	277	10	N/A	0	0.537956326	-0.00153677	0.623797405	1780	431	233					
162.9	"Malignant neoplasm of bronchus and lung, unspecified"	193	Malignant neoplasm of thyroid gland	18	77	11186 1956 2064 673	4	1.328468006	0.000653067	0.984583951	361	1074	142					
162.9	"Malignant neoplasm of bronchus and lung, unspecified"	196.0	"Secondary and unspecified malignant neoplasm of lymph nodes of head, face, and neck"	18	105	11186 1956 2064 673	4	13.77450158	0.038574035	0.816085782	361	1185	134					
162.9	"Malignant neoplasm of bronchus and lung, unspecified"	239.3	Neoplasm of unspecified nature of breast	18	24	3845 5002 5290 841	4	1.211250241	0.000176869	4.153855987	361	531	140					
172.9	"Melanoma of skin, site unspecified"	239.4	Neoplasm of unspecified nature of bladder	11	943	1029 4763 6591 673	4	8.881293661	0.001268741	0.159653662	244	2142	154					
185	Malignant neoplasm of prostate	239.3	Neoplasm of unspecified nature of breast	29	24	11200 367 675 999	4	0.046133205	-0.001766163	2.609996338	274	531	98					
188.9	"Malignant neoplasm of bladder, part unspecified"	239.4	Neoplasm of unspecified nature of bladder	4	943	2261 3265 3845 5925	4	67.0457814	0.057833207	0.080209482	160	2142	127					
191.9	"Malignant neoplasm of brain, unspecified"	239.4	Neoplasm of unspecified nature of bladder	11	943	2064 4436 6598 675	4	1.769424578	0.000226607	0.165436348	285	2142	145					
193	Malignant neoplasm of thyroid gland	250	Diabetes mellitus	77	163	2950 3565 3586 6648	4	0.773684326	-0.0000713	0.284832577	1074	1272	248					
193	Malignant neoplasm of thyroid gland	340	Multiple sclerosis	77	141	2597 331 355 3586	4	0.40417799	-0.000519563	1.628013615	1074	1170	215					
193	Malignant neoplasm of thyroid gland	691.8	Other atopic dermatitis and related conditions	77	87	1026 2950 3565 5329	4	1.395995632	0.000131315	-0.357199519	1074	812	193					
196.0	"Secondary and unspecified malignant neoplasm of lymph nodes of head, face, and neck"	362.02	Proliferative diabetic retinopathy	105	12	1490 2056 4313 4318	4	0.267841303	-0.000679276	2.540202064	1185	358	162					
196.0	"Secondary and unspecified malignant neoplasm of lymph nodes of head, face, and neck"	446.5	Giant cell arteritis	105	13	100133941 2100 4313 4318	4	0.333870881	-0.001107813	1.677854788	1185	439	196					
196.0	"Secondary and unspecified malignant neoplasm of lymph nodes of head, face, and neck"	513.0	Abscess of lung	105	31	133 3576 3932 4318	4	2.781028918	0.001726391	0.77387217	1185	423	124					
196.0	"Secondary and unspecified malignant neoplasm of lymph nodes of head, face, and neck"	583.9	"Nephritis and nephropathy, not specified as acute or chronic, with unspecified pathological lesion in kidney"	105	39	133 1490 387 4318	4	1.243127809	0.000181331	0.753054498	1185	676	184					
196.0	"Secondary and unspecified malignant neoplasm of lymph nodes of head, face, and neck"	621.0	Polyp of corpus uteri	105	5	4288 4313 4318 5743	4	0.315918844	-0.001012655	1.69867246	1185	128	80					
196.0	"Secondary and unspecified malignant neoplasm of lymph nodes of head, face, and neck"	710.4	Polymyositis	105	16	355 4313 4316 4318	4	0.778575949	-0.000170384	2.529793228	1185	328	120					
197.0	Secondary malignant neoplasm of lung	197.7	"Malignant neoplasm of liver, secondary"	22	48	11156 2064 3480 4313	4	32.74289294	0.186903446	-0.057248598	436	813	133					
197.0	Secondary malignant neoplasm of lung	331.0	Alzheimer's disease	22	246	1509 3688 5328 5743	4	0.40128906	-0.00546943	0.266638042	436	1522	157					
197.7	"Malignant neoplasm of liver, secondary"	335.20	Amyotrophic lateral sclerosis	48	66	328 4233 4318 7076	4	0.378884998	-0.001049667	1.709036894	813	827	167					
197.7	"Malignant neoplasm of liver, secondary"	446.5	Giant cell arteritis	48	13	3569 3690 4313 4318	4	0.541242663	-0.001734964	1.838569074	813	439	175					
197.7	"Malignant neoplasm of liver, secondary"	492.8	Other emphysema	48	30	4233 4313 4318 5111	4	1.264745037	0.003785997	1.79693373	813	463	127					
197.7	"Malignant neoplasm of liver, secondary"	617.0	Endometriosis of uterus	48	16	3569 3576 4193 4313	4	0.367819104	-0.002545239	1.63081401	813	430	157					
197.7	"Malignant neoplasm of liver, secondary"	695.4	Lupus erythematosus	48	34	1113 3569 4318 7076	4	0.790888209	-0.000423693	3.661524894	813	564	157					
197.7	"Malignant neoplasm of liver, secondary"	710.0	Systemic lupus erythematosus	48	134	1956 3456 3690 4318	4	0.680621299	-0.001129537	1.218377551	813	1238	233					
197.7	"Malignant neoplasm of liver, secondary"	710.3	Dermatomyositis	48	13	3456 4313 4316 4318	4	3.86107975	0.002623075	1.838569074	813	329	104					
197.7	"Malignant neoplasm of liver, secondary"	710.4	Polymyositis	48	16	3456 4313 4316 4318	4	0.984484913	-0.0000271	3.708364656	813	328	96					
203.0	Multiple myeloma	239.3	Neoplasm of unspecified nature of breast	136	24	207 3845 7517 841	4	1.14206612	0.0000368	1.266859083	1264	531	178					
203.0	Multiple myeloma	287.5	"Thrombocytopenia, unspecified"	136	24	3569 3690 4153 861	4	8.720784462	0.017516111	-0.062453016	1264	418	194					
203.0	Multiple myeloma	298.8	Other and unspecified reactive psychosis	136	18	207 2950 627 6648	4	1.797288619	0.00040363	1.27668965	1264	420	150					
203.0	Multiple myeloma	307.1	Anorexia nervosa	136	26	3458 3569 627 7124	4	3.831704956	0.000566749	1.255871978	1264	470	196					
203.0	Multiple myeloma	362.52	Exudative senile macular degeneration	136	6	2944 2950 2952 6648	4	4.770195011	0.000478202	0.651934139	1264	143	92					
203.0	Multiple myeloma	440.9	Generalized and unspecified atherosclerosis	136	16	1401 3458 3685 3690	4	1.082402314	0.000284587	1.281894068	1264	335	153					
203.0	Multiple myeloma	535.1	Atrophic gastritis	136	11	3553 3557 356 374	4	2.376883082	0.001262378	0.630538198	1264	401	181					
203.0	Multiple myeloma	577.0	Acute pancreatitis	136	25	2952 4049 4153 7124	4	1.349966273	0.000982956	0.594107272	1264	622	201					
204.0	 Acute Lymphoid leukemia	284.9	"Aplastic anemia, unspecified"	49	21	2623 2950 3586 7490	4	5.656246936	0.000542385	7.289690178	895	537	189					
204.0	 Acute Lymphoid leukemia	577.1	Chronic pancreatitis	49	21	1029 2950 3586 6347	4	7.442867409	0.001133713	3.61622079	895	602	210					
204.0	 Acute Lymphoid leukemia	710.0	Systemic lupus erythematosus	49	134	3586 596 6347 796	4	2.39112028	0.000249351	-0.34297757	895	1238	260					
205.0	Myeloid leukemia acute	206.0	Monocytic leukemia acute	202	5	1437 3576 4297 6688	4	8662.154883	0.09643033	0.875475855	1432	120	77					
205.0	Myeloid leukemia acute	251.2	"Hypoglycemia, unspecified"	202	16	1636 3553 3569 9370	4	0.565631834	-0.000226982	0.849453765	1432	513	212					
205.0	Myeloid leukemia acute	513.0	Abscess of lung	202	31	1991 3576 4318 820	4	2.978832703	0.000317625	-0.083270688	1432	423	123					
205.0	Myeloid leukemia acute	573.9	Unspecified disorder of liver	202	33	3479 3485 3569 9370	4	4.904821984	0.000690817	0.80839669	1432	654	228					
205.1	Myeloid leukemia Chronic	617.0	Endometriosis of uterus	47	16	1026 1029 1543 595	4	0.322338329	-0.000330926	3.793934577	832	430	175					
239.4	Neoplasm of unspecified nature of bladder	252	Disorders of parathyroid gland	943	6	4221 4595 79577 846	4	468.4060064	0.00598153	0.175266916	2142	90	47					
239.4	Neoplasm of unspecified nature of bladder	273.3	Macroglobulinemia	943	5	1043 10673 3815 6387	4	3.619622831	0.000660625	0.175266916	2142	151	107					
239.4	Neoplasm of unspecified nature of bladder	295.9	Unspecified schizophrenia	943	33	1116 207 351 4524	4	11.2118459	0.000844697	0.293285234	2142	341	121					
239.4	Neoplasm of unspecified nature of bladder	331.4	Obstructive hydrocephalus	943	12	2668 3897 5979 8929	4	0.893020913	-0.0000769	0.250271979	2142	159	80					
239.4	Neoplasm of unspecified nature of bladder	425.4	Other primary cardiomyopathies	943	42	324 3728 7112 859	4	1.220759836	0.000528334	0.081587392	2142	468	107					
239.4	Neoplasm of unspecified nature of bladder	443.81	Peripheral angiopathy in diseases classified elsewhere	943	18	1401 2147 4524 9370	4	0.871080037	-0.000101352	0.043778556	2142	305	129					
239.4	Neoplasm of unspecified nature of bladder	502	Pneumoconiosis due to other silica or silicates	943	7	2950 355 356 7124	4	3.147184813	0.00047413	0.271285269	2142	323	223					
239.4	Neoplasm of unspecified nature of bladder	530.11	Reflux esophagitis	943	11	2950 2952 3576 6347	4	0.552040078	-0.000236294	0.064213577	2142	207	105					
239.4	Neoplasm of unspecified nature of bladder	621.0	Polyp of corpus uteri	943	5	4288 4313 4318 5743	4	0.424879466	-0.00034586	0.175266916	2142	128	76					
239.4	Neoplasm of unspecified nature of bladder	702.0	Actinic keratosis	943	8	1029 3265 4321 6392	4	1.058146099	0.0000157	-2.456549535	2142	112	68					
239.4	Neoplasm of unspecified nature of bladder	733	Other disorders of bone and cartilage	943	14	1513 4041	2	10.33248544	0.000804138	0.154449244	2142	315	199					
239.6	Neoplasm of unspecified nature of brain	290.8	Other specified senile psychotic conditions	55	40	10 1869 351 4137	4	3.450519946	0.000365412	3.168638913	719	1002	171					
239.6	Neoplasm of unspecified nature of brain	340	Multiple sclerosis	55	141	2944 4137 4318 6387	4	0.911060623	-0.0000577	0.417656578	719	1170	137					
239.6	Neoplasm of unspecified nature of brain	570	Acute and subacute necrosis of liver	55	30	2944 2950 2952 5925	4	0.306607311	-0.000346975	4.83102464	719	607	122					
239.6	Neoplasm of unspecified nature of brain	691.8	Other atopic dermatitis and related conditions	55	87	10 2944 2950 2952	4	2.517379334	0.00037465	1.923241814	719	812	112					
244.9	Unspecified acquired hypothyroidism	331.0	Alzheimer's disease	27	246	N/A	0	1.454563599	0.01368017	0.985552414	454	1522	178					
244.9	Unspecified acquired hypothyroidism	340	Multiple sclerosis	27	141	1493 3627 3952 6347	4	1.172029686	0.00135174	1.130103934	454	1170	155					
244.9	Unspecified acquired hypothyroidism	362.0	Diabetic retinopathy	27	53	1493 3479 3486 3630	4	1.729952401	0.000157535	1.442354797	454	959	190					
244.9	Unspecified acquired hypothyroidism	573.9	Unspecified disorder of liver	27	33	3479 3484 3486 3627	4	1.440958033	0.002795144	5.084435987	454	654	176					
244.9	Unspecified acquired hypothyroidism	710.1	Systemic sclerosis	27	97	1401 1493 3565 6347	4	2.051284116	0.005734305	1.788590938	454	1224	158					
250	Diabetes mellitus	287.5	"Thrombocytopenia, unspecified"	163	24	N/A	0	2.353872694	0.001571523	0.425351862	1272	418	144					
250	Diabetes mellitus	296.80	"Bipolar disorder, unspecified"	163	78	N/A	0	4.418588516	0.001192153	-0.426826526	1272	636	137					
250	Diabetes mellitus	299.0	Autistic disorder	163	73	N/A	0	405.4105869	0.007866881	0.844021901	1272	785	182					
250	Diabetes mellitus	300.02	Generalized anxiety disorder	163	13	N/A	0	1.803505517	0.000331592	2.097715416	1272	262	133					
250	Diabetes mellitus	358.0	Myasthenia gravis	163	17	N/A	0	0.627257346	-0.000130396	1.538526092	1272	363	165					
250	Diabetes mellitus	429.9	"Heart disease, unspecified"	163	5	N/A	0	1.271754082	0.000211452	1.026754799	1272	214	119					
250	Diabetes mellitus	695.4	Lupus erythematosus	163	34	N/A	0	1.746488076	0.000221303	0.399329773	1272	564	190					
250	Diabetes mellitus	710.2	Sicca syndrome	163	28	N/A	0	0.911762057	-0.0000256	0.963723514	1272	463	193					
250.4	Diabetes with renal manifestations	285.9	"Anemia, unspecified"	75	35	1636 2168 3569 6352	4	4.281042955	0.003419734	-0.475545661	939	726	230					
250.4	Diabetes with renal manifestations	362.02	Proliferative diabetic retinopathy	75	12	1490 177 4313 4318	4	58.64001583	0.005107555	2.368773492	939	358	145					
250.4	Diabetes with renal manifestations	362.50	"Macular degeneration (senile), unspecified"	75	34	1471 1636 3383 348	4	3.285430964	0.000349494	2.087946403	939	520	210					
250.4	Diabetes with renal manifestations	401.9	Unspecified essential hypertension	75	64	185 3172 3569 3990	4	1.300352112	0.000744959	2.233458625	939	660	193					
250.4	Diabetes with renal manifestations	577.0	Acute pancreatitis	75	25	3606 4023 6690 9370	4	2.739347621	0.000717494	1.132342566	939	622	212					
250.4	Diabetes with renal manifestations	577.1	Chronic pancreatitis	75	21	3569 6648 6690 9370	4	7.225239707	0.000907773	3.542751402	939	602	207					
250.6	Diabetes with neurological manifestations	714.0	Rheumatoid arthritis	9	323	142 177 5327 7099	4	1.189169823	0.000118478	0.809891223	254	1653	151					
251.1	Other specified hypoglycemia	251.2	"Hypoglycemia, unspecified"	6	16	2746 3630 3767 6833	4	28.92954816	0.020459002	4.690269099	150	513	109					
251.1	Other specified hypoglycemia	401.9	Unspecified essential hypertension	6	64	2645 3767 5871 6833	4	1.296145143	0.001785184	2.599771361	150	660	69					
251.2	"Hypoglycemia, unspecified"	714.0	Rheumatoid arthritis	16	323	348 3553 3569 9370	4	1.068525372	0.000666936	0.237002427	513	1653	265					
255.0	Cushing's syndrome	331.0	Alzheimer's disease	11	246	2688 3569 3606 3973	4	0.416314234	-0.001787708	-0.634360724	218	1522	129					
255.0	Cushing's syndrome	340	Multiple sclerosis	11	141	3557 3569 3576 3606	4	1.681974487	0.000545354	1.165956591	218	1170	129					
255.0	Cushing's syndrome	555.0	Regional enteritis of small intestine	11	83	3557 3569 3576 3606	4	7.155766678	0.002851342	2.137448191	218	788	117					
256.4	Polycystic ovaries	411.1	Intermediate coronary syndrome	65	9	1401 183 3952 7124	4	0.54565298	-0.000308814	2.743208679	862	414	226					
256.4	Polycystic ovaries	577.0	Acute pancreatitis	65	25	2952 3952 7124 9370	4	3.717686057	0.000680458	2.701573336	862	622	238					
260	Kwashiorkor	307.1	Anorexia nervosa	12	26	3952 3953 6462 9370	4	4.406182637	0.000778684	3.43609464	297	470	143					
272.2	Mixed hyperlipidemia	331.0	Alzheimer's disease	23	246	335 348 4023 718	4	0.344598266	-0.00304231	0.226730481	403	1522	193					
272.2	Mixed hyperlipidemia	714.0	Rheumatoid arthritis	23	323	155 335 348 9370	4	0.926561487	-0.000297991	0.46964546	403	1653	164					
272.6	Lipodystrophy	331.0	Alzheimer's disease	18	246	2688 355 6347 7124	4	0.43920348	-0.000334365	0.641419348	495	1522	220					
272.6	Lipodystrophy	577.0	Acute pancreatitis	18	25	3952 6347 7124 9370	4	1.808604028	0.000410507	-0.046839762	495	622	265					
272.6	Lipodystrophy	710.0	Systemic lupus erythematosus	18	134	355 56729 6347 7124	4	2.298799034	0.000237432	1.29644382	495	1238	219					
272.9	Unspecified disorder of lipoid metabolism	331.0	Alzheimer's disease	9	246	1071 19 2099 335	4	0.510345385	-0.00156801	0.662237019	243	1522	134					
277.0	Cystic fibrosis Fibrocystic disease of the pancreas	577.0	Acute pancreatitis	52	25	1080 3586 3606 7099	4	19.5178518	0.001168292	5.124650259	733	622	215					
277.9	Unspecified disorder of metabolism	340	Multiple sclerosis	22	141	3569 4314 4318 5054	4	1.601333481	0.00018623	1.139934501	529	1170	147					
277.9	Unspecified disorder of metabolism	695.4	Lupus erythematosus	22	34	1401 1636 3569 4318	4	3.535573422	0.000528294	7.302829242	529	564	150					
278.00	"Obesity, unspecified"	492.8	Other emphysema	204	30	1520 2 4313 4318	4	1.494169321	0.000113487	1.245463142	1513	463	119					
279.2	Combined immunity deficiency	279.3	Unspecified immunity deficiency	25	32	3981 4261 5896 5897	4	763.6045733	0.027557721	5.083857718	298	339	75					
279.3	Unspecified immunity deficiency	340	Multiple sclerosis	32	141	331 4261 5133 6387	4	1.541672027	0.000209397	-0.153693223	339	1170	111					
284.9	"Aplastic anemia, unspecified"	285.9	"Anemia, unspecified"	21	35	3458 356 3586 7124	4	5.09032793	0.031379819	4.192034762	537	726	196					
284.9	"Aplastic anemia, unspecified"	502	Pneumoconiosis due to other silica or silicates	21	7	2950 3119 356 7124	4	2.1028824	0.000421433	8.556393586	537	323	183					
284.9	"Aplastic anemia, unspecified"	555.0	Regional enteritis of small intestine	21	83	3119 3458 3586 7124	4	2.111948247	0.000599665	2.111426101	537	788	194					
285.9	"Anemia, unspecified"	307.1	Anorexia nervosa	35	26	3458 3569 3952 7124	4	2.176208702	0.002747734	2.154564789	726	470	221					
285.9	"Anemia, unspecified"	362.0	Diabetic retinopathy	35	53	3458 3569 6352 7124	4	1.089372538	0.0000247	5.000660099	726	959	289					
285.9	"Anemia, unspecified"	446.1	Acute febrile mucocutaneous lymph node syndrome [MCLS]	35	21	1636 3586 6556 7124	4	2.530155571	0.000679042	-0.093679524	726	488	233					
285.9	"Anemia, unspecified"	487	Influenza	35	27	3458 3586 6352 7099	4	2.723431344	0.000951689	7.149360371	726	489	229					
285.9	"Anemia, unspecified"	577.0	Acute pancreatitis	35	25	3586 3952 7099 7124	4	1.629773431	0.020646175	7.106320476	726	622	268					
285.9	"Anemia, unspecified"	577.1	Chronic pancreatitis	35	21	3458 3569 3586 3952	4	2.276085133	0.014788502	4.664973625	726	602	245					
285.9	"Anemia, unspecified"	583.9	"Nephritis and nephropathy, not specified as acute or chronic, with unspecified pathological lesion in kidney"	35	39	1636 3458 3569 3586	4	4.380819961	0.019139475	2.118133863	726	676	229					
285.9	"Anemia, unspecified"	691.8	Other atopic dermatitis and related conditions	35	87	3458 3593 360 6352	4	1.841513229	0.003216938	3.009768752	726	812	229					
285.9	"Anemia, unspecified"	695.4	Lupus erythematosus	35	34	1636 356 3569 6352	4	1.969227066	0.006554966	4.633747117	726	564	229					
285.9	"Anemia, unspecified"	710.1	Systemic sclerosis	35	97	1636 2247 3586 6556	4	1.923074559	0.006441494	0.834155528	726	1224	235					
285.9	"Anemia, unspecified"	758.0	Down's syndrome	35	78	3569 3952 7124 760	4	1.714422354	0.001334227	2.214012784	726	828	214					
287.0	Allergic purpura	696.0	Psoriatic arthropathy	10	18	26191 3105 3106 3553	4	2.574034837	0.000384337	8.953160238	411	449	182					
287.5	"Thrombocytopenia, unspecified"	758.0	Down's syndrome	24	78	2623 3569 3717 861	4	1.952933163	0.000568928	1.091393138	418	828	158					
290.8	Other specified senile psychotic conditions	579.0	Celiac disease	40	37	3553 596 6285 7124	4	6.579653614	0.000602472	2.151116059	1002	670	274					
295.9	Unspecified schizophrenia	298.8	Other and unspecified reactive psychosis	33	18	207 267012 27185 3356	4	12.62404054	0.001281587	-0.340957409	341	420	117					
295.9	Unspecified schizophrenia	331.0	Alzheimer's disease	33	246	3356 351 4524 65078	4	4.68931481	0.002650376	-0.928478371	341	1522	124					
296.3	"Major depressive disorder, recurrent episode"	311	"Depressive disorder, not elsewhere classified"	4	5	N/A	0	18.62216719	0.012296152	35.98959116	43	55	42					
296.80	"Bipolar disorder, unspecified"	300.02	Generalized anxiety disorder	78	13	1493 2571 4128 6532	4	5.544805698	0.004109356	3.425107536	636	262	61					
296.80	"Bipolar disorder, unspecified"	307.50	"Eating disorder, unspecified"	78	8	3351 4128 627 6532	4	8.712611185	0.00125383	2.286874636	636	253	74					
296.80	"Bipolar disorder, unspecified"	345.9	"Epilepsy, unspecified"	78	73	22854 2571 4524 627	4	12.37992327	0.00200363	2.100107683	636	424	81					
298.8	Other and unspecified reactive psychosis	307.1	Anorexia nervosa	18	26	3356 627 6285 6532	4	5.525773275	0.000754214	6.876237161	420	470	111					
298.8	Other and unspecified reactive psychosis	691.8	Other atopic dermatitis and related conditions	18	87	2950 3356 627 6532	4	2.063756193	0.000290092	2.022125755	420	812	109					
300.02	Generalized anxiety disorder	307.1	Anorexia nervosa	13	26	3569 4128 6532 9370	4	8.713094172	0.002047913	10.34818446	262	470	148					
300.02	Generalized anxiety disorder	710.0	Systemic lupus erythematosus	13	134	1493 26191 27040 940	4	1.281600667	0.000377827	1.306852656	262	1238	112					
300.3	Obsessive-compulsive disorders	307.1	Anorexia nervosa	11	26	3356 3569 627 6532	4	40.52801179	0.006201146	13.81492734	256	470	138					
300.3	Obsessive-compulsive disorders	307.23	Tourette's disorder	11	9	26047 3359 5315 8910	4	76.51332336	0.005346895	8.155796092	256	98	57					
300.3	Obsessive-compulsive disorders	331.0	Alzheimer's disease	11	246	3356 3569 627 6532	4	1.857346323	0.002216761	1.385777541	256	1522	133					
301.4	Obsessive-compulsive personality disorder	307.1	Anorexia nervosa	5	26	3356 497258 627 6532	4	15.50807027	0.002281861	6.907463669	158	470	84					
307.1	Anorexia nervosa	577.1	Chronic pancreatitis	26	21	3458 3569 3952 9370	4	2.157478446	0.000378307	8.503771138	470	602	240					
307.1	Anorexia nervosa	710.0	Systemic lupus erythematosus	26	134	3458 56729 6285 7124	4	0.693118684	-0.00010217	0.603984357	470	1238	182					
309.81	Posttraumatic stress disorder	714.0	Rheumatoid arthritis	8	323	1392 348 3558 3576	4	0.587257281	-0.000450539	0.53645787	267	1653	143					
319	Unspecified intellectual disabilities	759.89	Other specified congenital anomalies	82	82	4204 546 6197 6658	4	2.748273347	0.000292202	1.840594321	207	678	49					
331.0	Alzheimer's disease	332	Parkinson's disease	246	21	N/A	0	6.312108718	0.00569724	0.995382981	1522	502	195					
331.0	Alzheimer's disease	349.9	Unspecified disorders of nervous system	246	8	26353 3383 355 356	4	2.160202101	0.002033586	0.632738294	1522	265	118					
331.0	Alzheimer's disease	358.0	Myasthenia gravis	246	17	2099 2100 3569 3586	4	0.607488822	-0.001456032	0.641419348	1522	363	165					
331.0	Alzheimer's disease	359.1	Hereditary progressive muscular dystrophy	246	54	N/A	0	0.438108953	-0.000978029	0.547739824	1522	370	53					
331.0	Alzheimer's disease	359.9	"Myopathy, unspecified"	246	60	1410 3553 6648 823	4	0.886104781	-0.000234242	0.1677541	1522	471	128					
331.0	Alzheimer's disease	411.1	Intermediate coronary syndrome	246	9	1401 3606 7099 7124	4	0.41291352	-0.024285498	1.026609489	1522	414	203					
331.0	Alzheimer's disease	437.5	Moyamoya disease	246	9	4524 7077 7276 836	4	4.989197421	0.001115798	0.662237019	1522	218	82					
331.0	Alzheimer's disease	440.9	Generalized and unspecified atherosclerosis	246	16	1401 335 3458 3685	4	1.660932541	0.012384047	1.010996235	1522	335	166					
331.0	Alzheimer's disease	443.81	Peripheral angiopathy in diseases classified elsewhere	246	18	1234 1401 1636 4524	4	0.674926763	-0.002219526	-0.634360724	1522	305	130					
331.0	Alzheimer's disease	446.5	Giant cell arteritis	246	13	2100 3383 3569 3586	4	0.851925986	-0.000868841	0.287455714	1522	439	200					
331.0	Alzheimer's disease	606.0	Azoospermia	246	25	1080 1191 7076 7077	4	1.579912517	0.000128907	0.626384362	1522	331	104					
331.0	Alzheimer's disease	710.3	Dermatomyositis	246	13	177 355 3586 6347	4	0.424454109	-0.000818681	1.016200653	1522	329	170					
331.0	Alzheimer's disease	753.13	"Polycystic kidney, autosomal dominant"	246	24	1080 1636 3479 348	4	0.836937103	-0.000243989	0.267216311	1522	733	272					
331.0	Alzheimer's disease	791.0	Proteinuria	246	21	1027 1636 6347 7490	4	0.963232854	-0.000143578	0.995382981	1522	436	175					
331.4	Obstructive hydrocephalus	359.1	Hereditary progressive muscular dystrophy	12	54	10585 2218 79147 9215	4	1.251524098	0.000152694	-0.909750054	159	370	21					
333.4	Huntington's chorea	340	Multiple sclerosis	34	141	2597 3952 627 7077	4	0.642162292	-0.000123745	0.474905176	419	1170	88					
335.20	Amyotrophic lateral sclerosis	362.50	"Macular degeneration (senile), unspecified"	66	34	1471 348 6347 718	4	0.89763722	-0.0000847	2.448838327	827	520	170					
335.20	Amyotrophic lateral sclerosis	442.9	Aneurysm of unspecified site	66	35	1471 328 351 6647	4	2.084994219	0.000208141	2.405465465	827	740	189					
340	Multiple sclerosis	345.9	"Epilepsy, unspecified"	141	73	2571 5816 627 7351	4	4.654159218	0.000812978	0.370816817	1170	424	63					
340	Multiple sclerosis	349.9	Unspecified disorders of nervous system	141	8	3383 355 356 361	4	9.901006273	0.004073436	0.477922761	1170	265	122					
340	Multiple sclerosis	492.8	Other emphysema	141	30	2 3458 4318 4321	4	0.583072117	-0.00241524	1.119116829	1170	463	131					
340	Multiple sclerosis	530.11	Reflux esophagitis	141	11	2944 3576 3579 6347	4	1.343356591	0.000410692	0.532153774	1170	207	98					
340	Multiple sclerosis	617.0	Endometriosis of uterus	141	16	3569 3576 6347 7077	4	0.636480241	-0.000592874	1.161330441	1170	430	175					
349.9	Unspecified disorders of nervous system	710.0	Systemic lupus erythematosus	8	134	3383 355 356 4204	4	2.394325535	0.000749331	1.253621731	265	1238	146					
349.9	Unspecified disorders of nervous system	714.0	Rheumatoid arthritis	8	323	26353 3383 355 356	4	1.258600054	0.000396224	0.511280804	265	1653	120					
358.0	Myasthenia gravis	695.4	Lupus erythematosus	17	34	2099 2212 3569 5133	4	1.085235403	0.0000555	7.894336709	363	564	137					
359.1	Hereditary progressive muscular dystrophy	710.1	Systemic sclerosis	54	97	1490 4313 7076 7077	4	1.542364728	0.000171102	1.715150818	370	1224	79					
362.0	Diabetic retinopathy	586	"Renal failure, unspecified"	53	25	185 4524 5972 9370	4	12.15283339	0.000889034	5.026682189	959	513	183					
362.02	Proliferative diabetic retinopathy	710.4	Polymyositis	12	16	177 4313 4318 6347	4	0.311333914	-0.000341973	5.593773492	358	328	146					
362.02	Proliferative diabetic retinopathy	714.0	Rheumatoid arthritis	12	323	177 4313 4318 6347	4	0.313525035	-0.001964276	0.247411263	358	1653	197					
362.50	"Macular degeneration (senile), unspecified"	555.0	Regional enteritis of small intestine	34	83	1401 1524 3383 7099	4	1.158368443	0.000135299	-0.088475106	520	788	137					
362.50	"Macular degeneration (senile), unspecified"	579.0	Celiac disease	34	37	3240 3383 6401 7099	4	1.902823691	0.00051316	4.758258916	520	670	133					
362.50	"Macular degeneration (senile), unspecified"	586	"Renal failure, unspecified"	34	25	1471 1636 348 6347	4	1.175016508	0.000614096	4.789485423	520	513	210					
362.74	Pigmentary retinal dystrophy	362.9	Unspecified retinal disorder	51	39	10002 24 6010 64218	4	22.34947336	0.001250726	3.16514241	154	533	34					
362.9	Unspecified retinal disorder	429.2	"Cardiovascular disease, unspecified"	39	16	1401 177 348 4524	4	1.203223254	0.000194868	5.520911641	533	455	169					
362.9	Unspecified retinal disorder	443.81	Peripheral angiopathy in diseases classified elsewhere	39	18	1401 1636 4524 9370	4	2.92323749	0.00054027	2.266635233	533	305	131					
365.11	Primary open angle glaucoma	365.9	Unspecified glaucoma	22	16	10133 1545 2723 4653	4	14.43370685	0.049266898	12.23109193	403	99	52					
401.9	Unspecified essential hypertension	442.9	Aneurysm of unspecified site	64	35	183 3569 3990 6401	4	1.449319478	0.003012022	-0.166541375	660	740	199					
410.9	Acute myocardial infarction Unspecified site	440	Atherosclerosis	18	150	3690 7292	2	23.71006444	0.001291849	1.753160238	372	1369	210					
410.9	Acute myocardial infarction Unspecified site	710.0	Systemic lupus erythematosus	18	134	1636 2099 348 3690	4	1.357644786	0.000282214	1.29644382	372	1238	189					
411.1	Intermediate coronary syndrome	710.0	Systemic lupus erythematosus	9	134	N/A	0	1.338419487	0.004292209	1.317261492	414	1238	207					
429.2	"Cardiovascular disease, unspecified"	443.81	Peripheral angiopathy in diseases classified elsewhere	16	18	1401 2678 4018 4524	4	2.35192475	0.012020772	11.20894292	455	305	86					
429.2	"Cardiovascular disease, unspecified"	446.5	Giant cell arteritis	16	13	2100 3569 4313 6401	4	1.525467138	0.004015206	5.588569074	455	439	165					
429.2	"Cardiovascular disease, unspecified"	758.0	Down's syndrome	16	78	348 3569 4524 875	4	0.556525978	-0.000501333	2.266056964	455	828	182					
434.91	"Cerebral artery occlusion, unspecified with cerebral infarction"	440	Atherosclerosis	7	150	N/A	0	2.638462535	0.00027981	1.184965015	156	1369	85					
440.9	Generalized and unspecified atherosclerosis	710.0	Systemic lupus erythematosus	16	134	N/A	0	1.186643633	0.001072258	1.301648238	335	1238	176					
442.9	Aneurysm of unspecified site	443.81	Peripheral angiopathy in diseases classified elsewhere	35	18	1401 3990 4524 9370	4	3.389769654	0.001193797	5.101800068	740	305	159					
442.9	Aneurysm of unspecified site	516.3	Idio fibros alveolitis	35	41	1215 177 183 3569	4	1.489185985	0.000222277	1.863322675	740	812	244					
442.9	Aneurysm of unspecified site	583.9	"Nephritis and nephropathy, not specified as acute or chronic, with unspecified pathological lesion in kidney"	35	39	183 3569 5806 6401	4	4.140220525	0.000604569	2.219795471	740	676	210					
442.9	Aneurysm of unspecified site	586	"Renal failure, unspecified"	35	25	1471 4353 4524 9370	4	3.61957888	0.002130472	7.646628281	740	513	199					
442.9	Aneurysm of unspecified site	791.0	Proteinuria	35	21	183 2152 5806 9370	4	0.940416724	-0.000017	5.085608545	740	436	195					
443.81	Peripheral angiopathy in diseases classified elsewhere	555.0	Regional enteritis of small intestine	18	83	1401 1524 2147 2153	4	0.288579521	-0.000734607	0.922798347	305	788	65					
443.81	Peripheral angiopathy in diseases classified elsewhere	710.1	Systemic sclerosis	18	97	1401 1636 2147 2153	4	1.607697945	0.000752022	-0.144149859	305	1224	110					
446.4	Wegener's granulomatosis	710.0	Systemic lupus erythematosus	10	134	1493 2215 26191 3586	4	3.30465652	0.001217341	1.317261492	166	1238	78					
446.5	Giant cell arteritis	694.5	Pemphigoid	13	10	3383 3690 4282 6401	4	1.637769662	0.000498165	13.82013176	439	238	142					
446.5	Giant cell arteritis	714	Rheumatoid arthritis and other inflammatory polyarthropathies	13	13	N/A	0	3.214881188	0.000342425	13.80972292	439	296	185					
492.8	Other emphysema	516.3	Idio fibros alveolitis	30	41	1029 2252 3458 4312	4	4.190878254	0.024568268	4.312177633	463	812	128					
492.8	Other emphysema	710.1	Systemic sclerosis	30	97	4233 4312 4313 4318	4	1.023937989	0.0000963	1.777603834	463	1224	139					
493.0	Extrinsic asthma	577.0	Acute pancreatitis	36	25	2952 3586 7099 929	4	1.858843028	0.000175578	4.932342566	460	622	157					
493.9	"Asthma, unspecified"	714.0	Rheumatoid arthritis	20	323	154 3593 6356 7124	4	1.727487519	0.000886596	0.783869133	307	1653	192					
502	Pneumoconiosis due to other silica or silicates	710.0	Systemic lupus erythematosus	7	134	3119 355 356 7124	4	2.444672806	0.000849459	1.328248597	323	1238	207					
513.0	Abscess of lung	515	Postinflammatory pulmonary fibrosis	31	10	6439 6440 727897 729238	4	5.209285712	0.013101515	2.560405758	423	65	16					
513.0	Abscess of lung	691.8	Other atopic dermatitis and related conditions	31	87	3593 4153 7097 796	4	1.997113056	0.00033858	2.674231416	423	812	162					
516.3	Idio fibros alveolitis	577.1	Chronic pancreatitis	41	21	1029 3458 3569 6347	4	1.454014752	0.0008487	4.332995305	812	602	234					
516.3	Idio fibros alveolitis	617.0	Endometriosis of uterus	41	16	1029 3569 595 6347	4	0.327844555	-0.001457031	4.354391245	812	430	209					
516.3	Idio fibros alveolitis	695.4	Lupus erythematosus	41	34	183 185 3569 6347	4	3.230949999	0.002433743	2.106646846	812	564	239					
516.3	Idio fibros alveolitis	710.0	Systemic lupus erythematosus	41	134	3458 3565 3606 6347	4	3.736972831	0.00521167	2.583057073	812	1238	253					
516.3	Idio fibros alveolitis	710.4	Polymyositis	41	16	177 4316 6347 6366	4	5.024199476	0.003791356	2.153486607	812	328	163					
523.1	Chronic gingivitis	573.9	Unspecified disorder of liver	10	33	1471 3569 3606 7097	4	4.14651069	0.0009573	2.701250637	348	654	194					
523.1	Chronic gingivitis	710.1	Systemic sclerosis	10	97	3553 3557 3586 3605	4	1.119736499	0.0000313	2.757483065	348	1224	183					
535.1	Atrophic gastritis	579.0	Celiac disease	11	37	355 3553 3558 356	4	4.293112507	0.001648168	4.833638357	401	670	192					
535.1	Atrophic gastritis	710.1	Systemic sclerosis	11	97	355 3553 3557 3558	4	1.607265366	0.000547475	1.824443595	401	1224	206					
555.0	Regional enteritis of small intestine	555.9	Regional enteritis of unspecified site	83	16	3569 64127 6583 9231	4	275.0713855	0.185299443	1.042702006	788	170	122					
555.0	Regional enteritis of small intestine	697.0	Lichen planus	83	8	3458 3620 4314 7124	4	3.02856519	0.000322887	1.063519678	788	314	163					
555.0	Regional enteritis of small intestine	714	Rheumatoid arthritis and other inflammatory polyarthropathies	83	13	26191 3569 3586 6583	4	15.08674141	0.001004574	2.132243773	788	296	160					
570	Acute and subacute necrosis of liver	573.9	Unspecified disorder of liver	30	33	1234 2678 2950 3569	4	15.48639621	0.010988069	2.917307581	607	654	206					
570	Acute and subacute necrosis of liver	577.1	Chronic pancreatitis	30	21	2952 3586 4282 6347 7124	5	4.056449448	0.00331304	5.942751402	607	602	243					
570	Acute and subacute necrosis of liver	579.0	Celiac disease	30	37	3553 3586 4282 7124	4	1.753970361	0.000273198	2.901116059	607	670	253					
570	Acute and subacute necrosis of liver	617.0	Endometriosis of uterus	30	16	3569 3577 5925 6347	4	0.243409478	-0.00095101	5.964147343	607	430	187					
570	Acute and subacute necrosis of liver	710.1	Systemic sclerosis	30	97	3553 3586 4282 6347	4	2.343358739	0.000876813	2.705438885	607	1224	256					
570	Acute and subacute necrosis of liver	710.2	Sicca syndrome	30	28	3553 3586 3725 5133	4	2.604827524	0.000993482	8.927138148	607	463	201					
571.0	Alcoholic fatty liver	577.1	Chronic pancreatitis	16	21	3586 3952 4233 9370	4	13.03286909	0.005060144	3.773671152	360	602	201					
571.0	Alcoholic fatty liver	714.0	Rheumatoid arthritis	16	323	355 3586 3952 9370	4	0.781908428	-0.000266353	-0.066812409	360	1653	186					
573.9	Unspecified disorder of liver	586	"Renal failure, unspecified"	33	25	1471 2056 348 9370	4	3.792473529	0.006538046	-0.467307804	654	513	214					
573.9	Unspecified disorder of liver	691.8	Other atopic dermatitis and related conditions	33	87	2950 3458 3606 7097	4	2.740302717	0.000651326	-0.228994391	654	812	203					
573.9	Unspecified disorder of liver	710.0	Systemic lupus erythematosus	33	134	1234 3458 348 3606	4	1.841883835	0.000972996	0.588949372	654	1238	243					
574.5	Calculus of bile duct without mention of cholecystitis	710.0	Systemic lupus erythematosus	26	134	1956 2099 345 348	4	4.65147617	0.000469265	1.947267939	513	1238	165					
577.0	Acute pancreatitis	720.0	Ankylosing spondylitis	25	21	3586 3952 4153 7099	4	1.126677563	0.000319137	7.142751402	622	481	228					
577.0	Acute pancreatitis	758.0	Down's syndrome	25	78	3952 6347 6647 7124	4	0.284413141	-0.000528918	2.240034874	622	828	224					
577.1	Chronic pancreatitis	583.9	"Nephritis and nephropathy, not specified as acute or chronic, with unspecified pathological lesion in kidney"	21	39	3586	1	2.204966074	0.000954385	2.25044371	602	676	223					
577.1	Chronic pancreatitis	720.0	Ankylosing spondylitis	21	21	3458 3586 3952 6648	4	1.356645009	0.000317616	4.228465688	602	481	222					
579.0	Celiac disease	583.9	"Nephritis and nephropathy, not specified as acute or chronic, with unspecified pathological lesion in kidney"	37	39	3458 3586 4282 6401	4	1.09465187	0.0000251	4.516500674	670	676	193					
579.0	Celiac disease	695.4	Lupus erythematosus	37	34	2212 355 356 4282	4	1.534277205	0.000168992	2.548174882	670	564	174					
579.0	Celiac disease	696.0	Psoriatic arthropathy	37	18	26191 3553 4276 7124	4	3.65181657	0.000665797	2.385592671	670	449	215					
583.9	"Nephritis and nephropathy, not specified as acute or chronic, with unspecified pathological lesion in kidney"	710.3	Dermatomyositis	39	13	3439 3586 4318 6347	4	5.262349493	0.000891468	4.57895369	676	329	137					
583.9	"Nephritis and nephropathy, not specified as acute or chronic, with unspecified pathological lesion in kidney"	720.0	Ankylosing spondylitis	39	21	1636 3105 3458 3586	4	0.40557925	-0.000258597	4.181625926	676	481	183					
691.8	Other atopic dermatitis and related conditions	995.3	"Allergy, unspecified, not elsewhere classified"	87	10	11005 26762 3566 6403	4	7.343443343	0.001449908	3.077426186	812	78	51					
694.4	Pemphigus	710.1	Systemic sclerosis	6	97	1432 26191 3586 5328	4	2.66631772	0.000489666	1.840056849	191	1224	120					
694.4	Pemphigus	714.0	Rheumatoid arthritis	6	323	1432 26191 3586 5328	4	1.896668945	0.001270847	0.541662288	191	1653	121					
695.4	Lupus erythematosus	710	Diffuse diseases of connective tissue	34	23	355 4318 6347	3	329.4511597	0.007089048	5.231664631	564	75	27					
695.4	Lupus erythematosus	710.2	Sicca syndrome	34	28	10673 355 356 5133	4	19.9812224	0.010257279	5.221255795	564	463	137					
696.1	Other psoriasis	714.0	Rheumatoid arthritis	13	323	3107 3593 4049 64127	4	2.155696966	0.005845202	0.520844616	131	1653	93					
697.0	Lichen planus	710.0	Systemic lupus erythematosus	8	134	3458 4318 596 7124	4	3.688903035	0.000867696	1.994107701	314	1238	208					
702	Other dermatoses	710.1	Systemic sclerosis	16	97	199 3552 4282 4318	4	0.80727248	-0.000102945	1.814034759	187	1224	94					
702	Other dermatoses	714.0	Rheumatoid arthritis	16	323	3552 3606 4282 4318	4	1.32428709	0.00083543	0.515640198	187	1653	98					
710.2	Sicca syndrome	710.3	Dermatomyositis	28	13	3439 3456 355 3586	4	20.53629599	0.004777031	6.392140503	463	329	148					
710.2	Sicca syndrome	710.4	Polymyositis	28	16	3439 3456 355 6366	4	21.85137642	0.009731347	6.386936085	463	328	143					
714.0	Rheumatoid arthritis	753.13	"Polycystic kidney, autosomal dominant"	323	24	185 1906 348 3725	4	0.545370342	-0.000594644	-0.056670329	1653	733	259					
714.0	Rheumatoid arthritis	791.0	Proteinuria	323	21	10855 133 6347 9370	4	1.856294701	0.002923036	0.500026944	1653	436	198					
011.9	"Pulmonary tuberculosis, unspecified"	135	Sarcoidosis	12	41	3458 6347 6556	3	12.0224479	0.000880596	4.01639254	235	731	156					
011.9	"Pulmonary tuberculosis, unspecified"	710.0	Systemic lupus erythematosus	12	134	3458 3459 6347	3	3.792286304	0.000397424	1.312057074	235	1238	119					
030.0	Lepromatous leprosy [type L]	031.9	Unspecified diseases due to mycobacteria	3	16	3459 3594 7097	3	342.0249718	0.00510676	9.989591164	86	372	84					
031.9	Unspecified diseases due to mycobacteria	331.0	Alzheimer's disease	16	246	3458 3586 6347	3	0.699715209	-0.000265375	0.646623766	372	1522	151					
031.9	Unspecified diseases due to mycobacteria	513.0	Abscess of lung	16	31	3593 4318 7097	3	34.98165224	0.00573885	-0.041635344	372	423	134					
031.9	Unspecified diseases due to mycobacteria	516.3	Idio fibros alveolitis	16	41	3458 3593 6347	3	13.07552405	0.003703318	2.153486607	372	812	171					
031.9	Unspecified diseases due to mycobacteria	577.1	Chronic pancreatitis	16	21	3458 3586 6347	3	3.25707203	0.000600387	-0.645483892	372	602	162					
031.9	Unspecified diseases due to mycobacteria	710.3	Dermatomyositis	16	13	3586 4318 6347	3	15.54658963	0.001021775	4.669451427	372	329	144					
042	Human immunodeficiency virus [HIV] disease	285.9	"Anemia, unspecified"	19	35	3458 3586 6352	3	6.536235226	0.000624035	-0.329821958	368	726	182					
074.0	Herpangina	492.8	Other emphysema	30	30	1029 2950 5906	3	3.961812595	0.001105174	5.92193373	540	463	138					
074.0	Herpangina	577.1	Chronic pancreatitis	30	21	1029 2950 6696	3	9.359969621	0.000757352	8.942751402	540	602	133					
078.5	Cytomegaloviral disease	205.0	Myeloid leukemia acute	16	202	1950 1956 567	3	14.10886502	0.000966574	0.403909211	357	1432	143					
078.5	Cytomegaloviral disease	340	Multiple sclerosis	16	141	1524 6376 7099	3	2.282211927	0.000525943	1.155547755	357	1170	145					
078.5	Cytomegaloviral disease	691.8	Other atopic dermatitis and related conditions	16	87	1524 6376 7097	3	3.153024617	0.000335839	0.992847415	357	812	130					
079.0	Adenovirus infection in conditions classified elsewhere and of unspecified site	288.3	Eosinophilia	348	8	25 3559 3567	3	13.99728621	0.000962313	0.237803018	1759	165	90					
079.0	Adenovirus infection in conditions classified elsewhere and of unspecified site	416.0	Primary pulmonary hypertension	348	8	1636 284 4313	3	2.053283087	0.000288841	0.237803018	1759	246	109					
079.0	Adenovirus infection in conditions classified elsewhere and of unspecified site	429.9	"Heart disease, unspecified"	348	5	3383 3557 3569	3	1.795163075	0.000164668	0.248790122	1759	214	130					
079.0	Adenovirus infection in conditions classified elsewhere and of unspecified site	490	"Bronchitis, not specified as acute or chronic"	348	4	6356 6435 6441	3	4.43109646	0.001013248	0.248211854	1759	56	45					
079.0	Adenovirus infection in conditions classified elsewhere and of unspecified site	577.8	Other specified diseases of pancreas	348	7	1029 1080 3265	3	9.510110724	0.000764501	0.496423707	1759	199	94					
079.0	Adenovirus infection in conditions classified elsewhere and of unspecified site	620.2	Other and unspecified ovarian cyst	348	4	4057 4313 4318	3	3.270437384	0.000348048	0.506832543	1759	78	54					
084.6	"Malaria, unspecified"	714.0	Rheumatoid arthritis	10	323	259197 3383 7124	3	0.667792063	-0.000113349	0.809891223	305	1653	173					
088.81	Lyme Disease	135	Sarcoidosis	10	41	3553 6347 7097	3	1.428860197	0.000140563	-0.264117328	389	731	234					
088.81	Lyme Disease	162.3	"Malignant neoplasm of upper lobe, bronchus or lung"	10	277	3553 3569 4312	3	0.325602222	-0.000734082	0.298887657	389	1780	219					
088.81	Lyme Disease	196.0	"Secondary and unspecified malignant neoplasm of lymph nodes of head, face, and neck"	10	105	3329 4312 4322	3	0.790953008	-0.00011284	1.688263624	389	1185	134					
088.81	Lyme Disease	331.0	Alzheimer's disease	10	246	3553 3569 6347	3	0.968757864	-0.0000595	0.29786455	389	1522	222					
088.81	Lyme Disease	340	Multiple sclerosis	10	141	3553 3569 6347	3	3.106296021	0.001047332	0.537358192	389	1170	246					
088.81	Lyme Disease	516.3	Idio fibros alveolitis	10	41	3569 4312 6347	3	0.528007181	-0.000311936	2.169099861	389	812	190					
088.81	Lyme Disease	555.0	Regional enteritis of small intestine	10	83	3569 4312 7097	3	2.775229495	0.0005113	1.05831526	389	788	187					
088.81	Lyme Disease	570	Acute and subacute necrosis of liver	10	30	3553 3569 6347	3	0.522694675	-0.000182916	2.97397791	389	607	234					
088.81	Lyme Disease	710.1	Systemic sclerosis	10	97	3553 4312 6347	3	1.932626205	0.000321917	-0.02602209	389	1224	187					
099.3	Reiter's disease	162.3	"Malignant neoplasm of upper lobe, bronchus or lung"	5	277	1543 3106 6648	3	1.075301338	0.0000202	0.31507918	165	1780	92					
099.3	Reiter's disease	720.0	Ankylosing spondylitis	5	21	1543 3106 6648	3	63.9167549	0.004874503	-0.057248598	165	481	105					
117.5	Cryptococcosis	250	Diabetes mellitus	9	163	3596 4153 6402	3	4.995122493	0.000495097	1.010563276	78	1272	36					
117.5	Cryptococcosis	555.0	Regional enteritis of small intestine	9	83	2214 3596 4153	3	7.77123087	0.001345675	2.142652609	78	788	45					
121.1	Clonorchiasis	331.0	Alzheimer's disease	3	246	355 356 836	3	3.159825033	0.000339482	0.677850273	150	1522	108					
135	Sarcoidosis	365.11	Primary open angle glaucoma	41	22	1026 1636 355	3	2.258344484	0.000898776	1.847513307	731	403	139					
135	Sarcoidosis	502	Pneumoconiosis due to other silica or silicates	41	7	3119 355 7124	3	6.341067143	0.001762809	-0.109292777	731	323	203					
135	Sarcoidosis	535.1	Atrophic gastritis	41	11	355 3553 3566	3	1.677612994	0.000580081	4.01639254	731	401	179					
135	Sarcoidosis	710.3	Dermatomyositis	41	13	177 355 6347	3	2.561091343	0.000382162	6.154045265	731	329	187					
135	Sarcoidosis	710.4	Polymyositis	41	16	177 355 6347	3	2.813001967	0.000847111	4.005983704	731	328	178					
136.1	Behcet's syndrome	251.2	"Hypoglycemia, unspecified"	49	16	1636 3553 9370	3	3.792192556	0.000690143	3.631834044	879	513	210					
136.1	Behcet's syndrome	287.5	"Thrombocytopenia, unspecified"	49	24	2153 3576 4153	3	4.14361471	0.000858973	-0.924327763	879	418	125					
151	Malignant neoplasm of stomach	151.9	"Malignant neoplasm of stomach, unspecified site"	12	14	N/A	0	186.9768556	0.0037678	5.302106825	376	404	116					
151.9	"Malignant neoplasm of stomach, unspecified site"	203.0	Multiple myeloma	14	136	3553 3557 3845	3	0.377587996	-0.000396953	0.62533378	404	1264	183					
151.9	"Malignant neoplasm of stomach, unspecified site"	239.3	Neoplasm of unspecified nature of breast	14	24	3845 5290 999	3	2.076078896	0.000292606	3.713569074	404	531	104					
151.9	"Malignant neoplasm of stomach, unspecified site"	340	Multiple sclerosis	14	141	3553 3557 3659	3	0.75317968	-0.000222979	1.160752173	404	1170	138					
153	Malignant neoplasm of colon	331.0	Alzheimer's disease	47	246	1499 5320 7099	3	1.137537012	0.000036	-0.842694057	916	1522	250					
157.8	Malignant neoplasm of other specified sites of pancreas	239.3	Neoplasm of unspecified nature of breast	10	24	3845 675 7157	3	1.934285991	0.00018608	3.72397791	331	531	170					
162.3	"Malignant neoplasm of upper lobe, bronchus or lung"	172.9	"Melanoma of skin, site unspecified"	277	11	1029 673 7517	3	1.329024126	0.000262921	0.618592987	1780	244	118					
162.3	"Malignant neoplasm of upper lobe, bronchus or lung"	173.9	Malig neo skin NOS	277	11	355 3621 5155	3	1.175995995	0.00014255	0.618592987	1780	329	160					
162.3	"Malignant neoplasm of upper lobe, bronchus or lung"	233.0	Carcinoma in situ of breast	277	5	11186 324 5915	3	0.459008111	-0.001505186	-0.717631412	1780	121	73					
162.3	"Malignant neoplasm of upper lobe, bronchus or lung"	244.9	Unspecified acquired hypothyroidism	277	27	3479 3486 3952	3	0.763683581	-0.004064877	0.221729499	1780	454	179					
162.3	"Malignant neoplasm of upper lobe, bronchus or lung"	250.6	Diabetes with neurological manifestations	277	9	N/A	0	1.380065888	0.000155639	-0.717631412	1780	254	145					
162.3	"Malignant neoplasm of upper lobe, bronchus or lung"	255.0	Cushing's syndrome	277	11	3557 3569 3576	3	2.241588501	0.002173461	0.293683239	1780	218	126					
162.3	"Malignant neoplasm of upper lobe, bronchus or lung"	260	Kwashiorkor	277	12	3479 3952 9370	3	1.881127062	0.001897511	0.299465926	1780	297	154					
162.3	"Malignant neoplasm of upper lobe, bronchus or lung"	272.2	Mixed hyperlipidemia	277	23	335 4023 9370	3	0.83390716	-0.00044066	0.593149166	1780	403	111					
162.3	"Malignant neoplasm of upper lobe, bronchus or lung"	279.4	AUTOIMMUNE DISEASE NEC	277	9	355 356 841	3	1.051925222	0.0000422	0.298887657	1780	133	106					
162.3	"Malignant neoplasm of upper lobe, bronchus or lung"	281.9	Unspecified deficiency anemia	277	4	10395 3240 3659	3	0.931243239	-0.000423016	0.639410659	1780	78	34					
162.3	"Malignant neoplasm of upper lobe, bronchus or lung"	298.8	Other and unspecified reactive psychosis	277	18	207 2950 6648	3	0.93946968	-0.000095	0.602979733	1780	420	150					
162.3	"Malignant neoplasm of upper lobe, bronchus or lung"	341.1	Schilder's disease	277	22	5340 673 875	3	0.961163207	-0.000011	-1.15241402	1780	309	72					
162.3	"Malignant neoplasm of upper lobe, bronchus or lung"	356.1	Peroneal muscular atrophy	277	37	2064 2065 2705	3	1.013674534	0.0000125	0.550935553	1780	299	80					
162.3	"Malignant neoplasm of upper lobe, bronchus or lung"	358.0	Myasthenia gravis	277	17	2100 3569 3586	3	0.583912885	-0.000882186	-0.717631412	1780	363	163					
162.3	"Malignant neoplasm of upper lobe, bronchus or lung"	359.9	"Myopathy, unspecified"	277	60	1026 3553 6648	3	1.507725342	0.000596821	0.168777208	1780	471	133					
162.3	"Malignant neoplasm of upper lobe, bronchus or lung"	411.1	Intermediate coronary syndrome	277	9	3690 3952 7099	3	0.599190863	-0.009476309	0.623797405	1780	414	209					
162.3	"Malignant neoplasm of upper lobe, bronchus or lung"	429.9	"Heart disease, unspecified"	277	5	217 3557 3569	3	0.821747759	-0.0008406	-0.717631412	1780	214	115					
162.3	"Malignant neoplasm of upper lobe, bronchus or lung"	443.81	Peripheral angiopathy in diseases classified elsewhere	277	18	4524 7295 9370	3	0.634826778	-0.001425065	0.283852672	1780	305	109					
162.3	"Malignant neoplasm of upper lobe, bronchus or lung"	516.0	Pulmonary alveolar proteinosis	277	8	1437 3586 6441	3	4.301205352	0.000625226	-0.717631412	1780	176	75					
162.3	"Malignant neoplasm of upper lobe, bronchus or lung"	621.0	Polyp of corpus uteri	277	5	4288 4313 4318	3	0.251431073	-0.002234577	-0.717631412	1780	128	71					
162.3	"Malignant neoplasm of upper lobe, bronchus or lung"	695.3	Rosacea	277	3	2944 2952 820	3	1.010219866	0.0000102	0.284182515	1780	36	29					
162.3	"Malignant neoplasm of upper lobe, bronchus or lung"	702.0	Actinic keratosis	277	8	1029 2944 4321	3	1.425098159	0.000568242	0.304092075	1780	112	64					
162.3	"Malignant neoplasm of upper lobe, bronchus or lung"	753.13	"Polycystic kidney, autosomal dominant"	277	24	1910 1956 3479	3	0.52743168	-0.000404145	0.593149166	1780	733	235					
162.3	"Malignant neoplasm of upper lobe, bronchus or lung"	757.1	Ichthyosis congenita	277	30	2068 2071 2706	3	1.458035712	0.000210716	0.246843478	1780	191	69					
162.3	"Malignant neoplasm of upper lobe, bronchus or lung"	757.39	Other specified anomalies of skin	277	24	2706 4312 641	3	1.051211084	0.000024	-0.062453016	1780	189	65					
162.3	"Malignant neoplasm of upper lobe, bronchus or lung"	791.0	Proteinuria	277	21	10855 3240 9370	3	0.883411242	-0.00026022	0.26766115	1780	436	163					
162.9	"Malignant neoplasm of bronchus and lung, unspecified"	203.0	Multiple myeloma	18	136	3845 673 841	3	0.720971366	-0.000547928	-0.880216212	361	1264	138					
170.9	"Malignant neoplasm of bone and articular cartilage, site unspecified"	239.4	Neoplasm of unspecified nature of bladder	9	943	11200 2130 5925	3	12.49082684	0.001273535	0.16485808	257	2142	139					
172.9	"Melanoma of skin, site unspecified"	196.0	"Secondary and unspecified malignant neoplasm of lymph nodes of head, face, and neck"	11	105	1029 6591 673	3	57.23189328	0.022282803	0.825916349	244	1185	123					
172.9	"Melanoma of skin, site unspecified"	203.0	Multiple myeloma	11	136	1029 673 7517	3	21.95830639	0.005400909	1.292302904	244	1264	94					
175.9	Malignant neoplasm of other and unspecified sites of male breast	196.0	"Secondary and unspecified malignant neoplasm of lymph nodes of head, face, and neck"	7	105	1026 1027 2099	3	3.630649027	0.001012352	0.842107872	275	1185	143					
175.9	Malignant neoplasm of other and unspecified sites of male breast	239.3	Neoplasm of unspecified nature of breast	7	24	11200 672 675	3	6.737594839	0.000612211	7.484965015	275	531	135					
175.9	Malignant neoplasm of other and unspecified sites of male breast	331.0	Alzheimer's disease	7	246	1027 2099 672	3	0.465856557	-0.000725237	-0.634360724	275	1522	126					
183	Malignant neoplasm of ovary and other uterine adnexa	331.0	Alzheimer's disease	16	246	1499 3973 672	3	8.125264371	0.000987704	-1.222596018	524	1522	196					
188.9	"Malignant neoplasm of bladder, part unspecified"	203.0	Multiple myeloma	4	136	2261 3265 3845	3	1.136274489	0.000191021	-0.353900422	160	1264	98					
188.9	"Malignant neoplasm of bladder, part unspecified"	205.0	Myeloid leukemia acute	4	202	3265 3845 5925	3	1.207930065	0.0000742	-0.0541311	160	1432	99					
193	Malignant neoplasm of thyroid gland	240.9	"Goiter, unspecified"	77	12	3479 389434 7173	3	18.43524368	0.016117248	2.148260672	1074	231	92					
193	Malignant neoplasm of thyroid gland	243	Congenital hypothyroidism	77	10	6528 7173 7253	3	20.3214554	0.001679163	2.15346509	1074	245	63					
193	Malignant neoplasm of thyroid gland	284.9	"Aplastic anemia, unspecified"	77	21	2950 3586 7490	3	1.040437444	0.0000269	3.276084736	1074	537	172					
193	Malignant neoplasm of thyroid gland	285.9	"Anemia, unspecified"	77	35	2056 2247 3586	3	0.783833183	-0.001553228	0.931961502	1074	726	167					
193	Malignant neoplasm of thyroid gland	298.8	Other and unspecified reactive psychosis	77	18	207 2950 6648	3	0.876626307	-0.0000632	-0.202972301	1074	420	146					
193	Malignant neoplasm of thyroid gland	365.11	Primary open angle glaucoma	77	22	1026 2056 355	3	1.0244205	0.0000189	0.968392428	1074	403	124					
193	Malignant neoplasm of thyroid gland	516.3	Idio fibros alveolitis	77	41	301 3565 595	3	0.28625851	-0.000827232	1.99214965	1074	812	201					
193	Malignant neoplasm of thyroid gland	570	Acute and subacute necrosis of liver	77	30	2950 301 3586	3	0.340054009	-0.000443527	0.947574756	1074	607	205					
193	Malignant neoplasm of thyroid gland	573.9	Unspecified disorder of liver	77	33	2056 2950 3479	3	1.08640418	0.0000608	0.942948607	1074	654	188					
193	Malignant neoplasm of thyroid gland	577.1	Chronic pancreatitis	77	21	2950 3586 6648	3	0.608478695	-0.000393588	2.122238582	1074	602	200					
193	Malignant neoplasm of thyroid gland	617.0	Endometriosis of uterus	77	16	1026 4193 595	3	0.735718782	-0.000308083	2.143634522	1074	430	161					
193	Malignant neoplasm of thyroid gland	791.0	Proteinuria	77	21	1027 10855 7490	3	1.301554346	0.000219762	2.122238582	1074	436	118					
196.0	"Secondary and unspecified malignant neoplasm of lymph nodes of head, face, and neck"	239.0	Neoplasm of unspecified nature of digestive system	105	22	1956 2272 4582	3	4.482406364	0.003224243	1.657037117	1185	327	96					
196.0	"Secondary and unspecified malignant neoplasm of lymph nodes of head, face, and neck"	263.9	Unspecified protein-calorie malnutrition	105	5	1029 1462 928	3	3.280744031	0.01308238	1.69867246	1185	113	55					
196.0	"Secondary and unspecified malignant neoplasm of lymph nodes of head, face, and neck"	279.3	Unspecified immunity deficiency	105	32	472 6387 7070	3	3.489372318	0.001044666	1.631015027	1185	339	101					
196.0	"Secondary and unspecified malignant neoplasm of lymph nodes of head, face, and neck"	298.8	Other and unspecified reactive psychosis	105	18	12 2950 6648	3	0.253573334	-0.000581074	2.52458881	1185	420	110					
196.0	"Secondary and unspecified malignant neoplasm of lymph nodes of head, face, and neck"	365.11	Primary open angle glaucoma	105	22	1026 2056 355	3	0.500047343	-0.000588089	0.799894259	1185	403	140					
196.0	"Secondary and unspecified malignant neoplasm of lymph nodes of head, face, and neck"	429.2	"Cardiovascular disease, unspecified"	105	16	2100 4313 7077	3	0.703662421	-0.001957503	1.672650371	1185	455	136					
196.0	"Secondary and unspecified malignant neoplasm of lymph nodes of head, face, and neck"	555.0	Regional enteritis of small intestine	105	83	3576 4312 7076	3	0.391695941	-0.000466643	0.63849305	1185	788	158					
196.0	"Secondary and unspecified malignant neoplasm of lymph nodes of head, face, and neck"	573.9	Unspecified disorder of liver	105	33	2056 2950 3485	3	1.07744153	0.0000827	0.774450438	1185	654	150					
196.0	"Secondary and unspecified malignant neoplasm of lymph nodes of head, face, and neck"	577.1	Chronic pancreatitis	105	21	1029 2950 6648	3	1.02305133	0.0000352	2.514179974	1185	602	193					
196.0	"Secondary and unspecified malignant neoplasm of lymph nodes of head, face, and neck"	620.2	Other and unspecified ovarian cyst	105	4	4312 4313 4318	3	0.590701896	-0.000708535	0.846734021	1185	78	44					
196.0	"Secondary and unspecified malignant neoplasm of lymph nodes of head, face, and neck"	697.0	Lichen planus	105	8	4313 4318 596	3	5.178928989	0.00124659	2.5506109	1185	314	147					
197.0	Secondary malignant neoplasm of lung	205.0	Myeloid leukemia acute	22	202	3480 4313 596	3	0.419155984	-0.000249039	-0.057248598	436	1432	164					
197.0	Secondary malignant neoplasm of lung	492.8	Other emphysema	22	30	4312 4313 4323	3	1.625116829	0.007079858	5.942751402	436	463	88					
197.0	Secondary malignant neoplasm of lung	516.3	Idio fibros alveolitis	22	41	4312 4582 5328	3	1.728732554	0.002310207	3.532853546	436	812	95					
197.0	Secondary malignant neoplasm of lung	710.1	Systemic sclerosis	22	97	4312 4313 5328	3	0.618694148	-0.000631338	1.798421505	436	1224	129					
197.7	"Malignant neoplasm of liver, secondary"	205.1	Myeloid leukemia Chronic	48	47	317 3815 7422	3	0.570149424	-0.000387622	3.625093969	813	832	218					
197.7	"Malignant neoplasm of liver, secondary"	208.0	Leukemia of unspecified cell type acute	48	54	317 3569 3576	3	1.375690489	0.000125914	1.734416463	813	744	148					
197.7	"Malignant neoplasm of liver, secondary"	257.8	Other testicular dysfunction	48	51	1956 2064 3815	3	9.678965223	0.000775425	3.404505733	813	494	139					
197.7	"Malignant neoplasm of liver, secondary"	277.9	Unspecified disorder of metabolism	48	22	2641 3569 4318	3	1.189804505	0.000145109	3.692751402	813	529	138					
197.7	"Malignant neoplasm of liver, secondary"	287.5	"Thrombocytopenia, unspecified"	48	24	3569 3576 3690	3	2.925452272	0.015275119	1.812546984	813	418	166					
197.7	"Malignant neoplasm of liver, secondary"	362.02	Proliferative diabetic retinopathy	48	12	4313 4318 7422	3	0.468937305	-0.001120434	3.718773492	813	358	165					
197.7	"Malignant neoplasm of liver, secondary"	442.9	Aneurysm of unspecified site	48	35	2152 328 3569	3	0.433964814	-0.000477697	5.537103163	813	740	174					
197.7	"Malignant neoplasm of liver, secondary"	493.0	Extrinsic asthma	48	36	1495 4318 7082	3	3.226321741	0.000344525	3.656320476	813	460	95					
197.7	"Malignant neoplasm of liver, secondary"	516.3	Idio fibros alveolitis	48	41	3552 3569 4316	3	0.913324845	-0.00034695	-0.103510091	813	812	183					
197.7	"Malignant neoplasm of liver, secondary"	555.0	Regional enteritis of small intestine	48	83	3569 3576 7076	3	1.295366667	0.000515258	0.959431318	813	788	146					
199	Malignant neoplasm without specification of site	263.9	Unspecified protein-calorie malnutrition	904	5	N/A	0	9.93243531	0.00112266	0.18350179	2091	113	65					
202.1	Mycosis fungoides	340	Multiple sclerosis	13	141	1493 355 7099	3	102.5854261	0.002779272	1.79455499	270	1170	144					
203.0	Multiple myeloma	203	Multiple myeloma and immunoproliferative neoplasms	136	3	3662 3981 595	3	548.5724263	0.014481694	1.313120576	1264	105	70					
203.0	Multiple myeloma	239.0	Neoplasm of unspecified nature of digestive system	136	22	3815 4261 4582	3	1.270824154	0.000163064	1.266280814	1264	327	116					
203.0	Multiple myeloma	273.3	Macroglobulinemia	136	5	10673 3815 6387	3	59.8185731	0.023744666	0.646151452	1264	151	106					
203.0	Multiple myeloma	279.2	Combined immunity deficiency	136	25	3981 4261 5788	3	59.19846327	0.00468547	0.594107272	1264	298	113					
203.0	Multiple myeloma	287.0	Allergic purpura	136	10	3105 3553 3569	3	2.946673731	0.000628353	0.635742616	1264	411	209					
203.0	Multiple myeloma	345.9	"Epilepsy, unspecified"	136	73	4524 627 846	3	3.110996746	0.000331555	1.130965947	1264	424	56					
203.0	Multiple myeloma	359.9	"Myopathy, unspecified"	136	60	3553 4684 6648	3	3.739052565	0.001038316	1.167396873	1264	471	104					
203.0	Multiple myeloma	362.9	Unspecified retinal disorder	136	39	1401 3480 4524	3	4.166372858	0.000429733	1.219441052	1264	533	112					
203.0	Multiple myeloma	411.1	Intermediate coronary syndrome	136	9	1401 3690 7124	3	0.724575918	-0.00209999	0.635742616	1264	414	189					
203.0	Multiple myeloma	443.81	Peripheral angiopathy in diseases classified elsewhere	136	18	1234 1401 4524	3	0.29147515	-0.00089167	1.282472337	1264	305	84					
203.0	Multiple myeloma	446.5	Giant cell arteritis	136	13	3569 3690 4313	3	1.380414717	0.000411423	-0.353900422	1264	439	204					
203.0	Multiple myeloma	502	Pneumoconiosis due to other silica or silicates	136	7	2950 356 7124	3	0.614302829	-0.000136336	1.308494427	1264	323	196					
203.0	Multiple myeloma	523.1	Chronic gingivitis	136	10	3553 3557 3569	3	3.248126208	0.000598549	0.635742616	1264	348	189					
203.0	Multiple myeloma	530.11	Reflux esophagitis	136	11	2944 2950 2952	3	0.754273617	-0.000207492	1.292302904	1264	207	88					
203.0	Multiple myeloma	586	"Renal failure, unspecified"	136	25	259 4524 4609	3	5.540329951	0.009302647	0.594107272	1264	513	130					
203.0	Multiple myeloma	702.0	Actinic keratosis	136	8	1029 2944 3265	3	0.826163293	-0.0000749	1.30271174	1264	112	63					
203.0	Multiple myeloma	710.2	Sicca syndrome	136	28	10673 3553 356	3	2.149079441	0.000651583	1.25066756	1264	463	179					
203.0	Multiple myeloma	759.89	Other specified congenital anomalies	136	82	25937 4153 7490	3	4.571436886	0.000462735	1.694292349	1264	678	94					
203.0	Multiple myeloma	791.0	Proteinuria	136	21	1027 10855 7490	3	6.226477408	0.003761898	1.266280814	1264	436	141					
204.0	 Acute Lymphoid leukemia	206.0	Monocytic leukemia acute	49	5	1437 3576 4297	3	1277.20815	0.009889471	1.82112144	895	120	77					
204.0	 Acute Lymphoid leukemia	287.5	"Thrombocytopenia, unspecified"	49	24	2623 3576 861	3	17.70188814	0.006715353	1.774281678	895	418	135					
204.0	 Acute Lymphoid leukemia	492.8	Other emphysema	49	30	1029 2950 581	3	1.050119001	0.0000363	2.869889551	895	463	187					
204.0	 Acute Lymphoid leukemia	586	"Renal failure, unspecified"	49	25	1026 4524 6347	3	5.856787176	0.00176358	3.605811954	895	513	135					
205.0	Myeloid leukemia acute	244.9	Unspecified acquired hypothyroidism	202	27	3479 3952 6347	3	0.928923858	-0.000100393	0.824009944	1432	454	190					
205.0	Myeloid leukemia acute	287.0	Allergic purpura	202	10	3553 3569 4318	3	11.3552996	0.000851112	0.419522465	1432	411	210					
205.0	Myeloid leukemia acute	362.50	"Macular degeneration (senile), unspecified"	202	34	1636 6347 6401	3	1.093013025	0.0000247	0.802614003	1432	520	164					
205.0	Myeloid leukemia acute	382.9	Unspecified otitis media	202	7	3553 3576 7124	3	1.612595468	0.000133678	0.424726883	1432	257	171					
205.0	Myeloid leukemia acute	416.0	Primary pulmonary hypertension	202	8	1636 284 4313	3	0.293611492	-0.000362232	0.424726883	1432	246	100					
205.0	Myeloid leukemia acute	441.2	Thoracic aneurysm without mention of rupture	202	5	4313 4318 4629	3	1.315412979	0.0000762	0.875475855	1432	73	32					
205.0	Myeloid leukemia acute	516.3	Idio fibros alveolitis	202	41	1029 3569 6347	3	0.904666	-0.0000278	0.787579018	1432	812	255					
205.0	Myeloid leukemia acute	523.1	Chronic gingivitis	202	10	3553 3569 4353	3	50.06790651	0.003326518	0.419522465	1432	348	179					
205.0	Myeloid leukemia acute	695.3	Rosacea	202	3	2944 2952 820	3	22.91575366	0.001793194	0.391413455	1432	36	23					
205.1	Myeloid leukemia Chronic	282.4	Thalassemias	47	12	2623 4524 4582	3	2.921021634	0.000539366	3.798560726	832	156	69					
205.1	Myeloid leukemia Chronic	284.9	"Aplastic anemia, unspecified"	47	21	1543 2623 2944	3	21.7285559	0.005778572	-0.124906031	832	537	129					
205.1	Myeloid leukemia Chronic	287.5	"Thrombocytopenia, unspecified"	47	24	2623 3717 861	3	14.61960835	0.013105318	1.852440601	832	418	154					
205.1	Myeloid leukemia Chronic	516.3	Idio fibros alveolitis	47	41	1029 4582 595	3	2.93477203	0.000939361	5.64117076	832	812	177					
205.1	Myeloid leukemia Chronic	702.0	Actinic keratosis	47	8	1029 2944 3265	3	4.590246681	0.000656431	3.808969562	832	112	67					
208.0	Leukemia of unspecified cell type acute	446.5	Giant cell arteritis	54	13	3565 3569 3586	3	2.643709404	0.000280231	3.296902408	744	439	156					
208.0	Leukemia of unspecified cell type acute	516.3	Idio fibros alveolitis	54	41	3565 3569 64127	3	2.360397583	0.000245483	1.563156576	744	812	217					
208.0	Leukemia of unspecified cell type acute	586	"Renal failure, unspecified"	54	25	4353 4524 4609	3	2.220822345	0.000394304	3.2656759	744	513	101					
208.9	Unspecified leukemia	287.5	"Thrombocytopenia, unspecified"	72	24	2623 3717 861	3	15.54669906	0.009347663	1.033437395	765	418	108					
208.9	Unspecified leukemia	288.3	Eosinophilia	72	8	2120 25 26511	3	3.235221813	0.000344241	-0.187359047	765	165	84					
211.5	Benign neoplasm of liver and biliary passages	710.1	Systemic sclerosis	11	97	1499 4233 841	3	1.998238307	0.000391293	-1.088349814	490	1224	215					
227.1	Benign neoplasm of parathyroid gland	239.4	Neoplasm of unspecified nature of bladder	3	943	4221 595 79577	3	0.438810665	-0.000234725	0.180471334	109	2142	81					
237.7	Neurofibromatosis	239.4	Neoplasm of unspecified nature of bladder	3	943	4436 4763 4771	3	13.42564986	0.00093926	0.080209482	151	2142	117					
239.0	Neoplasm of unspecified nature of digestive system	340	Multiple sclerosis	22	141	3672 4261 4277	3	0.844976483	-0.000132218	1.139934501	327	1170	59					
239.0	Neoplasm of unspecified nature of digestive system	710.0	Systemic lupus erythematosus	22	134	1943 1956 4261	3	0.996146248	-0.00000386	1.286034984	327	1238	85					
239.4	Neoplasm of unspecified nature of bladder	253.4	Other anterior pituitary disorders	943	15	2260 3814 3973	3	16.02910288	0.001039709	-0.041635344	2142	163	83					
239.4	Neoplasm of unspecified nature of bladder	263.9	Unspecified protein-calorie malnutrition	943	5	1029 1462 4171	3	1.791884547	0.001845271	0.175266916	2142	113	68					
239.4	Neoplasm of unspecified nature of bladder	282.4	Thalassemias	943	12	4524 4582 9518	3	1.346710912	0.000143376	0.064213577	2142	156	72					
239.4	Neoplasm of unspecified nature of bladder	300.02	Generalized anxiety disorder	943	13	1493 3569 9370	3	0.604958608	-0.000199047	0.249889329	2142	262	144					
239.4	Neoplasm of unspecified nature of bladder	319	Unspecified intellectual disabilities	943	82	186 3897 9459	3	1.279506505	0.000136946	-0.408356764	2142	207	33					
239.4	Neoplasm of unspecified nature of bladder	349.9	Unspecified disorders of nervous system	943	8	3383 355 356	3	1.883670267	0.000178342	-2.456549535	2142	265	142					
239.4	Neoplasm of unspecified nature of bladder	389.9	Unspecified hearing loss	943	88	182 2706 4646	3	1.759234677	0.000710326	-0.546437176	2142	287	66					
239.4	Neoplasm of unspecified nature of bladder	414	Other forms of chronic ischemic heart disease	943	14	N/A	0	3.285778689	0.000349273	0.154449244	2142	235	102					
239.4	Neoplasm of unspecified nature of bladder	416.0	Primary pulmonary hypertension	943	8	284 4313 659	3	0.731892856	-0.00033729	-0.020817672	2142	246	127					
239.4	Neoplasm of unspecified nature of bladder	441.2	Thoracic aneurysm without mention of rupture	943	5	4313 4318 57142	3	1.092987829	0.0000551	0.079826831	2142	73	40					
239.4	Neoplasm of unspecified nature of bladder	446.4	Wegener's granulomatosis	943	10	1493 2150 3586	3	1.949886243	0.000188422	0.069417995	2142	166	84					
239.4	Neoplasm of unspecified nature of bladder	448.0	Hereditary hemorrhagic telangiectasia	943	5	2022 4089 659	3	4.043792861	0.000592925	0.175266916	2142	179	118					
239.4	Neoplasm of unspecified nature of bladder	576.2	Obstruction of bile duct	943	10	2099 4311 9971	3	0.310648396	-0.000484956	0.069417995	2142	140	74					
239.4	Neoplasm of unspecified nature of bladder	608.1	Spermatocele	943	3	3569 3576 7124	3	4.812390477	0.001076475	-2.456549535	2142	223	181					
239.4	Neoplasm of unspecified nature of bladder	620.2	Other and unspecified ovarian cyst	943	4	4312 4313 4318	3	0.466299026	-0.000375325	0.085031249	2142	78	43					
239.4	Neoplasm of unspecified nature of bladder	707	Chronic ulcer of skin	943	4	4233 4311 5111	3	9.124792332	0.000744968	0.085031249	2142	101	56					
239.4	Neoplasm of unspecified nature of bladder	781.3	Lack of coordination	943	19	3736 4361 472	3	0.976139592	-0.0000212	0.043395905	2142	194	45					
239.6	Neoplasm of unspecified nature of brain	284.9	"Aplastic anemia, unspecified"	55	21	2944 2950 2952	3	1.563505203	0.000279216	1.579115039	719	537	77					
239.6	Neoplasm of unspecified nature of brain	296.80	"Bipolar disorder, unspecified"	55	78	3485 4524 4684	3	2.908072561	0.000980417	-0.145723703	719	636	82					
239.6	Neoplasm of unspecified nature of brain	365.11	Primary open angle glaucoma	55	22	2944 2952 4524	3	0.692746168	-0.000177187	-0.145723703	719	403	73					
239.6	Neoplasm of unspecified nature of brain	442.9	Aneurysm of unspecified site	55	35	351 4323 4524	3	6.953529787	0.001083193	2.425704868	719	740	145					
239.6	Neoplasm of unspecified nature of brain	492.8	Other emphysema	55	30	2950 4318 4323	3	1.202567449	0.000624517	4.83102464	719	463	117					
239.6	Neoplasm of unspecified nature of brain	530.11	Reflux esophagitis	55	11	2944 2950 2952	3	0.947746427	-0.0000333	3.241500765	719	207	64					
239.6	Neoplasm of unspecified nature of brain	573.9	Unspecified disorder of liver	55	33	2950 3481 3485	3	2.238968472	0.000648942	1.371853036	719	654	122					
239.6	Neoplasm of unspecified nature of brain	710.1	Systemic sclerosis	55	97	207 3265 4318	3	1.511544829	0.00023056	-0.255016481	719	1224	183					
240.9	"Goiter, unspecified"	714.0	Rheumatoid arthritis	12	323	1493 3107 896	3	1.24980958	0.00108167	0.526049034	231	1653	59					
244.9	Unspecified acquired hypothyroidism	272.6	Lipodystrophy	27	18	3952 56729 6347	3	2.083958105	0.001086819	2.810303095	454	495	148					
244.9	Unspecified acquired hypothyroidism	442.9	Aneurysm of unspecified site	27	35	1401 3479 3630	3	1.412771377	0.00090887	5.075777978	454	740	176					
244.9	Unspecified acquired hypothyroidism	516.3	Idio fibros alveolitis	27	41	3486 3565 6347	3	1.451035287	0.00471048	1.884140347	454	812	159					
244.9	Unspecified acquired hypothyroidism	555.0	Regional enteritis of small intestine	27	83	1401 1493 3565	3	1.214047196	0.000974218	1.017258184	454	788	118					
244.9	Unspecified acquired hypothyroidism	577.1	Chronic pancreatitis	27	21	3627 3952 6347	3	1.428089764	0.003877843	6.014179974	454	602	186					
244.9	Unspecified acquired hypothyroidism	720	Ankylosing spondylitis and other inflammatory spondylopathies	27	71	1493 3565 3627	3	4.151885764	0.000439082	1.200526469	454	737	112					
250	Diabetes mellitus	250.6	Diabetes with neurological manifestations	163	9	N/A	0	117.6124296	0.007879263	1.010563276	1272	254	144					
250	Diabetes mellitus	260	Kwashiorkor	163	12	N/A	0	1.216035626	0.0000768	0.462361057	1272	297	158					
250	Diabetes mellitus	298.8	Other and unspecified reactive psychosis	163	18	N/A	0	4.575073969	0.000926018	1.538526092	1272	420	169					
250	Diabetes mellitus	345.9	"Epilepsy, unspecified"	163	73	N/A	0	59.39380053	0.004692477	0.654254555	1272	424	60					
250	Diabetes mellitus	362.02	Proliferative diabetic retinopathy	163	12	N/A	0	6.443336679	0.001680339	-0.426826526	1272	358	178					
250	Diabetes mellitus	382.9	Unspecified otitis media	163	7	N/A	0	1.19837215	0.000087	0.466987206	1272	257	167					
250	Diabetes mellitus	414	Other forms of chronic ischemic heart disease	163	14	N/A	0	391.8231705	0.048911809	-0.097406536	1272	235	95					
250	Diabetes mellitus	443.1	Thromboangiitis obliterans [Buerger's disease]	163	6	N/A	0	5.088149066	0.000501972	-0.426826526	1272	199	96					
250	Diabetes mellitus	493.9	"Asthma, unspecified"	163	20	N/A	0	48.81532843	0.006286676	0.435760698	1272	307	156					
250	Diabetes mellitus	502	Pneumoconiosis due to other silica or silicates	163	7	N/A	0	2.345600633	0.000243358	1.021550381	1272	323	177					
250	Diabetes mellitus	535.1	Atrophic gastritis	163	11	N/A	0	1.74532388	0.000349626	1.005358858	1272	401	160					
250	Diabetes mellitus	694.5	Pemphigoid	163	10	N/A	0	6.080178129	0.001141384	0.461782788	1272	238	81					
250	Diabetes mellitus	710.3	Dermatomyositis	163	13	N/A	0	4.263137107	0.000437731	1.00015444	1272	329	147					
250	Diabetes mellitus	714	Rheumatoid arthritis and other inflammatory polyarthropathies	163	13	N/A	0	310.3142764	0.013754946	0.451373952	1272	296	150					
250	Diabetes mellitus	741	Spina bifida	163	22	N/A	0	3141.932048	0.015519306	-0.861609135	1272	400	95					
250.4	Diabetes with renal manifestations	429.9	"Heart disease, unspecified"	75	5	3383 3557 3569	3	1.543210363	0.000121328	1.190169433	939	214	120					
251.2	"Hypoglycemia, unspecified"	277.9	Unspecified disorder of metabolism	16	22	1636 3569 9370	3	4.254655062	0.002401746	3.436625526	513	529	201					
251.2	"Hypoglycemia, unspecified"	340	Multiple sclerosis	16	141	348 3553 3569	3	0.759409155	-0.000699393	0.521744938	513	1170	205					
251.2	"Hypoglycemia, unspecified"	362.0	Diabetic retinopathy	16	53	3569 3630 9370	3	24.22789688	0.001854572	-0.728754579	513	959	212					
251.2	"Hypoglycemia, unspecified"	362.9	Unspecified retinal disorder	16	39	1636 348 9370	3	3.680186868	0.001227759	2.266056964	513	533	190					
251.2	"Hypoglycemia, unspecified"	429.2	"Cardiovascular disease, unspecified"	16	16	348 3569 3630	3	1.943469847	0.013679757	5.583364656	513	455	234					
251.2	"Hypoglycemia, unspecified"	442.9	Aneurysm of unspecified site	16	35	3569 3630 9370	3	1.629418205	0.000512725	2.529793228	513	740	223					
251.2	"Hypoglycemia, unspecified"	573.9	Unspecified disorder of liver	16	33	348 3569 9370	3	2.810660891	0.004246164	-0.670927713	513	654	242					
251.2	"Hypoglycemia, unspecified"	586	"Renal failure, unspecified"	16	25	1636 348 9370	3	4.279241109	0.022677937	3.035287733	513	513	205					
251.2	"Hypoglycemia, unspecified"	710.0	Systemic lupus erythematosus	16	134	1636 348 3553	3	1.254540414	0.000868934	1.301648238	513	1238	227					
251.2	"Hypoglycemia, unspecified"	791.0	Proteinuria	16	21	1636 4306 9370	3	3.457074918	0.005969355	8.529793228	513	436	143					
255.0	Cushing's syndrome	523.1	Chronic gingivitis	11	10	3557 3569 3606	3	1.255789974	0.0000632	8.155796092	218	348	128					
256.4	Polycystic ovaries	577.1	Chronic pancreatitis	65	21	3845 3952 9370	3	9.80568246	0.000779389	2.711982172	862	602	203					
256.4	Polycystic ovaries	621.0	Polyp of corpus uteri	65	5	1588 4313 4318	3	10.42977926	0.000809232	2.753617515	862	128	63					
260	Kwashiorkor	307.50	"Eating disorder, unspecified"	12	8	3952 3953 9370	3	2.797421201	0.000297734	6.133028482	297	253	147					
260	Kwashiorkor	440	Atherosclerosis	12	150	1071 3479 9370	3	11.06699089	0.000838372	0.574556179	297	1369	177					
260	Kwashiorkor	442.9	Aneurysm of unspecified site	12	35	1071 3479 9370	3	3.030352991	0.000559701	2.54598475	297	740	181					
260	Kwashiorkor	714.0	Rheumatoid arthritis	12	323	3952 3953 9370	3	1.886294504	0.002919109	0.25319395	297	1653	149					
270.4	Disturbances of sulphur-bearing amino-acid metabolism	331.0	Alzheimer's disease	8	246	4524 4552 875	3	2.993518453	0.000321928	0.308851654	77	1522	36					
272.2	Mixed hyperlipidemia	272.5	Lipoprotein deficiencies	23	7	335 338 4023	3	4.583231281	0.001855394	7.062515661	403	192	135					
272.5	Lipoprotein deficiencies	331.0	Alzheimer's disease	7	246	19 335 4023	3	0.881659758	-0.000236247	1.031813907	192	1522	106					
272.9	Unspecified disorder of lipoid metabolism	442.9	Aneurysm of unspecified site	9	35	1071 335 3990	3	4.194281259	0.00074839	-1.087896837	243	740	131					
273.3	Macroglobulinemia	714.0	Rheumatoid arthritis	5	323	10673 3676 6387	3	1.166820419	0.000319384	0.541662288	151	1653	89					
277.6	Other deficiencies of circulating enzymes	331.0	Alzheimer's disease	17	246	1071 3479 6646	3	0.107517676	-0.000760498	0.277046878	327	1522	130					
277.6	Other deficiencies of circulating enzymes	573.9	Unspecified disorder of liver	17	33	3479 3481 3484	3	9.531487711	0.001531204	2.680432966	327	654	125					
277.9	Unspecified disorder of metabolism	331.0	Alzheimer's disease	22	246	1401 1636 3569	3	2.774480517	0.002104805	-1.069143333	529	1522	185					
277.9	Unspecified disorder of metabolism	401.9	Unspecified essential hypertension	22	64	208 3569 5770	3	1.203846419	0.001237893	2.558136018	529	660	137					
277.9	Unspecified disorder of metabolism	443.81	Peripheral angiopathy in diseases classified elsewhere	22	18	1401 1636 9370	3	2.253031822	0.00056704	-0.475839684	529	305	128					
277.9	Unspecified disorder of metabolism	573.9	Unspecified disorder of liver	22	33	2244 3569 9370	3	9.83835512	0.002208117	-0.517475028	529	654	168					
277.9	Unspecified disorder of metabolism	583.9	"Nephritis and nephropathy, not specified as acute or chronic, with unspecified pathological lesion in kidney"	22	39	1636 3569 4318	3	5.045010181	0.000705476	-0.538870968	529	676	143					
277.9	Unspecified disorder of metabolism	710.0	Systemic lupus erythematosus	22	134	1401 1636 4318	3	2.90433634	0.000692572	1.957676775	529	1238	149					
277.9	Unspecified disorder of metabolism	720.0	Ankylosing spondylitis	22	21	1401 1636 4314	3	1.995449909	0.000195209	7.33405575	529	481	97					
278	"Overweight, obesity and other hyperalimentation"	340	Multiple sclerosis	29	141	7941	1	28.29942789	0.002011051	0.485314012	348	1170	85					
279.2	Combined immunity deficiency	710.0	Systemic lupus erythematosus	25	134	100 3558 4261	3	34.26698991	0.004455182	-0.684857911	298	1238	120					
279.3	Unspecified immunity deficiency	695.4	Lupus erythematosus	32	34	10673 5133 919	3	9.076926129	0.002100611	2.335767319	339	564	75					
279.3	Unspecified immunity deficiency	710.2	Sicca syndrome	32	28	10673 5133 57379	3	8.292638621	0.001856121	5.0786533	339	463	80					
279.4	AUTOIMMUNE DISEASE NEC	714.0	Rheumatoid arthritis	9	323	355 356 843	3	4.834233847	0.00476433	-0.843115712	133	1653	80					
279.8	Other specified disorders involving the immune mechanism	710.0	Systemic lupus erythematosus	18	134	718 720 721	3	29.53129191	0.008102407	0.624802029	71	1238	22					
282.4	Thalassemias	714.0	Rheumatoid arthritis	12	323	4524 57817 9518	3	1.554957836	0.001742277	0.247411263	156	1653	68					
283.11	Hemolytic-uremic syndrome	586	"Renal failure, unspecified"	23	25	1026 10911 11093	3	21.09548437	0.005830986	6.476008523	264	513	79					
284.9	"Aplastic anemia, unspecified"	287.5	"Thrombocytopenia, unspecified"	21	24	2623 3674 3690	3	19.80334979	0.04611556	4.22326127	537	418	119					
284.9	"Aplastic anemia, unspecified"	362.52	Exudative senile macular degeneration	21	6	2944 2950 2952	3	4.082334745	0.000422633	4.275883718	537	143	56					
284.9	"Aplastic anemia, unspecified"	365.11	Primary open angle glaucoma	21	22	2944 2952 356	3	1.011059215	0.00000915	-0.057248598	537	403	65					
284.9	"Aplastic anemia, unspecified"	530.11	Reflux esophagitis	21	11	2944 2950 2952	3	0.553292275	-0.000407763	8.124569584	537	207	62					
284.9	"Aplastic anemia, unspecified"	577.0	Acute pancreatitis	21	25	2952 3586 7124	3	1.450451721	0.001367704	3.542751402	537	622	178					
284.9	"Aplastic anemia, unspecified"	577.1	Chronic pancreatitis	21	21	2952 3586 7124	3	2.669077533	0.00179147	4.228465688	537	602	186					
284.9	"Aplastic anemia, unspecified"	720.0	Ankylosing spondylitis	21	21	1543 3458 3586	3	1.988337158	0.000582666	4.228465688	537	481	165					
285.9	"Anemia, unspecified"	287.5	"Thrombocytopenia, unspecified"	35	24	11093 3569 6352	3	3.187349995	0.057921804	4.659769207	726	418	175					
285.9	"Anemia, unspecified"	358.0	Myasthenia gravis	35	17	3569 3586 3593	3	1.1783231	0.00142313	2.17538246	726	363	178					
285.9	"Anemia, unspecified"	362.9	Unspecified retinal disorder	35	39	1636 2056 213	3	1.158320167	0.000250796	-0.093679524	726	533	117					
285.9	"Anemia, unspecified"	365.11	Primary open angle glaucoma	35	22	1636 2056 356	3	1.065650858	0.000586173	-0.093679524	726	403	112					
285.9	"Anemia, unspecified"	411.1	Intermediate coronary syndrome	35	9	3952 7099 7124	3	1.289885064	0.025798155	4.696200132	726	414	225					
285.9	"Anemia, unspecified"	493.0	Extrinsic asthma	35	36	3586 3593 7099	3	0.622498593	-0.000194995	4.906320476	726	460	174					
285.9	"Anemia, unspecified"	502	Pneumoconiosis due to other silica or silicates	35	7	356 3593 7124	3	1.429725212	0.00177297	1.929409459	726	323	190					
285.9	"Anemia, unspecified"	516.3	Idio fibros alveolitis	35	41	3458 3569 3593	3	1.716516394	0.00957348	4.618712131	726	812	224					
285.9	"Anemia, unspecified"	571.0	Alcoholic fatty liver	35	16	213 3586 3952	3	1.526040854	0.001581148	1.908591787	726	360	133					
285.9	"Anemia, unspecified"	573.9	Unspecified disorder of liver	35	33	2056 3458 3569	3	2.236878645	0.010030513	-0.360470197	726	654	211					
285.9	"Anemia, unspecified"	581	Nephrotic syndrome	35	16	1636 3952 7124	3	2.61449409	0.000287741	-0.319413122	726	588	214					
285.9	"Anemia, unspecified"	586	"Renal failure, unspecified"	35	25	11093 1636 2056	3	3.990312757	0.071512716	2.154564789	726	513	115					
287.0	Allergic purpura	446.5	Giant cell arteritis	10	13	26191 3569 4318	3	1.631904775	0.000362815	13.82013176	411	439	155					
287.0	Allergic purpura	513.0	Abscess of lung	10	31	133 4318 847	3	2.74148614	0.000582792	2.877203717	411	423	99					
287.0	Allergic purpura	695.4	Lupus erythematosus	10	34	183 3569 4318	3	1.622185657	0.00019139	2.621036734	411	564	192					
287.0	Allergic purpura	710.1	Systemic sclerosis	10	97	26191 3553 4318	3	2.285585691	0.000408042	0.901812962	411	1224	191					
287.5	"Thrombocytopenia, unspecified"	695.4	Lupus erythematosus	24	34	355 3569 6352	3	3.675183559	0.005783869	3.111524894	418	564	201					
287.9	Unspecified hemorrhagic conditions	733.42	Aseptic necrosis of head and neck of femur	5	10	2153 302 5054	3	0.91870752	-0.0000407	17.97397791	142	431	80					
290.8	Other specified senile psychotic conditions	307.1	Anorexia nervosa	40	26	627 6285 7124	3	18.09213252	0.001112903	2.182342566	1002	470	167					
290.8	Other specified senile psychotic conditions	382.9	Unspecified otitis media	40	7	3553 3576 7124	3	1.975861908	0.000272069	2.229182328	1002	257	175					
290.8	Other specified senile psychotic conditions	440.9	Generalized and unspecified atherosclerosis	40	16	1401 335 4314	3	1.920410876	0.001034131	6.708364656	1002	335	119					
290.8	Other specified senile psychotic conditions	710.1	Systemic sclerosis	40	97	1401 3553 6622	3	2.02860486	0.000200064	1.751581744	1002	1224	258					
291.0	Alcohol withdrawal delirium	331.0	Alzheimer's disease	7	246	N/A	0	0.857240526	-0.000776093	0.303068968	252	1522	123					
291.0	Alcohol withdrawal delirium	714.0	Rheumatoid arthritis	7	323	1667 3685 3688	3	0.517222768	-0.00229424	0.257820099	252	1653	114					
294.8	Other persistent mental disorders due to conditions classified elsewhere	332	Parkinson's disease	8	21	2629 4137 6622	3	10.13594382	0.002514598	3.615545964	337	502	130					
295.9	Unspecified schizophrenia	714.0	Rheumatoid arthritis	33	323	1116 3356 4524	3	0.591422226	-0.000256578	0.468800436	341	1653	66					
296.80	"Bipolar disorder, unspecified"	299.80	"Other specified pervasive developmental disorders, current or active state"	78	15	1610 267012 6532	3	40.9311213	0.001729134	3.419903118	636	262	53					
296.80	"Bipolar disorder, unspecified"	300.3	Obsessive-compulsive disorders	78	11	3356 627 6532	3	14.52638686	0.00722644	3.430311954	636	256	93					
296.80	"Bipolar disorder, unspecified"	301.4	Obsessive-compulsive personality disorder	78	5	3356 627 6532	3	13.91691578	0.006918532	1.1382329	636	158	73					
296.80	"Bipolar disorder, unspecified"	312.9	Unspecified disturbance of conduct	78	4	3351 6531 6532	3	8.869949536	0.00253615	-0.132831278	636	85	57					
296.80	"Bipolar disorder, unspecified"	335.20	Amyotrophic lateral sclerosis	78	66	57142 627 6347	3	1.046371785	0.0000251	0.996840236	636	827	103					
296.80	"Bipolar disorder, unspecified"	555.0	Regional enteritis of small intestine	78	83	1493 4552 7494	3	1.718570041	0.000401853	0.935196347	636	788	98					
296.80	"Bipolar disorder, unspecified"	579.0	Celiac disease	78	37	1493 3553 6285	3	3.327169894	0.000865863	2.208808366	636	670	96					
296.80	"Bipolar disorder, unspecified"	710.1	Systemic sclerosis	78	97	1493 3553 6347	3	1.367754477	0.000246473	0.730645437	636	1224	142					
296.9	Other and unspecified episodic mood disorder	311	"Depressive disorder, not elsewhere classified"	3	5	121278 2289 3356	3	6.662240848	0.000867329	35.98959116	59	55	55					
298.8	Other and unspecified reactive psychosis	300.3	Obsessive-compulsive disorders	18	11	3356 627 6532	3	11.69843313	0.004245337	8.13497842	420	256	90					
298.8	Other and unspecified reactive psychosis	301.4	Obsessive-compulsive personality disorder	18	5	3356 627 6532	3	7.759116049	0.002689022	4.984386746	420	158	89					
298.8	Other and unspecified reactive psychosis	335.20	Amyotrophic lateral sclerosis	18	66	2950 348 627	3	1.896001295	0.000360555	2.490473671	420	827	149					
298.8	Other and unspecified reactive psychosis	340	Multiple sclerosis	18	141	348 627 6311	3	0.597512493	-0.000288631	0.51654052	420	1170	115					
298.8	Other and unspecified reactive psychosis	710.0	Systemic lupus erythematosus	18	134	348 6285 6648	3	0.975336831	-0.0000208	1.968085611	420	1238	139					
299.0	Autistic disorder	300.02	Generalized anxiety disorder	73	13	N/A	0	30.17962861	0.001471747	2.260866371	785	262	57					
300.02	Generalized anxiety disorder	307.50	"Eating disorder, unspecified"	13	8	4128 6532 9370	3	26.96760605	0.004995738	13.82533617	262	253	113					
300.02	Generalized anxiety disorder	331.0	Alzheimer's disease	13	246	3569 4128 6532	3	1.391619865	0.001713733	-0.634360724	262	1522	123					
300.02	Generalized anxiety disorder	555.0	Regional enteritis of small intestine	13	83	1493 26191 3569	3	1.227550029	0.000150593	3.216581122	262	788	99					
300.02	Generalized anxiety disorder	579.0	Celiac disease	13	37	1493 26191 940	3	3.96091654	0.001303699	4.828433939	262	670	83					
300.02	Generalized anxiety disorder	798.0	Sudden infant death syndrome	13	21	3569 4128 6532	3	7.544907151	0.00066022	8.534997646	262	406	100					
300.3	Obsessive-compulsive disorders	301.4	Obsessive-compulsive personality disorder	11	5	3356 627 6532	3	308.6172871	0.115207391	8.166204928	256	158	98					
300.3	Obsessive-compulsive disorders	340	Multiple sclerosis	11	141	3569 627 6505	3	0.842763821	-0.000106147	-0.369513676	256	1170	103					
300.3	Obsessive-compulsive disorders	564.1	Irritable bowel syndrome	11	5	3356 3359 6532	3	7.513316588	0.009120075	24.52984129	256	121	78					
300.3	Obsessive-compulsive disorders	691.8	Other atopic dermatitis and related conditions	11	87	3356 627 6532	3	6.985999089	0.001536721	3.072221768	256	812	90					
301.4	Obsessive-compulsive personality disorder	331.0	Alzheimer's disease	5	246	3356 627 6532	3	1.812993194	0.002107473	0.308273386	158	1522	79					
301.4	Obsessive-compulsive personality disorder	691.8	Other atopic dermatitis and related conditions	5	87	3356 627 6532	3	3.475156269	0.00063705	1.018869505	158	812	64					
307.1	Anorexia nervosa	516.3	Idio fibros alveolitis	26	41	3458 3569 627	3	1.082650347	0.0000311	3.358028371	470	812	162					
307.1	Anorexia nervosa	573.9	Unspecified disorder of liver	26	33	3458 3569 9370	3	4.402348952	0.000778147	-0.082692419	470	654	186					
307.1	Anorexia nervosa	577.0	Acute pancreatitis	26	25	3952 7124 9370	3	1.545068594	0.000503956	3.532342566	470	622	235					
307.1	Anorexia nervosa	579.0	Celiac disease	26	37	3458 6285 7124	3	19.27938084	0.001997132	2.364774999	470	670	165					
307.50	"Eating disorder, unspecified"	331.0	Alzheimer's disease	8	246	4128 627 6532	3	1.891691262	0.000701571	0.667441437	253	1522	102					
307.50	"Eating disorder, unspecified"	340	Multiple sclerosis	8	141	3952 3953 627	3	1.819697137	0.000168385	0.54256261	253	1170	95					
307.50	"Eating disorder, unspecified"	714.0	Rheumatoid arthritis	8	323	3952 3953 9370	3	0.821784024	-0.000122571	0.257820099	253	1653	123					
309.81	Posttraumatic stress disorder	331.0	Alzheimer's disease	8	246	348 4129 6531	3	1.051420654	0.0000642	0.303068968	267	1522	157					
309.81	Posttraumatic stress disorder	340	Multiple sclerosis	8	141	348 3558 3576	3	0.722432578	-0.0000905	0.54256261	267	1170	110					
323.9	"Unspecified causes of encephalitis, myelitis, and encephalomyelitis"	330.0	Leukodystrophy	6	5	8890 8892 8893	3	27.32172073	0.001972453	24.27010103	39	83	28					
330.0	Leukodystrophy	330	Cerebral degenerations usually manifest in childhood	5	11	8890 8892 8893	3	7950.620732	0.024690449	14.15105341	83	69	29					
331	Other cerebral degenerations	425.4	Other primary cardiomyopathies	23	42	N/A	0	0.631635237	-0.000318189	1.798012101	390	468	94					
331	Other cerebral degenerations	586	"Renal failure, unspecified"	23	25	N/A	0	2.533096786	0.000708225	3.014470061	390	513	153					
331.0	Alzheimer's disease	341.1	Schilder's disease	246	22	6285 6622 875	3	3.177477687	0.001079307	-1.069143333	1522	309	103					
331.0	Alzheimer's disease	356.1	Peroneal muscular atrophy	246	37	2618 26353 4747	3	0.822536136	-0.000284102	0.225002698	1522	299	66					
331.0	Alzheimer's disease	362.02	Proliferative diabetic retinopathy	246	12	177 4311 6347	3	0.262441249	-0.0024143	-0.071712338	1522	358	154					
331.0	Alzheimer's disease	401.9	Unspecified essential hypertension	246	64	3569 4846 9479	3	0.8694135	-0.011964805	0.157345265	1522	660	163					
331.0	Alzheimer's disease	410.9	Acute myocardial infarction Unspecified site	246	18	1636 2099 348	3	2.900436411	0.004891014	-1.160676513	1522	372	198					
331.0	Alzheimer's disease	414	Other forms of chronic ischemic heart disease	246	14	19 3949 6347	3	2.881523998	0.002496928	0.287455714	1522	235	107					
331.0	Alzheimer's disease	425.4	Other primary cardiomyopathies	246	42	1636 5663 5664	3	0.589043598	-0.0085418	0.214593862	1522	468	103					
331.0	Alzheimer's disease	492.8	Other emphysema	246	30	2 21803 3458	3	0.844686343	-0.003446007	-0.634360724	1522	463	133					
331.0	Alzheimer's disease	493.0	Extrinsic asthma	246	36	3586 627 7099	3	2.708421457	0.000410187	0.594579586	1522	460	149					
331.0	Alzheimer's disease	502	Pneumoconiosis due to other silica or silicates	246	7	355 356 7124	3	0.530765683	-0.000899875	0.673224124	1522	323	182					
331.0	Alzheimer's disease	516.0	Pulmonary alveolar proteinosis	246	8	1471 3586 9619	3	1.421921265	0.00013981	-0.061303502	1522	176	100					
331.0	Alzheimer's disease	535.1	Atrophic gastritis	246	11	355 3553 356	3	0.998393778	-0.00000799	0.292660132	1522	401	184					
331.0	Alzheimer's disease	571.0	Alcoholic fatty liver	246	16	341 355 3586	3	0.559968993	-0.000614778	0.247548153	1522	360	155					
331.0	Alzheimer's disease	617.0	Endometriosis of uterus	246	16	3569 6347 7077	3	0.170428043	-0.005181975	0.652406452	1522	430	191					
331.0	Alzheimer's disease	642.30	"Transient hypertension of pregnancy, unspecified as to episode of care or not applicable"	246	10	1636 7076 7077	3	56.8768506	0.002070111	0.668019706	1522	330	145					
331.0	Alzheimer's disease	704.01	Alopecia areata	246	13	3383 3458 6347	3	1.115232365	0.0000431	0.651828184	1522	235	118					
331.0	Alzheimer's disease	710.4	Polymyositis	246	16	177 355 6347	3	0.614541232	-0.00104649	0.646623766	1522	328	148					
331.0	Alzheimer's disease	714	Rheumatoid arthritis and other inflammatory polyarthropathies	246	13	3569 3586 6280	3	1.755458352	0.000356232	0.287455714	1522	296	124					
333.4	Huntington's chorea	429.2	"Cardiovascular disease, unspecified"	34	16	4313 4524 7077	3	0.61095927	-0.000671034	-0.088475106	419	455	61					
333.4	Huntington's chorea	710.1	Systemic sclerosis	34	97	207 4313 7077	3	1.33176798	0.0000796	0.839359946	419	1224	86					
333.4	Huntington's chorea	714.0	Rheumatoid arthritis	34	323	3952 4313 4524	3	0.580007191	-0.000486265	-0.088475106	419	1653	99					
334.3	Other cerebellar ataxia	355.9	Mononeuritis of unspecified site	25	17	4359 5376 5827	3	7.448989163	0.002853615	3.030083315	150	126	8					
334.3	Other cerebellar ataxia	356.1	Peroneal muscular atrophy	25	37	4359 5376 5827	3	9.293334773	0.001845877	2.978039135	150	299	13					
334.3	Other cerebellar ataxia	359.1	Hereditary progressive muscular dystrophy	25	54	291 5428 56652	3	3.930823747	0.000709248	1.386888021	150	370	23					
334.3	Other cerebellar ataxia	378.72	Progressive external ophthalmoplegia	25	6	291 5428 56652	3	72.29440009	0.002322504	3.061309823	150	38	28					
335.20	Amyotrophic lateral sclerosis	335.24	Primary lateral sclerosis	66	4	57679 6647 6683	3	580.6568021	0.066297496	1.183621015	827	129	85					
335.20	Amyotrophic lateral sclerosis	492.8	Other emphysema	66	30	2950 4233 4318	3	1.201124729	0.000653789	2.459247163	827	463	111					
335.20	Amyotrophic lateral sclerosis	516.3	Idio fibros alveolitis	66	41	3596 627 6347	3	0.835826825	-0.00014938	1.09051976	827	812	147					
335.20	Amyotrophic lateral sclerosis	573.9	Unspecified disorder of liver	66	33	1471 2950 348	3	1.258776962	0.000142912	-0.23194615	827	654	177					
335.20	Amyotrophic lateral sclerosis	577.1	Chronic pancreatitis	66	21	2950 4233 6347	3	0.86365208	-0.000107607	1.136781253	827	602	149					
335.20	Amyotrophic lateral sclerosis	583.9	"Nephritis and nephropathy, not specified as acute or chronic, with unspecified pathological lesion in kidney"	66	39	3508 4318 6347	3	1.032781193	0.0000126	2.141729201	827	676	117					
335.20	Amyotrophic lateral sclerosis	586	"Renal failure, unspecified"	66	25	1471 348 6347	3	0.844654687	-0.000252995	2.469655999	827	513	153					
335.20	Amyotrophic lateral sclerosis	695.4	Lupus erythematosus	66	34	4318 6347 7076	3	1.447558521	0.000206131	1.105554745	827	564	93					
336.9	Unspecified disease of spinal cord	340	Multiple sclerosis	4	141	1524 3107 4318	3	7.228921634	0.005449051	1.186774263	59	1170	45					
336.9	Unspecified disease of spinal cord	714.0	Rheumatoid arthritis	4	323	1524 3107 4318	3	2.28523117	0.00376426	0.546866706	59	1653	39					
340	Multiple sclerosis	382.9	Unspecified otitis media	141	7	3553 3576 7124	3	0.886886908	-0.000137312	0.54256261	1170	257	181					
340	Multiple sclerosis	429.2	"Cardiovascular disease, unspecified"	141	16	348 3569 7077	3	0.55340848	-0.002717517	1.155547755	1170	455	175					
340	Multiple sclerosis	429.9	"Heart disease, unspecified"	141	5	3383 3557 3569	3	0.647763715	-0.000758796	-0.369513676	1170	214	117					
340	Multiple sclerosis	440.9	Generalized and unspecified atherosclerosis	141	16	3458 4314 6376	3	0.516871135	-0.002363531	-0.369513676	1170	335	134					
340	Multiple sclerosis	442.9	Aneurysm of unspecified site	141	35	3569 4353 5054	3	0.657072385	-0.000117235	1.109286262	1170	740	182					
340	Multiple sclerosis	443.1	Thromboangiitis obliterans [Buerger's disease]	141	6	3383 4314 929	3	1.993562937	0.000337757	-0.086035789	1170	199	102					
340	Multiple sclerosis	493.9	"Asthma, unspecified"	141	20	3593 3596 7124	3	1.159157357	0.0000579	0.511336102	1170	307	177					
340	Multiple sclerosis	529.1	Geographic tongue	141	3	3553 3569 4318	3	9.018498998	0.000739894	1.186774263	1170	223	172					
340	Multiple sclerosis	569.9	Unspecified disorder of intestine	141	8	3383 623 64127	3	2.358285658	0.000849171	1.176365427	1170	303	139					
340	Multiple sclerosis	586	"Renal failure, unspecified"	141	25	348 4353 6347	3	0.807741192	-0.000557992	1.129525665	1170	513	151					
340	Multiple sclerosis	608.1	Spermatocele	141	3	3569 3576 7124	3	0.187370641	-0.000520304	0.488331597	1170	223	186					
340	Multiple sclerosis	696.1	Other psoriasis	141	13	3107 3593 64127	3	1.045027138	0.000068	1.160752173	1170	131	104					
340	Multiple sclerosis	702	Other dermatoses	141	16	3606 3620 4318	3	1.816532446	0.000628295	1.155547755	1170	187	91					
340	Multiple sclerosis	710.4	Polymyositis	141	16	355 4318 6347	3	1.987497078	0.000699981	1.155547755	1170	328	164					
341.1	Schilder's disease	714.0	Rheumatoid arthritis	22	323	133 301 5979	3	0.828211385	-0.0000744	0.778664715	309	1653	100					
345.9	"Epilepsy, unspecified"	714.0	Rheumatoid arthritis	73	323	1471 3565 4524	3	0.980859041	-0.0000143	0.364712077	424	1653	73					
349.9	Unspecified disorders of nervous system	579.0	Celiac disease	8	37	3383 355 356	3	2.466635113	0.000258657	2.147127177	265	670	122					
349.9	Unspecified disorders of nervous system	710.2	Sicca syndrome	8	28	3383 355 356	3	2.536067384	0.000462829	-0.072861852	265	463	117					
356.1	Peroneal muscular atrophy	359.9	"Myopathy, unspecified"	37	60	1785 4000 4534	3	9.067109486	0.001484135	1.949130619	299	471	48					
358.0	Myasthenia gravis	446.5	Giant cell arteritis	17	13	2100 3569 3586	3	2.287449901	0.001565823	5.257686721	363	439	179					
358.0	Myasthenia gravis	555.0	Regional enteritis of small intestine	17	83	1493 3569 3586	3	1.707762504	0.00039706	2.121834937	363	788	158					
358.0	Myasthenia gravis	570	Acute and subacute necrosis of liver	17	30	3569 3586 5133	3	0.689239035	-0.000231968	5.953160238	363	607	142					
358.0	Myasthenia gravis	577.1	Chronic pancreatitis	17	21	3569 3586 3627	3	1.479955268	0.000535893	8.52458881	363	602	160					
358.0	Myasthenia gravis	710.1	Systemic sclerosis	17	97	1493 3586 5788	3	2.208623798	0.000812595	1.808830341	363	1224	132					
358.0	Myasthenia gravis	710.2	Sicca syndrome	17	28	10563 3586 5133	3	3.777013911	0.001770835	9.596017381	363	463	116					
359.1	Hereditary progressive muscular dystrophy	378.72	Progressive external ophthalmoplegia	54	6	291 5428 56652	3	443.1021069	0.010075029	1.438932201	370	38	19					
359.1	Hereditary progressive muscular dystrophy	714.0	Rheumatoid arthritis	54	323	301 4313 9672	3	0.705311871	-0.000448379	0.416756257	370	1653	70					
359.9	"Myopathy, unspecified"	710.0	Systemic lupus erythematosus	60	134	3553 6647 6648	3	5.990606116	0.00314697	0.96849784	471	1238	111					
359.9	"Myopathy, unspecified"	714.0	Rheumatoid arthritis	60	323	1026 3553 6647	3	3.729101734	0.004906386	-1.007050138	471	1653	108					
362.0	Diabetic retinopathy	362.02	Proliferative diabetic retinopathy	53	12	177 4313 7422	3	139.2700376	0.003245689	3.364999907	959	358	194					
362.02	Proliferative diabetic retinopathy	362.9	Unspecified retinal disorder	12	39	177 2056 4318	3	42.30988484	0.005563488	2.2764658	358	533	103					
362.02	Proliferative diabetic retinopathy	583.9	"Nephritis and nephropathy, not specified as acute or chronic, with unspecified pathological lesion in kidney"	12	39	1490 4318 6347	3	2.982582602	0.000954219	2.2764658	358	676	133					
362.50	"Macular degeneration (senile), unspecified"	362.76	Dystrophies primarily involving the retinal pigment epithelium	34	19	24 5961 7439	3	80.25838499	0.003468005	2.233670106	520	85	15					
362.50	"Macular degeneration (senile), unspecified"	429.2	"Cardiovascular disease, unspecified"	34	16	1401 348 6401	3	1.456861232	0.003360948	4.815507513	520	455	152					
362.50	"Macular degeneration (senile), unspecified"	442.9	Aneurysm of unspecified site	34	35	1401 1471 6401	3	1.799227205	0.000330326	4.76924602	520	740	158					
362.50	"Macular degeneration (senile), unspecified"	443.81	Peripheral angiopathy in diseases classified elsewhere	34	18	1401 1524 1636	3	0.779437632	-0.000475356	2.244657211	520	305	96					
362.50	"Macular degeneration (senile), unspecified"	516.3	Idio fibros alveolitis	34	41	4316 6347 7078	3	1.582785453	0.001142466	2.106646846	520	812	130					
362.50	"Macular degeneration (senile), unspecified"	577.0	Acute pancreatitis	34	25	6347 6401 7099	3	0.941875738	-0.000279578	3.511524894	520	622	151					
362.50	"Macular degeneration (senile), unspecified"	583.9	"Nephritis and nephropathy, not specified as acute or chronic, with unspecified pathological lesion in kidney"	34	39	1636 6347 6401	3	1.448247677	0.00037232	4.52690951	520	676	150					
362.50	"Macular degeneration (senile), unspecified"	695.4	Lupus erythematosus	34	34	1401 1636 6347	3	1.561447179	0.000557115	2.19723918	520	564	144					
362.50	"Macular degeneration (senile), unspecified"	710.1	Systemic sclerosis	34	97	1401 1636 6347	3	1.100003971	0.00010239	0.839359946	520	1224	161					
362.50	"Macular degeneration (senile), unspecified"	720.0	Ankylosing spondylitis	34	21	1401 1636 7099	3	0.705014833	-0.000275497	4.19723918	520	481	124					
362.50	"Macular degeneration (senile), unspecified"	791.0	Proteinuria	34	21	1636 3240 6347	3	1.417047424	0.000514069	2.228465688	520	436	127					
362.52	Exudative senile macular degeneration	714.0	Rheumatoid arthritis	6	323	1471 2944 2952	3	1.074274188	0.0000447	-0.04079032	143	1653	58					
362.9	Unspecified retinal disorder	733.42	Aseptic necrosis of head and neck of femur	39	10	3091 4524 5054	3	1.34046017	0.0000815	-0.104088359	533	431	139					
365.11	Primary open angle glaucoma	365.12	Low tension open-angle glaucoma	22	5	10133 4524 4653	3	101.791434	0.018773325	8.166204928	403	132	56					
365.11	Primary open angle glaucoma	535.1	Atrophic gastritis	22	11	355 3557 356	3	0.866606138	-0.000153871	-0.031226508	403	401	95					
365.11	Primary open angle glaucoma	691.8	Other atopic dermatitis and related conditions	22	87	1026 2944 2952	3	0.904385142	-0.0000394	0.977234161	403	812	71					
365.11	Primary open angle glaucoma	695.4	Lupus erythematosus	22	34	1636 355 356	3	0.722653497	-0.000202185	4.002433985	403	564	132					
365.11	Primary open angle glaucoma	710.1	Systemic sclerosis	22	97	1636 355 3557	3	0.543032457	-0.000343729	0.870586454	403	1224	148					
365.9	Unspecified glaucoma	756.89	"Other specified anomalies of muscle, tendon, fascia, and connective tissue"	16	15	1545 4010 4653	3	2.418542941	0.000359727	10.58336466	99	180	48					
382.9	Unspecified otitis media	714.0	Rheumatoid arthritis	7	323	3553 3576 7124	3	1.526697206	0.002140653	0.257820099	257	1653	177					
389.9	Unspecified hearing loss	702	Other dermatoses	88	16	N/A	0	1.46248725	0.000618836	1.868477016	287	187	11					
401.9	Unspecified essential hypertension	516.3	Idio fibros alveolitis	64	41	183 185 3569	3	0.916509021	-0.002654634	1.12725914	660	812	161					
401.9	Unspecified essential hypertension	695.4	Lupus erythematosus	64	34	183 185 3569	3	1.207731967	0.003343256	1.142294125	660	564	146					
401.9	Unspecified essential hypertension	753.13	"Polycystic kidney, autosomal dominant"	64	24	118 183 185	3	1.261566469	0.00200372	1.020252748	660	733	146					
411.1	Intermediate coronary syndrome	442.9	Aneurysm of unspecified site	9	35	1401 183 5806	3	1.623852783	0.00188809	2.545406482	414	740	168					
411.1	Intermediate coronary syndrome	581	Nephrotic syndrome	9	16	N/A	0	2.291742515	0.000247343	5.59897791	414	588	260					
411.1	Intermediate coronary syndrome	720.0	Ankylosing spondylitis	9	21	1401 3952 7099	3	1.101833852	0.000696429	12.83112077	414	481	178					
416.0	Primary pulmonary hypertension	440	Atherosclerosis	8	150	N/A	0	1.323827254	0.0000782	1.179182328	246	1369	102					
416.0	Primary pulmonary hypertension	714.0	Rheumatoid arthritis	8	323	284 4313 7432	3	1.182237507	0.001740526	0.257820099	246	1653	87					
425.1	Hypertr obstr cardiomyop	425.4	Other primary cardiomyopathies	3	42	N/A	0	8.794023342	0.044726308	1.623280827	108	468	86					
429.2	"Cardiovascular disease, unspecified"	573.9	Unspecified disorder of liver	16	33	2678 348 3569	3	1.591726708	0.002904693	-0.082692419	455	654	211					
429.2	"Cardiovascular disease, unspecified"	574.5	Calculus of bile duct without mention of cholecystitis	16	26	2100 348 367	3	0.530438823	-0.000256308	5.557342566	455	513	198					
429.2	"Cardiovascular disease, unspecified"	606.0	Azoospermia	16	25	2678 367 7077	3	0.943002352	-0.0000165	3.558364656	455	331	95					
429.2	"Cardiovascular disease, unspecified"	617.0	Endometriosis of uterus	16	16	3569 4313 7077	3	0.302776657	-0.00567171	5.583364656	455	430	117					
429.2	"Cardiovascular disease, unspecified"	710.0	Systemic lupus erythematosus	16	134	1401 348 6401	3	1.232361978	0.001660407	1.301648238	455	1238	185					
429.2	"Cardiovascular disease, unspecified"	710.1	Systemic sclerosis	16	97	1401 4313 7077	3	0.992608141	-0.0000312	1.814034759	455	1224	132					
429.9	"Heart disease, unspecified"	555.0	Regional enteritis of small intestine	5	83	3383 3557 3569	3	0.890347047	-0.000136826	1.074506782	214	788	112					
429.9	"Heart disease, unspecified"	714.0	Rheumatoid arthritis	5	323	3383 3557 3569	3	1.288646362	0.002081839	0.268807204	214	1653	131					
440	Atherosclerosis	621.0	Polyp of corpus uteri	150	5	N/A	0	5.763825382	0.000549934	1.184386746	1369	128	80					
440.9	Generalized and unspecified atherosclerosis	442.9	Aneurysm of unspecified site	16	35	N/A	0	2.912929847	0.002622407	5.537103163	335	740	138					
440.9	Generalized and unspecified atherosclerosis	555.0	Regional enteritis of small intestine	16	83	N/A	0	0.681958647	-0.000901236	2.127039355	335	788	122					
440.9	Generalized and unspecified atherosclerosis	691.8	Other atopic dermatitis and related conditions	16	87	N/A	0	1.355869334	0.000662051	0.992847415	335	812	125					
440.9	Generalized and unspecified atherosclerosis	720.0	Ankylosing spondylitis	16	21	N/A	0	1.051729232	0.000160244	8.529793228	335	481	99					
442.9	Aneurysm of unspecified site	453.9	Other venous embolism and thrombosis of unspecified site	35	15	2244 2266 5054	3	5.798838468	0.001460908	2.529793228	740	155	76					
442.9	Aneurysm of unspecified site	577.0	Acute pancreatitis	35	25	6401 6647 9370	3	1.375156892	0.00041826	7.112103163	740	622	208					
442.9	Aneurysm of unspecified site	695.4	Lupus erythematosus	35	34	1401 183 3569	3	1.450745699	0.00010367	5.054382037	740	564	195					
443.81	Peripheral angiopathy in diseases classified elsewhere	573.9	Unspecified disorder of liver	18	33	1234 2678 9370	3	1.339534581	0.000488285	4.917307581	305	654	126					
443.81	Peripheral angiopathy in diseases classified elsewhere	586	"Renal failure, unspecified"	18	25	1636 4524 9370	3	3.680611346	0.011368248	3.035866002	305	513	135					
443.81	Peripheral angiopathy in diseases classified elsewhere	733.42	Aseptic necrosis of head and neck of femur	18	10	2147 2153 4524	3	0.359479312	-0.001422044	7.958942925	305	431	61					
443.81	Peripheral angiopathy in diseases classified elsewhere	791.0	Proteinuria	18	21	1636 4018 9370	3	3.883254559	0.004295577	-0.041057075	305	436	122					
446.1	Acute febrile mucocutaneous lymph node syndrome [MCLS]	446.5	Giant cell arteritis	21	13	3565 3586 4318	3	50.40104057	0.003340969	12.82071193	488	439	163					
446.4	Wegener's granulomatosis	691.8	Other atopic dermatitis and related conditions	10	87	1493 2150 6037	3	2.622173109	0.000277472	1.008460669	166	812	68					
446.4	Wegener's granulomatosis	710.1	Systemic sclerosis	10	97	1493 26191 3586	3	1.574467602	0.000179372	0.901812962	166	1224	76					
446.5	Giant cell arteritis	570	Acute and subacute necrosis of liver	13	30	3569 3586 4282	3	1.378973609	0.000447459	5.963569074	439	607	187					
446.5	Giant cell arteritis	577.0	Acute pancreatitis	13	25	3586 4282 6401	3	1.2598198	0.001298085	10.76356907	439	622	157					
446.5	Giant cell arteritis	695.4	Lupus erythematosus	13	34	3569 4282 4318	3	2.460751193	0.001505555	5.257686721	439	564	158					
446.5	Giant cell arteritis	710.3	Dermatomyositis	13	13	3586 4313 4318	3	2.119989495	0.000522327	-0.036430926	439	329	119					
483.0	Pneumonia due to mycoplasma pneumoniae	714.0	Rheumatoid arthritis	6	323	1234 6441 7097	3	1.438825785	0.000940584	-0.015613254	117	1653	97					
492.8	Other emphysema	573.9	Unspecified disorder of liver	30	33	2052 2950 3458	3	1.383088868	0.00179026	2.649206458	463	654	120					
492.8	Other emphysema	620.2	Other and unspecified ovarian cyst	30	4	4312 4313 4318	3	0.625279175	-0.002837402	2.989591164	463	78	36					
492.8	Other emphysema	697.0	Lichen planus	30	8	3458 4313 4318	3	1.481208745	0.00062789	8.979182328	463	314	103					
493.9	"Asthma, unspecified"	579.0	Celiac disease	20	37	3176 3593 7124	3	3.898537699	0.000406601	2.380388253	307	670	159					
493.9	"Asthma, unspecified"	995.3	"Allergy, unspecified, not elsewhere classified"	20	10	2206 51131 7941	3	2.385581877	0.000248485	-0.502212566	307	78	26					
494	Bronchiectasis	555.0	Regional enteritis of small intestine	7	83	1080 3458 7097	3	0.564113276	-0.000482979	2.147857027	172	788	125					
513.0	Abscess of lung	577.1	Chronic pancreatitis	31	21	1080 3627 6696	3	1.740980728	0.000762758	4.202443598	423	602	113					
513.0	Abscess of lung	710.1	Systemic sclerosis	31	97	2147 4318 6439	3	2.598167357	0.000990621	1.772399416	423	1224	119					
516.0	Pulmonary alveolar proteinosis	714.0	Rheumatoid arthritis	8	323	1471 3586 6441	3	1.853122975	0.000247117	-0.843115712	176	1653	97					
516.3	Idio fibros alveolitis	523.1	Chronic gingivitis	41	10	3569 3589 3606	3	0.30591995	-0.000347917	-0.02602209	812	348	160					
516.3	Idio fibros alveolitis	570	Acute and subacute necrosis of liver	41	30	301 3569 6347	3	1.378940168	0.000473565	2.896489909	812	607	233					
516.3	Idio fibros alveolitis	702	Other dermatoses	41	16	N/A	0	0.95572778	-0.0000453	2.153486607	812	187	79					
516.3	Idio fibros alveolitis	710.3	Dermatomyositis	41	13	177 4316 6347	3	4.416537676	0.001686471	6.548934928	812	329	156					
523.1	Chronic gingivitis	570	Acute and subacute necrosis of liver	10	30	3553 3569 3586	3	0.908525875	-0.0000266	2.97397791	348	607	208					
523.1	Chronic gingivitis	710.2	Sicca syndrome	10	28	3553 3586 3605	3	2.489350353	0.000369817	6.402549339	348	463	155					
529.1	Geographic tongue	714.0	Rheumatoid arthritis	3	323	3553 3569 4318	3	1.629119099	0.000194357	0.546866706	223	1653	184					
530.11	Reflux esophagitis	617.0	Endometriosis of uterus	11	16	3576 3577 6347	3	0.361150625	-0.001021527	5.593773492	207	430	95					
530.11	Reflux esophagitis	691.8	Other atopic dermatitis and related conditions	11	87	2944 2950 2952	3	4.083056431	0.001402347	2.037739009	207	812	79					
533	"Peptic ulcer, site unspecified"	714.0	Rheumatoid arthritis	7	323	3576 3586 3593	3	2.302016118	0.000535028	0.53645787	240	1653	156					
535.1	Atrophic gastritis	696.0	Psoriatic arthropathy	11	18	3553 3566 374	3	0.798577078	-0.000139697	8.13497842	401	449	141					
535.1	Atrophic gastritis	710.2	Sicca syndrome	11	28	355 3553 356	3	2.627355666	0.001391507	3.183059206	401	463	158					
555.0	Regional enteritis of small intestine	710.2	Sicca syndrome	83	28	3383 3586 4283	3	2.482351242	0.000689683	1.011475498	788	463	160					
555.9	Regional enteritis of unspecified site	714.0	Rheumatoid arthritis	16	323	3569 64127 6583	3	1.610414191	0.002385441	0.237002427	170	1653	119					
570	Acute and subacute necrosis of liver	571.0	Alcoholic fatty liver	30	16	213 2678 3586	3	26.22074678	0.007090483	5.63081401	607	360	103					
570	Acute and subacute necrosis of liver	758.0	Down's syndrome	30	78	3569 6347 7124	3	5.030817234	0.000704098	3.383472192	607	828	187					
571.0	Alcoholic fatty liver	577.0	Acute pancreatitis	16	25	3586 3952 9370	3	6.203986647	0.006190712	-0.435852657	360	622	181					
573.9	Unspecified disorder of liver	583.9	"Nephritis and nephropathy, not specified as acute or chronic, with unspecified pathological lesion in kidney"	33	39	1234 3458 3569	3	3.74937314	0.001523821	-0.104088359	654	676	178					
573.9	Unspecified disorder of liver	758.0	Down's syndrome	33	78	348 3569 3856	3	4.592128415	0.000656778	-0.082692419	654	828	183					
574.5	Calculus of bile duct without mention of cholecystitis	576.2	Obstruction of bile duct	26	10	10062 2099 9971	3	11.25979088	0.001468135	3.435516372	513	140	106					
577.0	Acute pancreatitis	753.13	"Polycystic kidney, autosomal dominant"	25	24	1080 1906 1909	3	2.53696173	0.00195816	3.543329671	622	733	180					
577.1	Chronic pancreatitis	577.8	Other specified diseases of pancreas	21	7	3586	1	110.6096121	0.11808512	4.264896614	602	199	93					
577.1	Chronic pancreatitis	586	"Renal failure, unspecified"	21	25	3586	1	1.982961017	0.003288847	3.019674479	602	513	161					
577.1	Chronic pancreatitis	617.0	Endometriosis of uterus	21	16	1029 3569 6347	3	0.261328161	-0.001388837	4.249861629	602	430	195					
577.1	Chronic pancreatitis	695.4	Lupus erythematosus	21	34	3569 6347 6696	3	2.232032778	0.001165757	4.19723918	602	564	176					
577.1	Chronic pancreatitis	710.1	Systemic sclerosis	21	97	3586 4233 6347	3	2.177191733	0.001149311	-0.057248598	602	1224	218					
577.1	Chronic pancreatitis	758.0	Down's syndrome	21	78	3569 3952 6347	3	1.12524225	0.0000327	2.25044371	602	828	188					
579.0	Celiac disease	694.5	Pemphigoid	37	10	3383 4282 6401	3	1.335348181	0.0000804	-0.098883941	670	238	88					
581	Nephrotic syndrome	586	"Renal failure, unspecified"	16	25	N/A	0	29.16680013	0.001449322	3.035287733	588	513	177					
583.9	"Nephritis and nephropathy, not specified as acute or chronic, with unspecified pathological lesion in kidney"	586	"Renal failure, unspecified"	39	25	1636 185 6347	3	11.79858661	0.017649715	2.972834717	676	513	149					
583.9	"Nephritis and nephropathy, not specified as acute or chronic, with unspecified pathological lesion in kidney"	691.8	Other atopic dermatitis and related conditions	39	87	3458 3565 6401	3	3.372479632	0.000619852	-0.228994391	676	812	201					
583.9	"Nephritis and nephropathy, not specified as acute or chronic, with unspecified pathological lesion in kidney"	694.5	Pemphigoid	39	10	4282 6401 6402	3	1.250879399	0.0000879	4.589362526	676	238	80					
583.9	"Nephritis and nephropathy, not specified as acute or chronic, with unspecified pathological lesion in kidney"	710.2	Sicca syndrome	39	28	10673 3439 3586	3	3.00123937	0.000905253	6.850215071	676	463	121					
583.9	"Nephritis and nephropathy, not specified as acute or chronic, with unspecified pathological lesion in kidney"	710.4	Polymyositis	39	16	3439 4318 6347	3	1.44498941	0.000177635	4.573749272	676	328	100					
586	"Renal failure, unspecified"	695.4	Lupus erythematosus	25	34	1636 185 6347	3	1.621278496	0.001213093	-0.47309049	513	564	145					
586	"Renal failure, unspecified"	696.0	Psoriatic arthropathy	25	18	1636 6279 6280	3	1.286297691	0.000443736	3.030083315	513	449	100					
586	"Renal failure, unspecified"	710.0	Systemic lupus erythematosus	25	134	1636 348 6347	3	2.037680557	0.003536658	0.603984357	513	1238	195					
586	"Renal failure, unspecified"	710.1	Systemic sclerosis	25	97	1636 185 6347	3	1.808410138	0.001628712	1.788012669	513	1224	154					
586	"Renal failure, unspecified"	753.13	"Polycystic kidney, autosomal dominant"	25	24	1636 185 348	3	10.37200741	0.008710219	-0.441285714	513	733	197					
586	"Renal failure, unspecified"	758.0	Down's syndrome	25	78	348 4524 6347	3	1.593814215	0.000320176	1.08618872	513	828	157					
586	"Renal failure, unspecified"	791.0	Proteinuria	25	21	1636 6347 9370	3	5.62264231	0.0112124	6.481212941	513	436	179					
608.1	Spermatocele	714.0	Rheumatoid arthritis	3	323	3569 3576 7124	3	0.507704925	-0.001055311	0.243051869	223	1653	188					
617.0	Endometriosis of uterus	710.0	Systemic lupus erythematosus	16	134	1543 6347 847	3	0.755596369	-0.00046809	-0.34297757	430	1238	181					
617.0	Endometriosis of uterus	710.1	Systemic sclerosis	16	97	4313 6347 7077	3	0.419994936	-0.000656654	0.788889611	430	1224	154					
620.2	Other and unspecified ovarian cyst	710.1	Systemic sclerosis	4	97	4312 4313 4318	3	1.066808905	0.000074	0.917426216	78	1224	38					
620.2	Other and unspecified ovarian cyst	714.0	Rheumatoid arthritis	4	323	4312 4313 4318	3	0.825371489	-0.000932337	0.268228935	78	1653	42					
621.0	Polyp of corpus uteri	714.0	Rheumatoid arthritis	5	323	4313 4318 5743	3	0.526688852	-0.002160911	0.541662288	128	1653	68					
691.8	Other atopic dermatitis and related conditions	695.4	Lupus erythematosus	87	34	3603 6352 7076	3	0.787817991	-0.0000662	1.980490412	812	564	141					
691.8	Other atopic dermatitis and related conditions	702	Other dermatoses	87	16	N/A	0	1.792612889	0.000231928	0.992847415	812	187	66					
695.4	Lupus erythematosus	704.01	Alopecia areata	34	13	10673 3603 6347	3	17.76452332	0.001101827	6.834601818	564	235	89					
695.4	Lupus erythematosus	710.3	Dermatomyositis	34	13	355 4318 6347	3	22.1273167	0.005278836	5.257686721	564	329	145					
695.4	Lupus erythematosus	710.4	Polymyositis	34	16	355 4318 6347	3	9.11391528	0.003869427	5.252482303	564	328	140					
695.4	Lupus erythematosus	791.0	Proteinuria	34	21	1636 183 6347	3	4.080671513	0.002113158	2.589810226	564	436	183					
696.0	Psoriatic arthropathy	696.1	Other psoriasis	18	13	3107 4049 64127	3	133.2192285	0.106665658	9.963569074	449	131	82					
701.1	"Keratoderma, acquired"	757.39	Other specified anomalies of skin	9	24	3848 3857 3868	3	43.35680785	0.00563485	3.17397791	94	189	19					
702	Other dermatoses	710.0	Systemic lupus erythematosus	16	134	3606 4282 4318	3	0.753061122	-0.000223135	0.630006447	187	1238	96					
710.0	Systemic lupus erythematosus	995.3	"Allergy, unspecified, not elsewhere classified"	134	10	26762 3566 6403	3	3.393408522	0.00168934	1.317261492	1238	78	46					
710.1	Systemic sclerosis	714	Rheumatoid arthritis and other inflammatory polyarthropathies	97	13	26191 3586 4282	3	10.50616962	0.00081244	1.819239177	1224	296	133					
710.1	Systemic sclerosis	733.42	Aseptic necrosis of head and neck of femur	97	10	1499 2147 2153	3	2.62632909	0.001715305	0.901812962	1224	431	194					
710.1	Systemic sclerosis	791.0	Proteinuria	97	21	1490 1636 6347	3	3.219708948	0.001571041	0.870586454	1224	436	175					
714.0	Rheumatoid arthritis	759.89	Other specified congenital anomalies	323	82	182 283120 4153	3	1.441317869	0.000271177	-0.963597639	1653	678	75					
753.12	"Polycystic kidney, unspecified type"	753.14	"Polycystic kidney, autosomal recessive"	9	8	5310 5311 5314	3	1820.972217	0.048705613	18.8628668	237	146	109					
003.8	Other specified salmonella infections	714.0	Rheumatoid arthritis	8	323	3593 5879	2	3.060203078	0.000985115	0.257820099	200	1653	97					
011.9	"Pulmonary tuberculosis, unspecified"	285.9	"Anemia, unspecified"	12	35	3458 6556	2	2.664452576	0.001662277	2.190995714	235	726	113					
011.9	"Pulmonary tuberculosis, unspecified"	331.0	Alzheimer's disease	12	246	3458 6347	2	3.985002271	0.001385666	0.657032601	235	1522	111					
023.1	Brucella abortus	573.9	Unspecified disorder of liver	2	33	3569 7097	2	114.5944773	0.002939852	2.722068309	156	654	129					
023.1	Brucella abortus	714.0	Rheumatoid arthritis	2	323	3569 7097	2	6.738628999	0.000616381	0.273433353	156	1653	140					
030.0	Lepromatous leprosy [type L]	714.0	Rheumatoid arthritis	3	323	3459 7097	2	1.106342074	0.0000282	-0.843115712	86	1653	70					
031.9	Unspecified diseases due to mycobacteria	078.5	Cytomegaloviral disease	16	16	6590 7097	2	25.49018144	0.00189993	-0.041635344	372	357	115					
031.9	Unspecified diseases due to mycobacteria	358.0	Myasthenia gravis	16	17	3586 3593	2	2.287449901	0.000235835	4.659042591	372	363	128					
031.9	Unspecified diseases due to mycobacteria	362.02	Proliferative diabetic retinopathy	16	12	4318 6347	2	2.937153693	0.000313125	-0.619461802	372	358	93					
031.9	Unspecified diseases due to mycobacteria	446.5	Giant cell arteritis	16	13	3586 4318	2	5.491853278	0.001301506	6.881441579	372	439	105					
031.9	Unspecified diseases due to mycobacteria	492.8	Other emphysema	16	30	3458 4318	2	4.398477352	0.003723489	-0.041635344	372	463	73					
031.9	Unspecified diseases due to mycobacteria	494	Bronchiectasis	16	7	3458 7097	2	61.70711863	0.021963625	-0.041635344	372	172	112					
031.9	Unspecified diseases due to mycobacteria	573.9	Unspecified disorder of liver	16	33	3458 7097	2	2.215358963	0.000226226	-0.041635344	372	654	136					
031.9	Unspecified diseases due to mycobacteria	577.0	Acute pancreatitis	16	25	3586 6347	2	1.234872873	0.000176738	4.638224919	372	622	169					
031.9	Unspecified diseases due to mycobacteria	720.0	Ankylosing spondylitis	16	21	3458 3586	2	3.59461539	0.000379088	4.244078942	372	481	157					
046.1	JAKOB-CREUTZFELDT DIS	197.7	"Malignant neoplasm of liver, secondary"	13	48	102 1113	2	0.372267893	-0.000285982	1.838569074	243	813	50					
046.1	JAKOB-CREUTZFELDT DIS	714.0	Rheumatoid arthritis	13	323	1113 3119	2	1.018199437	0.0000112	-0.036430926	243	1653	78					
046.3	Progressive multifocal leukoencephalopathy	197.7	"Malignant neoplasm of liver, secondary"	45	48	2152 3569	2	2.493966499	0.000455454	3.630298387	509	813	113					
047.9	Unspecified viral meningitis	079.0	Adenovirus infection in conditions classified elsewhere and of unspecified site	3	348	3383 3576	2	36.38260981	0.001624664	-0.905632979	87	1759	69					
047.9	Unspecified viral meningitis	136.1	Behcet's syndrome	3	49	3383 3576	2	46.50646646	0.001848147	-3.457661096	87	879	65					
047.9	Unspecified viral meningitis	340	Multiple sclerosis	3	141	3383 3576	2	1.009864736	0.00000471	0.552971446	87	1170	63					
047.9	Unspecified viral meningitis	555.0	Regional enteritis of small intestine	3	83	3383 3576	2	1.002482407	0.000000687	1.073928513	87	788	59					
047.9	Unspecified viral meningitis	714.0	Rheumatoid arthritis	3	323	3383 3576	2	1.854643174	0.001366744	0.268228935	87	1653	62					
051.2	Contagious pustular dermatitis	331.0	Alzheimer's disease	5	246	1234 6646	2	2.788080912	0.000669038	0.672645855	47	1522	23					
053	Herpes zoster	250	Diabetes mellitus	8	163	348 3586	2	369.6390645	0.005310371	0.466987206	256	1272	145					
071	Rabies	515	Postinflammatory pulmonary fibrosis	86	10	6439 6440	2	4.564020281	0.000465414	-0.136518473	801	65	12					
074.0	Herpangina	263.9	Unspecified protein-calorie malnutrition	30	5	1029 1462	2	4.740480489	0.001273085	2.984386746	540	113	56					
074.0	Herpangina	300.3	Obsessive-compulsive disorders	30	11	3359 6532	2	40.57524724	0.001720889	-0.07806627	540	256	54					
074.0	Herpangina	564.1	Irritable bowel syndrome	30	5	3359 6532	2	2.901978301	0.000310009	-0.07806627	540	121	48					
075	Infectious mononucleosis	279.3	Unspecified immunity deficiency	4	32	5896 5897	2	27.06528747	0.002403455	2.413833588	62	339	32					
078.1	Viral warts due to human papillomavirus	135	Sarcoidosis	5	41	3117 3119	2	1.501013375	0.000160216	1.889148651	127	731	37					
078.1	Viral warts due to human papillomavirus	239.4	Neoplasm of unspecified nature of bladder	5	943	1956 9113	2	1.676204397	0.000144672	0.175266916	127	2142	71					
078.1	Viral warts due to human papillomavirus	284.9	"Aplastic anemia, unspecified"	5	21	3117 3119	2	2.240008727	0.000459096	4.270101032	127	537	30					
078.1	Viral warts due to human papillomavirus	340	Multiple sclerosis	5	141	3117 3119	2	1.305261883	0.000148094	0.547767028	127	1170	33					
078.1	Viral warts due to human papillomavirus	579.0	Celiac disease	5	37	3117 3119	2	2.194961981	0.000223408	2.416819179	127	670	33					
078.1	Viral warts due to human papillomavirus	710.0	Systemic lupus erythematosus	5	134	1956 3119	2	1.420411013	0.000239512	0.656028537	127	1238	53					
078.5	Cytomegaloviral disease	083.0	Q fever	16	2	7097 7099	2	278.9214084	0.004608812	5.619795582	357	117	108					
078.5	Cytomegaloviral disease	135	Sarcoidosis	16	41	7097 7099	2	3.14937317	0.000581143	1.863126561	357	731	144					
078.5	Cytomegaloviral disease	196.0	"Secondary and unspecified malignant neoplasm of lymph nodes of head, face, and neck"	16	105	1956 567	2	1.16223462	0.0000722	0.815507513	357	1185	127					
078.5	Cytomegaloviral disease	362.50	"Macular degeneration (senile), unspecified"	16	34	1524 7099	2	0.312463123	-0.00034095	-0.088475106	357	520	93					
078.5	Cytomegaloviral disease	440.9	Generalized and unspecified atherosclerosis	16	16	240 6376	2	1.156284564	0.000257063	-0.041635344	357	335	72					
078.5	Cytomegaloviral disease	710.0	Systemic lupus erythematosus	16	134	1956 9308	2	6.291651861	0.002548932	0.630006447	357	1238	137					
079.0	Adenovirus infection in conditions classified elsewhere and of unspecified site	401.9	Unspecified essential hypertension	348	64	3569 7422	2	1.342214554	0.000786974	-0.166541375	1759	660	179					
079.0	Adenovirus infection in conditions classified elsewhere and of unspecified site	434.91	"Cerebral artery occlusion, unspecified with cerebral infarction"	348	7	2147 2153	2	2.046154619	0.000202876	0.243585704	1759	156	69					
079.0	Adenovirus infection in conditions classified elsewhere and of unspecified site	440.9	Generalized and unspecified atherosclerosis	348	16	1401 3458	2	0.707142736	-0.000137726	0.216985346	1759	335	186					
079.0	Adenovirus infection in conditions classified elsewhere and of unspecified site	441.2	Thoracic aneurysm without mention of rupture	348	5	4313 4318	2	4.599471233	0.000465143	0.243007436	1759	73	31					
079.0	Adenovirus infection in conditions classified elsewhere and of unspecified site	515	Postinflammatory pulmonary fibrosis	348	10	6435 6440	2	0.93143271	-0.000028	0.209645654	1759	65	17					
079.0	Adenovirus infection in conditions classified elsewhere and of unspecified site	576.1	Cholangitis	348	2	7097 7098	2	2.136287727	0.000215641	0.253416272	1759	103	92					
079.0	Adenovirus infection in conditions classified elsewhere and of unspecified site	695.1	FORCEP DELIV NOS-DELIVER	348	2	3105 3106	2	20.59935038	0.001196098	0.253416272	1759	35	30					
079.99	Unspecified viral infection	117.5	Cryptococcosis	3	9	2212 2214	2	1.888300086	0.000179066	9.989591164	20	78	5					
079.99	Unspecified viral infection	340	Multiple sclerosis	3	141	2212 2214	2	1.495141936	0.000354913	0.552971446	20	1170	11					
079.99	Unspecified viral infection	695.4	Lupus erythematosus	3	34	2212 2214	2	1.980668295	0.000472912	2.636649988	20	564	6					
079.99	Unspecified viral infection	710.0	Systemic lupus erythematosus	3	134	2212 2214	2	2.386328456	0.001166934	0.661232955	20	1238	11					
079.99	Unspecified viral infection	714.0	Rheumatoid arthritis	3	323	2212 2214	2	1.350426653	0.000840969	-3.343115712	20	1653	13					
084.0	Falciparum malaria [malignant tertian]	285.9	"Anemia, unspecified"	7	35	3458 3586	2	3.096111423	0.001029879	2.20140455	273	726	152					
084.0	Falciparum malaria [malignant tertian]	440.9	Generalized and unspecified atherosclerosis	7	16	3458 6376	2	2.735525849	0.000414976	-0.041635344	273	335	85					
084.6	"Malaria, unspecified"	331.0	Alzheimer's disease	10	246	3383 7124	2	0.512404059	-0.00019032	0.662237019	305	1522	139					
088.81	Lyme Disease	251.2	"Hypoglycemia, unspecified"	10	16	3553 3569	2	1.100434378	0.000118997	4.679860263	389	513	174					
088.81	Lyme Disease	287.0	Allergic purpura	10	10	3553 3569	2	2.209168809	0.000225336	8.97397791	389	411	201					
088.81	Lyme Disease	296.80	"Bipolar disorder, unspecified"	10	78	3553 6347	2	1.983036914	0.000386832	-0.197189614	389	636	111					
088.81	Lyme Disease	358.0	Myasthenia gravis	10	17	10563 3569	2	0.492641557	-0.00020028	8.953160238	389	363	134					
088.81	Lyme Disease	529.1	Geographic tongue	10	3	3553 3569	2	108.4677609	0.004041717	8.989591164	389	223	198					
088.81	Lyme Disease	573.9	Unspecified disorder of liver	10	33	3569 7097	2	1.431346612	0.000173025	2.701250637	389	654	167					
088.81	Lyme Disease	577.1	Chronic pancreatitis	10	21	3569 6347	2	1.169110513	0.0000969	4.259692196	389	602	176					
088.81	Lyme Disease	583.9	"Nephritis and nephropathy, not specified as acute or chronic, with unspecified pathological lesion in kidney"	10	39	3569 6347	2	0.978640317	-0.00000598	2.281670218	389	676	165					
088.81	Lyme Disease	617.0	Endometriosis of uterus	10	16	3569 6347	2	1.043878405	0.0000292	5.59897791	389	430	159					
088.81	Lyme Disease	691.8	Other atopic dermatitis and related conditions	10	87	3553 7097	2	4.291550538	0.000622398	-0.02602209	389	812	182					
088.81	Lyme Disease	695.4	Lupus erythematosus	10	34	3569 6347	2	2.743348037	0.000583197	-0.088475106	389	564	164					
088.81	Lyme Disease	710.0	Systemic lupus erythematosus	10	134	3553 6347	2	4.507107871	0.002047867	-0.34297757	389	1238	216					
088.81	Lyme Disease	710.2	Sicca syndrome	10	28	10563 3553	2	0.716088671	-0.0000929	3.188263624	389	463	152					
099.3	Reiter's disease	696.0	Psoriatic arthropathy	5	18	1543 3106	2	71.87992282	0.004631324	4.990169433	165	449	76					
117.5	Cryptococcosis	287.5	"Thrombocytopenia, unspecified"	9	24	2215 4153	2	6.628795393	0.005087169	-0.42602209	78	418	19					
117.5	Cryptococcosis	579.0	Celiac disease	9	37	2212 4153	2	4.388179159	0.000447984	-0.098883941	78	670	25					
117.5	Cryptococcosis	583.9	"Nephritis and nephropathy, not specified as acute or chronic, with unspecified pathological lesion in kidney"	9	39	2215 6402	2	8.22120101	0.001395257	2.281670218	78	676	32					
117.5	Cryptococcosis	694.5	Pemphigoid	9	10	2214 6402	2	15.043366	0.002456641	17.97397791	78	238	12					
117.5	Cryptococcosis	695.4	Lupus erythematosus	9	34	2212 2214	2	5.761467022	0.001099063	2.621036734	78	564	20					
120.2	Schistosomiasis due to schistosoma japonicum	285.9	"Anemia, unspecified"	8	35	3458 3586	2	3.921741136	0.000736413	2.20140455	287	726	133					
120.2	Schistosomiasis due to schistosoma japonicum	583.9	"Nephritis and nephropathy, not specified as acute or chronic, with unspecified pathological lesion in kidney"	8	39	3458 3586	2	258.5567718	0.004436666	2.286874636	287	676	140					
125.9	Unspecified filariasis	710.1	Systemic sclerosis	2	97	1906 3558	2	45.99998589	0.001837974	-0.102514515	144	1224	119					
125.9	Unspecified filariasis	714.0	Rheumatoid arthritis	2	323	1906 3558	2	2.003376189	0.000197656	-0.030381484	144	1653	103					
127.2	Strongyloidiasis	691.8	Other atopic dermatitis and related conditions	2	87	3567 6356	2	23.42619116	0.001283289	1.029278341	57	812	44					
135	Sarcoidosis	193	Malignant neoplasm of thyroid gland	41	77	1026 355	2	1.394378961	0.000226687	0.916348248	731	1074	177					
135	Sarcoidosis	196.0	"Secondary and unspecified malignant neoplasm of lymph nodes of head, face, and neck"	41	105	1026 355	2	1.512520156	0.000447415	0.74785008	731	1185	177					
135	Sarcoidosis	208.0	Leukemia of unspecified cell type acute	41	54	355 64127	2	19.16268345	0.001625409	-0.109292777	731	744	189					
135	Sarcoidosis	251.2	"Hypoglycemia, unspecified"	41	16	1636 3553	2	1.746597083	0.001430608	4.005983704	731	513	160					
135	Sarcoidosis	287.0	Allergic purpura	41	10	3106 3553	2	1.689815864	0.000207902	1.878739815	731	411	169					
135	Sarcoidosis	296.80	"Bipolar disorder, unspecified"	41	78	3553 6347	2	2.085662232	0.00069092	-0.435284852	731	636	115					
135	Sarcoidosis	307.1	Anorexia nervosa	41	26	3458 7124	2	2.19735078	0.000223758	1.837104471	731	470	161					
135	Sarcoidosis	359.9	"Myopathy, unspecified"	41	60	1026 3553	2	4.901069314	0.001380789	1.748629366	731	471	88					
135	Sarcoidosis	362.02	Proliferative diabetic retinopathy	41	12	177 6347	2	0.967713058	-0.0000182	-0.269321746	731	358	131					
135	Sarcoidosis	382.9	Unspecified otitis media	41	7	3553 7124	2	1.079888048	0.0000639	-0.25891291	731	257	177					
135	Sarcoidosis	410.9	Acute myocardial infarction Unspecified site	41	18	1636 4049	2	0.391277844	-0.000269618	-0.635608567	731	372	87					
135	Sarcoidosis	429.2	"Cardiovascular disease, unspecified"	41	16	177 6401	2	0.791204637	-0.00083748	-0.279730582	731	455	106					
135	Sarcoidosis	440.9	Generalized and unspecified atherosclerosis	41	16	3458 6401	2	0.714768986	-0.000919786	1.863126561	731	335	104					
135	Sarcoidosis	443.1	Thromboangiitis obliterans [Buerger's disease]	41	6	6401 929	2	1.528359773	0.000118394	1.889148651	731	199	71					
135	Sarcoidosis	443.81	Peripheral angiopathy in diseases classified elsewhere	41	18	1234 1636	2	0.835754783	-0.000193	1.86370483	731	305	81					
135	Sarcoidosis	446.5	Giant cell arteritis	41	13	4282 6401	2	1.583240562	0.000588971	4.011188122	731	439	136					
135	Sarcoidosis	483.0	Pneumonia due to mycoplasma pneumoniae	41	6	1234 7097	2	1.724160146	0.000305592	-0.253708492	731	117	96					
135	Sarcoidosis	494	Bronchiectasis	41	7	3458 7097	2	5.566776005	0.005758372	1.883944233	731	172	114					
135	Sarcoidosis	577.1	Chronic pancreatitis	41	21	3458 6347	2	2.414514456	0.001311351	-0.295343836	731	602	183					
135	Sarcoidosis	617.0	Endometriosis of uterus	41	16	1026 6347	2	0.73193385	-0.000288183	1.868909248	731	430	140					
135	Sarcoidosis	696.1	Other psoriasis	41	13	4049 64127	2	1.78324335	0.000779927	-0.109292777	731	131	96					
135	Sarcoidosis	702	Other dermatoses	41	16	3606 4282	2	0.895268452	-0.0000531	-0.279730582	731	187	79					
135	Sarcoidosis	710.2	Sicca syndrome	41	28	355 3553	2	6.29905098	0.00280564	1.831900053	731	463	211					
135	Sarcoidosis	791.0	Proteinuria	41	21	1636 6347	2	1.190223425	0.000127843	1.847513307	731	436	133					
136.1	Behcet's syndrome	244.9	Unspecified acquired hypothyroidism	49	27	3565 3952	2	0.722067089	-0.000185687	-0.067079165	879	454	167					
136.1	Behcet's syndrome	255.0	Cushing's syndrome	49	11	3576 3606	2	49.79480247	0.003317687	-1.033418672	879	218	91					
136.1	Behcet's syndrome	416.0	Primary pulmonary hypertension	49	8	1636 4313	2	1.312315712	0.0000758	1.815917022	879	246	79					
136.1	Behcet's syndrome	586	"Renal failure, unspecified"	49	25	1636 9370	2	1.268121745	0.0000662	1.76907726	879	513	148					
136.1	Behcet's syndrome	620.2	Other and unspecified ovarian cyst	49	4	4313 4318	2	4.180472134	0.000431232	1.826325858	879	78	41					
136.1	Behcet's syndrome	791.0	Proteinuria	49	21	1636 9370	2	10.21374338	0.000798745	3.61622079	879	436	150					
145	Malignant neoplasm of other and unspecified parts of mouth	162.9	"Malignant neoplasm of bronchus and lung, unspecified"	52	18	1548 1956	2	31.73475631	0.001515698	1.689712156	863	361	74					
145	Malignant neoplasm of other and unspecified parts of mouth	285.9	"Anemia, unspecified"	52	35	3586 7099	2	2.61449409	0.000287741	1.637089707	863	726	181					
150.9	"Malignant neoplasm of esophagus, unspecified site"	153	Malignant neoplasm of colon	7	47	10395 7048	2	49.25030406	0.001904418	-1.374906031	106	916	62					
150.9	"Malignant neoplasm of esophagus, unspecified site"	162.3	"Malignant neoplasm of upper lobe, bronchus or lung"	7	277	10395 9940	2	1.234718061	0.000361731	0.629001823	106	1780	44					
150.9	"Malignant neoplasm of esophagus, unspecified site"	162.9	"Malignant neoplasm of bronchus and lung, unspecified"	7	18	10395 9940	2	3.86570686	0.004599925	8.926550749	106	361	24					
151	Malignant neoplasm of stomach	197.7	"Malignant neoplasm of liver, secondary"	12	48	N/A	0	33.87637828	0.002220428	1.843773492	376	813	100					
151.9	"Malignant neoplasm of stomach, unspecified site"	171.9	"Malignant neoplasm of connective and other soft tissue, site unspecified"	14	12	N/A	0	29.32970283	0.004806364	-0.805661695	404	170	71					
151.9	"Malignant neoplasm of stomach, unspecified site"	185	Malignant neoplasm of prostate	14	29	1316 999	2	0.884644028	-0.000525479	2.630235741	404	274	33					
151.9	"Malignant neoplasm of stomach, unspecified site"	211.3	Benign neoplasm of colon	14	10	324 5624	2	1.924568922	0.002769265	-0.945521835	404	306	84					
151.9	"Malignant neoplasm of stomach, unspecified site"	211.4	Benign neoplasm of rectum and anal canal	14	2	324 5624	2	1.868944022	0.000726386	-0.036430926	404	96	71					
151.9	"Malignant neoplasm of stomach, unspecified site"	211.5	Benign neoplasm of liver and biliary passages	14	11	324 5290	2	1.3171249	0.000132604	-0.697893175	404	490	131					
151.9	"Malignant neoplasm of stomach, unspecified site"	239.6	Neoplasm of unspecified nature of brain	14	55	2064 324	2	0.996324275	-0.00000177	-0.036430926	404	719	105					
151.9	"Malignant neoplasm of stomach, unspecified site"	250	Diabetes mellitus	14	163	3553 3557	2	3.604373119	0.000849827	0.451373952	404	1272	131					
151.9	"Malignant neoplasm of stomach, unspecified site"	287.2	Other nonthrombocytopenic purpuras	14	2	324 5624	2	1.839870658	0.000242596	-0.036430926	404	96	71					
151.9	"Malignant neoplasm of stomach, unspecified site"	523.1	Chronic gingivitis	14	10	3553 3557	2	1.968177427	0.000270387	5.307311243	404	348	125					
151.9	"Malignant neoplasm of stomach, unspecified site"	535.1	Atrophic gastritis	14	11	3553 3557	2	5.317861907	0.004152532	5.302106825	404	401	137					
151.9	"Malignant neoplasm of stomach, unspecified site"	579.0	Celiac disease	14	37	3553 3659	2	2.533132675	0.000533756	4.828433939	404	670	127					
151.9	"Malignant neoplasm of stomach, unspecified site"	710.0	Systemic lupus erythematosus	14	134	3553 3557	2	0.88792662	-0.000118898	0.635210865	404	1238	152					
151.9	"Malignant neoplasm of stomach, unspecified site"	710.1	Systemic sclerosis	14	97	3553 3557	2	0.976252999	-0.0000149	0.891404126	404	1224	163					
153	Malignant neoplasm of colon	239.0	Neoplasm of unspecified nature of digestive system	47	22	4292 4436	2	33.56246589	0.001557034	1.609418069	916	327	100					
157.8	Malignant neoplasm of other specified sites of pancreas	162.3	"Malignant neoplasm of upper lobe, bronchus or lung"	10	277	1029 3845	2	0.84589759	-0.000223221	-1.626722321	331	1780	150					
157.8	Malignant neoplasm of other specified sites of pancreas	203.0	Multiple myeloma	10	136	1029 3845	2	0.703598666	-0.000138459	1.297507322	331	1264	112					
157.8	Malignant neoplasm of other specified sites of pancreas	577.1	Chronic pancreatitis	10	21	1029 3845	2	24.16624906	0.017671927	7.215478675	331	602	75					
162.3	"Malignant neoplasm of upper lobe, bronchus or lung"	170.9	"Malignant neoplasm of bone and articular cartilage, site unspecified"	277	9	11200 5925	2	4.333066132	0.001833688	0.298887657	1780	257	120					
162.3	"Malignant neoplasm of upper lobe, bronchus or lung"	171.9	"Malignant neoplasm of connective and other soft tissue, site unspecified"	277	12	324 5002	2	1.226725234	0.000113713	-1.486862181	1780	170	61					
162.3	"Malignant neoplasm of upper lobe, bronchus or lung"	175.9	Malignant neoplasm of other and unspecified sites of male breast	277	7	1026 11200	2	0.768644292	-0.000179539	0.634784509	1780	275	148					
162.3	"Malignant neoplasm of upper lobe, bronchus or lung"	188.9	"Malignant neoplasm of bladder, part unspecified"	277	4	3845 5925	2	1.380416365	0.001653534	-0.040727232	1780	160	103					
162.3	"Malignant neoplasm of upper lobe, bronchus or lung"	191.6	Malignant neoplasm of cerebellum nos	277	8	1499 324	2	5.522535267	0.001927234	0.304092075	1780	354	173					
162.3	"Malignant neoplasm of upper lobe, bronchus or lung"	211.3	Benign neoplasm of colon	277	10	324 4292	2	0.936307315	-0.000563961	0.298887657	1780	306	108					
162.3	"Malignant neoplasm of upper lobe, bronchus or lung"	240.9	"Goiter, unspecified"	277	12	2260 3479	2	1.127584643	0.000361208	0.293683239	1780	231	112					
162.3	"Malignant neoplasm of upper lobe, bronchus or lung"	272.5	Lipoprotein deficiencies	277	7	335 4023	2	0.355593966	-0.000735275	0.629001823	1780	192	58					
162.3	"Malignant neoplasm of upper lobe, bronchus or lung"	285.8	Other specified anemias	277	4	10395 3240	2	1.999315208	0.002940021	0.639410659	1780	78	30					
162.3	"Malignant neoplasm of upper lobe, bronchus or lung"	295.9	Unspecified schizophrenia	277	33	207 4524	2	1.83030015	0.000340921	0.561344389	1780	341	94					
162.3	"Malignant neoplasm of upper lobe, bronchus or lung"	300.02	Generalized anxiety disorder	277	13	3569 9370	2	0.74068256	-0.000648585	0.613388569	1780	262	134					
162.3	"Malignant neoplasm of upper lobe, bronchus or lung"	300.3	Obsessive-compulsive disorders	277	11	3569 5315	2	0.494696036	-0.000746744	-0.717631412	1780	256	99					
162.3	"Malignant neoplasm of upper lobe, bronchus or lung"	336.9	Unspecified disease of spinal cord	277	4	4318 56896	2	2.904655437	0.00364744	0.314500911	1780	59	34					
162.3	"Malignant neoplasm of upper lobe, bronchus or lung"	345.9	"Epilepsy, unspecified"	277	73	10928 4524	2	0.325232919	-0.000328631	0.132346282	1780	424	67					
162.3	"Malignant neoplasm of upper lobe, bronchus or lung"	349.9	Unspecified disorders of nervous system	277	8	355 356	2	0.768758776	-0.00023166	-0.051136068	1780	265	124					
162.3	"Malignant neoplasm of upper lobe, bronchus or lung"	357.2	Polyneuropathy in diabetes	277	2	177 7422	2	0.562597859	-0.002866785	0.319705329	1780	168	125					
162.3	"Malignant neoplasm of upper lobe, bronchus or lung"	363.20	"Chorioretinitis, unspecified"	277	2	3576 3586	2	0.841997785	-0.0000828	0.319705329	1780	82	58					
162.3	"Malignant neoplasm of upper lobe, bronchus or lung"	365.52	Pseudoexfoliation glaucoma	277	3	4524 6648	2	0.611183709	-0.000195356	0.314500911	1780	87	57					
162.3	"Malignant neoplasm of upper lobe, bronchus or lung"	382.9	Unspecified otitis media	277	7	3553 3576	2	0.66715028	-0.000884518	0.304092075	1780	257	150					
162.3	"Malignant neoplasm of upper lobe, bronchus or lung"	441.2	Thoracic aneurysm without mention of rupture	277	5	4313 4318	2	1.436337177	0.00128402	-2.384298078	1780	73	35					
162.3	"Malignant neoplasm of upper lobe, bronchus or lung"	443.1	Thromboangiitis obliterans [Buerger's disease]	277	6	4314 6401	2	1.671723538	0.000499877	0.309296493	1780	199	109					
162.3	"Malignant neoplasm of upper lobe, bronchus or lung"	453.9	Other venous embolism and thrombosis of unspecified site	277	15	5340 875	2	1.037586436	0.0000894	-1.342631412	1780	155	51					
162.3	"Malignant neoplasm of upper lobe, bronchus or lung"	482.32	"Pneumonia due to Streptococcus, group B"	277	4	2073 2074	2	3.072289537	0.001857666	0.314500911	1780	77	40					
162.3	"Malignant neoplasm of upper lobe, bronchus or lung"	505	"Pneumoconiosis, unspecified"	277	2	2064 4314	2	2.970802495	0.002154135	0.319705329	1780	69	59					
162.3	"Malignant neoplasm of upper lobe, bronchus or lung"	530.81	Esophageal reflux	277	3	3576 4255	2	0.847136921	-0.000452303	0.314500911	1780	58	38					
162.3	"Malignant neoplasm of upper lobe, bronchus or lung"	555.9	Regional enteritis of unspecified site	277	16	3569 64127	2	0.946294749	-0.000137225	-0.717631412	1780	170	88					
162.3	"Malignant neoplasm of upper lobe, bronchus or lung"	575.9	Unspecified disorder of gallbladder	277	3	335 581	2	0.28372067	-0.000835249	0.639410659	1780	237	130					
162.3	"Malignant neoplasm of upper lobe, bronchus or lung"	595.1	Chronic interstitial cystitis	277	4	1950 3569	2	0.394229247	-0.000928443	-0.717631412	1780	242	149					
162.3	"Malignant neoplasm of upper lobe, bronchus or lung"	608.1	Spermatocele	277	3	3569 3576	2	0.707047455	-0.000410606	-0.040727232	1780	223	151					
162.3	"Malignant neoplasm of upper lobe, bronchus or lung"	696.1	Other psoriasis	277	13	4049 64127	2	1.250874261	0.000829631	0.288478821	1780	131	61					
162.3	"Malignant neoplasm of upper lobe, bronchus or lung"	702.1	Seborrheic keratosis	277	3	5290 596	2	1.274976077	0.000487872	0.314500911	1780	223	149					
162.3	"Malignant neoplasm of upper lobe, bronchus or lung"	707	Chronic ulcer of skin	277	4	4233 5111	2	0.372398732	-0.000285648	-0.010408836	1780	101	71					
162.3	"Malignant neoplasm of upper lobe, bronchus or lung"	758.7	Klinefelter's syndrome	277	5	2260 4524	2	1.154686	0.00004	-0.717631412	1780	202	95					
162.9	"Malignant neoplasm of bronchus and lung, unspecified"	197.7	"Malignant neoplasm of liver, secondary"	18	48	1956 2064	2	15.20201187	0.097521436	1.833942925	361	813	93					
162.9	"Malignant neoplasm of bronchus and lung, unspecified"	211.5	Benign neoplasm of liver and biliary passages	18	11	5290 841	2	0.978030353	-0.0000283	-0.557542297	361	490	106					
162.9	"Malignant neoplasm of bronchus and lung, unspecified"	239.6	Neoplasm of unspecified nature of brain	18	55	1956 2064	2	4.298002076	0.004882283	1.595306561	361	719	99					
162.9	"Malignant neoplasm of bronchus and lung, unspecified"	281.9	Unspecified deficiency anemia	18	4	N/A	0	1.615549071	0.003944421	8.936959585	361	78	29					
170.9	"Malignant neoplasm of bone and articular cartilage, site unspecified"	239.3	Neoplasm of unspecified nature of breast	9	24	11200 7157	2	26.81063665	0.001952419	-0.02602209	257	531	131					
171.9	"Malignant neoplasm of connective and other soft tissue, site unspecified"	211.3	Benign neoplasm of colon	12	10	324 5624	2	0.808231791	-0.000145668	-0.795252859	170	306	70					
175.9	Malignant neoplasm of other and unspecified sites of male breast	185	Malignant neoplasm of prostate	7	29	11200 675	2	1.658236236	0.001176601	5.651631681	275	274	60					
175.9	Malignant neoplasm of other and unspecified sites of male breast	193	Malignant neoplasm of thyroid gland	7	77	1026 1027	2	2.390759459	0.000352399	1.01060604	275	1074	134					
183	Malignant neoplasm of ovary and other uterine adnexa	197.7	"Malignant neoplasm of liver, secondary"	16	48	1499 2064	2	9.678965223	0.000775425	-0.713141325	524	813	181					
185	Malignant neoplasm of prostate	191.9	"Malignant neoplasm of brain, unspecified"	29	11	5728 675	2	0.683613738	-0.001065407	-0.358777155	274	285	95					
185	Malignant neoplasm of prostate	193	Malignant neoplasm of thyroid gland	29	77	3732 5728	2	0.507465253	-0.002165662	0.947574756	274	1074	76					
185	Malignant neoplasm of prostate	196.0	"Secondary and unspecified malignant neoplasm of lymph nodes of head, face, and neck"	29	105	3732 463	2	1.287368782	0.001919021	1.636219445	274	1185	43					
185	Malignant neoplasm of prostate	250	Diabetes mellitus	29	163	N/A	0	0.560657395	-0.000976189	-0.139041879	274	1272	66					
185	Malignant neoplasm of prostate	606.0	Azoospermia	29	25	367 675	2	21.23601123	0.005921936	2.271458586	274	331	69					
185	Malignant neoplasm of prostate	606.1	Oligospermia	29	17	367 675	2	25.06113127	0.013173172	-0.374454661	274	185	57					
185	Malignant neoplasm of prostate	753.8	Other specified anomalies of bladder and urethra	29	3	367 374	2	1.236160194	0.00025341	-0.07806627	274	101	44					
187.3	Malignant neoplasm of body of penis	188.9	"Malignant neoplasm of bladder, part unspecified"	2	4	3265 3845	2	6.239960337	0.00116372	-5.004626149	78	160	69					
188.9	"Malignant neoplasm of bladder, part unspecified"	239.6	Neoplasm of unspecified nature of brain	4	55	3265 5925	2	1.171724346	0.000181467	-0.004626149	160	719	81					
189	Malignant neoplasm of kidney and other and unspecified urinary organs	401.9	Unspecified essential hypertension	18	64	6927 6928	2	0.447404851	-0.000392168	1.189712156	207	660	40					
191.6	Malignant neoplasm of cerebellum nos	191.9	"Malignant neoplasm of brain, unspecified"	8	11	1755 675	2	290.5329623	0.030853057	6.645848995	354	285	58					
191.9	"Malignant neoplasm of brain, unspecified"	193	Malignant neoplasm of thyroid gland	11	77	2064 5728	2	1.684569755	0.000326776	-0.153648949	285	1074	120					
191.9	"Malignant neoplasm of brain, unspecified"	211.3	Benign neoplasm of colon	11	10	4436 5728	2	0.729528842	-0.000598864	6.640644577	285	306	121					
191.9	"Malignant neoplasm of brain, unspecified"	239.6	Neoplasm of unspecified nature of brain	11	55	2064 4436	2	250.3115065	0.088609946	1.610919815	285	719	72					
193	Malignant neoplasm of thyroid gland	197.0	Secondary malignant neoplasm of lung	77	22	2064 3480	2	18.38268896	0.029634811	-0.202972301	1074	436	122					
193	Malignant neoplasm of thyroid gland	211.3	Benign neoplasm of colon	77	10	4089 5728	2	0.669910911	-0.000954321	0.999618936	1074	306	124					
193	Malignant neoplasm of thyroid gland	216.9	"Benign neoplasm of skin, site unspecified"	77	2	4193 7157	2	4.821005936	0.000482089	1.020436608	1074	192	134					
193	Malignant neoplasm of thyroid gland	237.4	Neoplasm of uncertain behavior of other and unspecified endocrine glands	77	3	1027 5979	2	88.45151386	0.011519897	2.169078344	1074	121	80					
193	Malignant neoplasm of thyroid gland	239.0	Neoplasm of unspecified nature of digestive system	77	22	1956 2272	2	1.446301781	0.000272076	0.968392428	1074	327	88					
193	Malignant neoplasm of thyroid gland	335.20	Amyotrophic lateral sclerosis	77	66	11315 2950	2	0.320630113	-0.00033243	0.99105755	1074	827	247					
193	Malignant neoplasm of thyroid gland	356.1	Peroneal muscular atrophy	77	37	2064 2065	2	0.859879473	-0.0000419	0.926757084	1074	299	65					
193	Malignant neoplasm of thyroid gland	359.9	"Myopathy, unspecified"	77	60	1026 6648	2	2.084251836	0.000416149	-0.284337667	1074	471	83					
193	Malignant neoplasm of thyroid gland	362.02	Proliferative diabetic retinopathy	77	12	2056 2247	2	0.205767108	-0.00048518	0.994414518	1074	358	114					
193	Malignant neoplasm of thyroid gland	446.5	Giant cell arteritis	77	13	3565 3586	2	0.769481535	-0.000252422	2.143056254	1074	439	154					
193	Malignant neoplasm of thyroid gland	555.0	Regional enteritis of small intestine	77	83	3565 3586	2	0.902752564	-0.0000491	0.806991219	1074	788	164					
193	Malignant neoplasm of thyroid gland	583.9	"Nephritis and nephropathy, not specified as acute or chronic, with unspecified pathological lesion in kidney"	77	39	3565 3586	2	0.636682521	-0.000178417	0.921552666	1074	676	176					
193	Malignant neoplasm of thyroid gland	586	"Renal failure, unspecified"	77	25	1026 2056	2	0.412974885	-0.001217771	0.957983592	1074	513	116					
193	Malignant neoplasm of thyroid gland	695.4	Lupus erythematosus	77	34	355 5027	2	0.446190933	-0.000324898	-0.216680234	1074	564	174					
193	Malignant neoplasm of thyroid gland	710.2	Sicca syndrome	77	28	355 3586	2	0.698808028	-0.000172923	0.952779174	1074	463	139					
193	Malignant neoplasm of thyroid gland	710.3	Dermatomyositis	77	13	355 3586	2	1.089141775	0.0000237	0.9892101	1074	329	121					
193	Malignant neoplasm of thyroid gland	720.0	Ankylosing spondylitis	77	21	3586 6648	2	0.503653326	-0.000274065	-0.185453726	1074	481	110					
193	Malignant neoplasm of thyroid gland	753.12	"Polycystic kidney, unspecified type"	77	9	2064 6667	2	0.844056244	-0.0000665	-0.154227218	1074	237	95					
193	Malignant neoplasm of thyroid gland	759.6	"Other hamartoses, not elsewhere classified"	77	8	5728 595	2	1.0995856	0.0000263	-0.1490228	1074	304	123					
196.0	"Secondary and unspecified malignant neoplasm of lymph nodes of head, face, and neck"	208.9	Unspecified leukemia	105	72	595 596	2	1.09522948	0.0000252	0.66978381	1185	765	188					
196.0	"Secondary and unspecified malignant neoplasm of lymph nodes of head, face, and neck"	237.4	Neoplasm of uncertain behavior of other and unspecified endocrine glands	105	3	1027 5979	2	3.83782892	0.000567746	1.703876878	1185	121	75					
196.0	"Secondary and unspecified malignant neoplasm of lymph nodes of head, face, and neck"	251.2	"Hypoglycemia, unspecified"	105	16	6513 6515	2	0.916360436	-0.000263942	0.815507513	1185	513	109					
196.0	"Secondary and unspecified malignant neoplasm of lymph nodes of head, face, and neck"	277.9	Unspecified disorder of metabolism	105	22	3091 4318	2	1.359153071	0.000120744	-0.710616761	1185	529	160					
196.0	"Secondary and unspecified malignant neoplasm of lymph nodes of head, face, and neck"	284.9	"Aplastic anemia, unspecified"	105	21	2950 7490	2	1.429547746	0.000434143	1.657037117	1185	537	153					
196.0	"Secondary and unspecified malignant neoplasm of lymph nodes of head, face, and neck"	287.0	Allergic purpura	105	10	133 4318	2	0.935406377	-0.0000321	0.831120767	1185	411	133					
196.0	"Secondary and unspecified malignant neoplasm of lymph nodes of head, face, and neck"	287.5	"Thrombocytopenia, unspecified"	105	24	355 3576	2	2.163781922	0.004059984	1.651832699	1185	418	136					
196.0	"Secondary and unspecified malignant neoplasm of lymph nodes of head, face, and neck"	296.80	"Bipolar disorder, unspecified"	105	78	2099 3485	2	0.629743199	-0.000388059	0.659953243	1185	636	103					
196.0	"Secondary and unspecified malignant neoplasm of lymph nodes of head, face, and neck"	356.1	Peroneal muscular atrophy	105	37	2064 2065	2	0.746187412	-0.000115166	0.758258916	1185	299	61					
196.0	"Secondary and unspecified malignant neoplasm of lymph nodes of head, face, and neck"	358.0	Myasthenia gravis	105	17	2099 2100	2	0.556251507	-0.000466555	0.810303095	1185	363	132					
196.0	"Secondary and unspecified malignant neoplasm of lymph nodes of head, face, and neck"	359.9	"Myopathy, unspecified"	105	60	1026 6648	2	1.35650623	0.000207813	-0.156132539	1185	471	102					
196.0	"Secondary and unspecified malignant neoplasm of lymph nodes of head, face, and neck"	441.2	Thoracic aneurysm without mention of rupture	105	5	4313 4318	2	0.50567401	-0.000721362	0.841529603	1185	73	39					
196.0	"Secondary and unspecified malignant neoplasm of lymph nodes of head, face, and neck"	502	Pneumoconiosis due to other silica or silicates	105	7	2950 355	2	1.560058117	0.00030442	1.699250729	1185	323	141					
196.0	"Secondary and unspecified malignant neoplasm of lymph nodes of head, face, and neck"	530.11	Reflux esophagitis	105	11	2950 3576	2	0.684115055	-0.000410161	-0.031226508	1185	207	68					
196.0	"Secondary and unspecified malignant neoplasm of lymph nodes of head, face, and neck"	572.3	Portal hypertension	105	5	1490 7076	2	1.041749718	0.0000507	1.69867246	1185	66	53					
196.0	"Secondary and unspecified malignant neoplasm of lymph nodes of head, face, and neck"	579.0	Celiac disease	105	37	355 596	2	0.884715431	-0.0000588	0.758258916	1185	670	215					
196.0	"Secondary and unspecified malignant neoplasm of lymph nodes of head, face, and neck"	586	"Renal failure, unspecified"	105	25	1026 2056	2	0.849185644	-0.000475158	0.789485423	1185	513	130					
196.0	"Secondary and unspecified malignant neoplasm of lymph nodes of head, face, and neck"	593.7	Vesicoureteral reflux	105	5	3576 5979	2	0.435898591	-0.000236799	0.841529603	1185	122	47					
196.0	"Secondary and unspecified malignant neoplasm of lymph nodes of head, face, and neck"	602.9	Unspecified disorder of prostate	105	4	2065 3485	2	0.722578785	-0.0000904	0.846734021	1185	84	50					
196.0	"Secondary and unspecified malignant neoplasm of lymph nodes of head, face, and neck"	606.0	Azoospermia	105	25	7076 7077	2	19.34905414	0.001156043	0.79526811	1185	331	79					
196.0	"Secondary and unspecified malignant neoplasm of lymph nodes of head, face, and neck"	733.42	Aseptic necrosis of head and neck of femur	105	10	1499 3091	2	0.565715869	-0.000716292	-0.275834153	1185	431	217					
196.0	"Secondary and unspecified malignant neoplasm of lymph nodes of head, face, and neck"	753.13	"Polycystic kidney, autosomal dominant"	105	24	1956 3691	2	0.854158123	-0.0000619	1.657615385	1185	733	188					
196.0	"Secondary and unspecified malignant neoplasm of lymph nodes of head, face, and neck"	757.39	Other specified anomalies of skin	105	24	3691 4312	2	1.418667921	0.0000974	-0.675834153	1185	189	50					
197.0	Secondary malignant neoplasm of lung	205.1	Myeloid leukemia Chronic	22	47	4582 596	2	0.755421373	-0.000174671	-0.057248598	436	832	137					
197.0	Secondary malignant neoplasm of lung	239.6	Neoplasm of unspecified nature of brain	22	55	2064 4323	2	2.439554832	0.001827346	-0.145723703	436	719	104					
197.0	Secondary malignant neoplasm of lung	620.2	Other and unspecified ovarian cyst	22	4	4312 4313	2	0.794359471	-0.000641121	4.080500255	436	78	24					
197.0	Secondary malignant neoplasm of lung	621.0	Polyp of corpus uteri	22	5	4313 5743	2	0.68399058	-0.000842488	-0.057248598	436	128	69					
197.0	Secondary malignant neoplasm of lung	697.0	Lichen planus	22	8	4313 596	2	1.86880202	0.000466755	-0.057248598	436	314	119					
197.0	Secondary malignant neoplasm of lung	710.0	Systemic lupus erythematosus	22	134	3688 596	2	0.747667094	-0.000706772	-0.34297757	436	1238	180					
197.0	Secondary malignant neoplasm of lung	757.39	Other specified anomalies of skin	22	24	2706 4312	2	0.877581164	-0.0000513	-0.062453016	436	189	39					
197.7	"Malignant neoplasm of liver, secondary"	204.0	 Acute Lymphoid leukemia	48	49	3576 4193	2	1.088397696	0.0000333	-0.124906031	813	895	166					
197.7	"Malignant neoplasm of liver, secondary"	211.5	Benign neoplasm of liver and biliary passages	48	11	1499 4233	2	3.460222965	0.003429453	1.843773492	813	490	184					
197.7	"Malignant neoplasm of liver, secondary"	251.2	"Hypoglycemia, unspecified"	48	16	3569 6513	2	1.391357321	0.002808464	1.833364656	813	513	118					
197.7	"Malignant neoplasm of liver, secondary"	255.0	Cushing's syndrome	48	11	3569 3576	2	1.944011168	0.001863548	1.843773492	813	218	103					
197.7	"Malignant neoplasm of liver, secondary"	287.0	Allergic purpura	48	10	3569 4318	2	0.970496065	-0.0000333	1.84897791	813	411	127					
197.7	"Malignant neoplasm of liver, secondary"	307.1	Anorexia nervosa	48	26	2641 3569	2	0.78873989	-0.000147855	1.807342566	813	470	102					
197.7	"Malignant neoplasm of liver, secondary"	359.1	Hereditary progressive muscular dystrophy	48	54	4313 7076	2	0.429786403	-0.00063971	1.329639423	813	370	52					
197.7	"Malignant neoplasm of liver, secondary"	362.50	"Macular degeneration (senile), unspecified"	48	34	4316 7422	2	0.671426344	-0.001196342	-0.410620317	813	520	138					
197.7	"Malignant neoplasm of liver, secondary"	362.9	Unspecified retinal disorder	48	39	3480 4318	2	0.343051932	-0.000311777	1.770911641	813	533	91					
197.7	"Malignant neoplasm of liver, secondary"	401.9	Unspecified essential hypertension	48	64	3569 7422	2	0.789427204	-0.012435279	-0.166541375	813	660	144					
197.7	"Malignant neoplasm of liver, secondary"	429.2	"Cardiovascular disease, unspecified"	48	16	3569 4313	2	0.714417994	-0.004289886	-0.041635344	813	455	129					
197.7	"Malignant neoplasm of liver, secondary"	440.9	Generalized and unspecified atherosclerosis	48	16	3685 3690	2	0.702182265	-0.003596681	1.833364656	813	335	106					
197.7	"Malignant neoplasm of liver, secondary"	441.2	Thoracic aneurysm without mention of rupture	48	5	4313 4318	2	0.723726619	-0.000916807	1.859386746	813	73	39					
197.7	"Malignant neoplasm of liver, secondary"	513.0	Abscess of lung	48	31	3576 4318	2	1.988984164	0.00218	-0.083270688	813	423	92					
197.7	"Malignant neoplasm of liver, secondary"	530.81	Esophageal reflux	48	3	3576 4255	2	0.597706013	-0.001342332	-0.124906031	813	58	42					
197.7	"Malignant neoplasm of liver, secondary"	577.1	Chronic pancreatitis	48	21	3569 4233	2	1.951659449	0.003304107	1.817751402	813	602	151					
197.7	"Malignant neoplasm of liver, secondary"	583.9	"Nephritis and nephropathy, not specified as acute or chronic, with unspecified pathological lesion in kidney"	48	39	3569 4318	2	0.779230593	-0.000374434	-0.104088359	813	676	158					
197.7	"Malignant neoplasm of liver, secondary"	608.1	Spermatocele	48	3	3569 3576	2	0.866245289	-0.000211411	-0.212959483	813	223	114					
197.7	"Malignant neoplasm of liver, secondary"	620.2	Other and unspecified ovarian cyst	48	4	4313 4318	2	0.944271882	-0.000219379	1.864591164	813	78	41					
197.7	"Malignant neoplasm of liver, secondary"	621.0	Polyp of corpus uteri	48	5	4313 4318	2	0.54628306	-0.001527347	1.859386746	813	128	44					
197.7	"Malignant neoplasm of liver, secondary"	694.5	Pemphigoid	48	10	3655 3690	2	0.786679321	-0.000327563	3.72397791	813	238	99					
197.7	"Malignant neoplasm of liver, secondary"	697.0	Lichen planus	48	8	4313 4318	2	0.671650623	-0.000222738	3.729182328	813	314	79					
197.7	"Malignant neoplasm of liver, secondary"	702	Other dermatoses	48	16	3552 4318	2	0.664137693	-0.000637976	3.708364656	813	187	54					
197.7	"Malignant neoplasm of liver, secondary"	707	Chronic ulcer of skin	48	4	4233 5111	2	0.586603953	-0.000212179	-0.010408836	813	101	57					
197.7	"Malignant neoplasm of liver, secondary"	710.2	Sicca syndrome	48	28	3456 7295	2	0.432548069	-0.001125185	-0.072861852	813	463	104					
197.7	"Malignant neoplasm of liver, secondary"	753.13	"Polycystic kidney, autosomal dominant"	48	24	1956 3655	2	0.664649972	-0.000323415	1.818329671	813	733	144					
199	Malignant neoplasm without specification of site	590.80	"Pyelonephritis, unspecified"	904	3	N/A	0	32.56489869	0.001534438	0.089148686	2091	70	53					
202.0	Nodular lymphoma	331.0	Alzheimer's disease	26	246	3586 4311	2	2.84384253	0.000305493	0.620601676	426	1522	115					
203.0	Multiple myeloma	203.1	Plasma cell leukemia	136	2	N/A	0	426.6674427	0.015103747	-0.072951143	1264	66	44					
203.0	Multiple myeloma	211.5	Benign neoplasm of liver and biliary passages	136	11	4233 841	2	0.48304	-0.000206078	-1.187233755	1264	490	154					
203.0	Multiple myeloma	233.0	Carcinoma in situ of breast	136	5	3562 894	2	0.572688996	-0.000383404	1.313698844	1264	121	37					
203.0	Multiple myeloma	244.9	Unspecified acquired hypothyroidism	136	27	1401 3479	2	1.079500779	0.000441	1.256450247	1264	454	144					
203.0	Multiple myeloma	251.2	"Hypoglycemia, unspecified"	136	16	3553 3569	2	1.706319129	0.001449509	-0.942135716	1264	513	176					
203.0	Multiple myeloma	255.0	Cushing's syndrome	136	11	3557 3569	2	2.891027279	0.001067544	0.630538198	1264	218	106					
203.0	Multiple myeloma	263.9	Unspecified protein-calorie malnutrition	136	5	1029 928	2	2.194462705	0.004455601	1.307916158	1264	113	48					
203.0	Multiple myeloma	277.9	Unspecified disorder of metabolism	136	22	1401 3569	2	1.605577833	0.000132398	1.266280814	1264	529	156					
203.0	Multiple myeloma	279.06	Common variable immunodeficiency	136	12	10673 931	2	37.57345385	0.006401644	1.292302904	1264	96	56					
203.0	Multiple myeloma	279.4	AUTOIMMUNE DISEASE NEC	136	9	356 841	2	3.354043367	0.000616772	-0.353900422	1264	133	80					
203.0	Multiple myeloma	282.4	Thalassemias	136	12	4524 4582	2	1.577196838	0.000382092	0.630538198	1264	156	51					
203.0	Multiple myeloma	291.0	Alcohol withdrawal delirium	136	7	3685 3688	2	0.535889703	-0.000465051	0.640947034	1264	252	115					
203.0	Multiple myeloma	300.02	Generalized anxiety disorder	136	13	3569 940	2	0.354247818	-0.000520852	0.62533378	1264	262	119					
203.0	Multiple myeloma	358.0	Myasthenia gravis	136	17	3569 5788	2	0.985656186	-0.00000981	-0.353900422	1264	363	155					
203.0	Multiple myeloma	362.02	Proliferative diabetic retinopathy	136	12	2247 4313	2	0.843741235	-0.0000943	0.630538198	1264	358	151					
203.0	Multiple myeloma	365.52	Pseudoexfoliation glaucoma	136	3	4524 6648	2	2.923121277	0.000311603	0.65135587	1264	87	59					
203.0	Multiple myeloma	382.9	Unspecified otitis media	136	7	3553 7124	2	2.510788551	0.00129472	-0.020817672	1264	257	162					
203.0	Multiple myeloma	410.9	Acute myocardial infarction Unspecified site	136	18	3690 4049	2	0.682304013	-0.000150705	0.614924944	1264	372	102					
203.0	Multiple myeloma	416.0	Primary pulmonary hypertension	136	8	284 4313	2	0.895250085	-0.000210952	-0.020817672	1264	246	65					
203.0	Multiple myeloma	429.9	"Heart disease, unspecified"	136	5	3557 3569	2	0.932587558	-0.00010252	0.651934139	1264	214	105					
203.0	Multiple myeloma	513.0	Abscess of lung	136	31	4153 6696	2	0.773000131	-0.000143093	0.578494018	1264	423	107					
203.0	Multiple myeloma	577.8	Other specified diseases of pancreas	136	7	1029 3265	2	0.705786332	-0.000194098	1.30271174	1264	199	97					
203.0	Multiple myeloma	608.1	Spermatocele	136	3	3569 7124	2	0.751469077	-0.000112337	0.583609145	1264	223	170					
203.0	Multiple myeloma	620.2	Other and unspecified ovarian cyst	136	4	4312 4313	2	0.364069894	-0.000715903	0.65135587	1264	78	37					
203.0	Multiple myeloma	695.3	Rosacea	136	3	2944 2952	2	2.229969212	0.000395232	-0.353900422	1264	36	19					
203.0	Multiple myeloma	702.1	Seborrheic keratosis	136	3	1029 2944 3265	3	0.938131554	-0.0000354	-0.353900422	1264	223	145					
204.0	 Acute Lymphoid leukemia	279.00	"Hypogammaglobulinemia, unspecified"	49	10	3586 695	2	146.3405705	0.00815075	-1.039201358	895	142	69					
204.0	 Acute Lymphoid leukemia	279.06	Common variable immunodeficiency	49	12	3574 695	2	159.4080187	0.004913939	-0.899341219	895	96	41					
204.0	 Acute Lymphoid leukemia	286.6	Defibrination syndrome	49	6	2162 5054	2	33.06136845	0.004635132	-0.130110449	895	124	38					
204.0	 Acute Lymphoid leukemia	513.0	Abscess of lung	49	31	3576 796	2	24.59630537	0.002636105	1.753464006	895	423	95					
204.0	 Acute Lymphoid leukemia	583.9	"Nephritis and nephropathy, not specified as acute or chronic, with unspecified pathological lesion in kidney"	49	39	3586 6347	2	10.38380609	0.000806615	-0.130110449	895	676	170					
204.0	 Acute Lymphoid leukemia	733.42	Aseptic necrosis of head and neck of femur	49	10	4524 5054	2	2.1264328	0.000214127	1.810712604	895	431	109					
205.0	Myeloid leukemia acute	205.9	Unspecified myeloid leukemia	202	4	1436 865	2	2355.575792	0.048442245	0.435135719	1432	76	48					
205.0	Myeloid leukemia acute	207.2	Megakaryocytic leukemia	202	4	1436 2623	2	1153.079059	0.009395918	0.435135719	1432	122	88					
205.0	Myeloid leukemia acute	233.0	Carcinoma in situ of breast	202	5	3562 5915	2	1.471275913	0.000107672	0.435713987	1432	121	49					
205.0	Myeloid leukemia acute	238.4	Polycythemia vera	202	2	3717 7428	2	7.550821318	0.001477235	-0.525646215	1432	116	87					
205.0	Myeloid leukemia acute	240.9	"Goiter, unspecified"	202	12	2260 3479	2	1.42100265	0.0000979	0.414318047	1432	231	108					
205.0	Myeloid leukemia acute	282.4	Thalassemias	202	12	2623 4524	2	2.701282004	0.00028677	0.859862601	1432	156	64					
205.0	Myeloid leukemia acute	401.9	Unspecified essential hypertension	202	64	3569 6401	2	0.725074399	-0.001182241	-0.166541375	1432	660	161					
205.0	Myeloid leukemia acute	411.1	Intermediate coronary syndrome	202	9	3952 7124	2	0.535037163	-0.000902707	-0.525646215	1432	414	184					
205.0	Myeloid leukemia acute	621.0	Polyp of corpus uteri	202	5	4313 4318	2	1.278358159	0.0000682	0.429931301	1432	128	55					
205.0	Myeloid leukemia acute	733.42	Aseptic necrosis of head and neck of femur	202	10	1387 4524	2	3.090360509	0.000570918	0.865067019	1432	431	135					
205.0	Myeloid leukemia acute	742.59	Other specified congenital anomalies of spinal cord	202	8	2122 2624	2	28.58336822	0.00202079	-0.525646215	1432	136	67					
205.1	Myeloid leukemia Chronic	239.0	Neoplasm of unspecified nature of digestive system	47	22	3815 4582	2	3.530413664	0.000646205	1.857645019	832	327	102					
205.1	Myeloid leukemia Chronic	288.3	Eosinophilia	47	8	2120 25	2	4.328754011	0.000767658	1.894075945	832	165	94					
205.1	Myeloid leukemia Chronic	296.80	"Bipolar disorder, unspecified"	47	78	4524 8863	2	1.837020872	0.00024197	-0.197189614	832	636	70					
205.1	Myeloid leukemia Chronic	340	Multiple sclerosis	47	141	2944 598	2	1.151028624	0.0000552	-0.369513676	832	1170	150					
205.1	Myeloid leukemia Chronic	362.02	Proliferative diabetic retinopathy	47	12	4311 7422	2	7.031867256	0.001543559	1.883667109	832	358	141					
205.1	Myeloid leukemia Chronic	577.8	Other specified diseases of pancreas	47	7	1029 3265	2	0.980355033	-0.0000055	3.808969562	832	199	83					
205.1	Myeloid leukemia Chronic	586	"Renal failure, unspecified"	47	25	1026 4524	2	3.47710801	0.002152637	-0.509521416	832	513	119					
205.9	Unspecified myeloid leukemia	742.59	Other specified congenital anomalies of spinal cord	4	8	23305 3659	2	104.9417948	0.003974115	11.23959116	76	136	30					
206.0	Monocytic leukemia acute	208.0	Leukemia of unspecified cell type acute	5	54	3576 4297	2	8071.696174	0.055628214	1.651053413	120	744	50					
207.2	Megakaryocytic leukemia	287.5	"Thrombocytopenia, unspecified"	4	24	2623 3589	2	27.07475521	0.003116243	-0.062453016	122	418	60					
208.0	Leukemia of unspecified cell type acute	285.9	"Anemia, unspecified"	54	35	3569 3586	2	4.71139798	0.004151962	1.572987143	744	726	161					
208.0	Leukemia of unspecified cell type acute	296.80	"Bipolar disorder, unspecified"	54	78	4524 4552	2	6.648710058	0.000606914	1.013262617	744	636	76					
208.0	Leukemia of unspecified cell type acute	429.2	"Cardiovascular disease, unspecified"	54	16	3569 4524	2	0.516975909	-0.00032709	1.625031323	744	455	107					
208.0	Leukemia of unspecified cell type acute	535.1	Atrophic gastritis	54	11	355 3558	2	11.03009254	0.001449629	1.635440159	744	401	112					
208.0	Leukemia of unspecified cell type acute	573.9	Unspecified disorder of liver	54	33	2950 3569	2	19.19602918	0.001992896	-0.082692419	744	654	158					
208.0	Leukemia of unspecified cell type acute	577.0	Acute pancreatitis	54	25	2952 3586	2	0.792603119	-0.0000918	1.599009233	744	622	128					
208.0	Leukemia of unspecified cell type acute	695.3	Rosacea	54	3	2944 2952	2	29.89517102	0.001463668	1.662040517	744	36	19					
208.0	Leukemia of unspecified cell type acute	791.0	Proteinuria	54	21	1027 7490	2	5.962337504	0.000563046	3.276084736	744	436	99					
208.9	Unspecified leukemia	268.2	"Osteomalacia, unspecified"	72	5	4297 861	2	16.66796799	0.00106287	2.313153869	765	127	61					
208.9	Unspecified leukemia	279.3	Unspecified immunity deficiency	72	32	4297 4683	2	64.18785419	0.004884352	1.012619723	765	339	62					
208.9	Unspecified leukemia	284.9	"Aplastic anemia, unspecified"	72	21	2623 2624	2	35.43158458	0.00641009	1.038641813	765	537	105					
208.9	Unspecified leukemia	331.0	Alzheimer's disease	72	246	25 4548	2	1.520293176	0.000486126	-0.227844877	765	1522	146					
211.3	Benign neoplasm of colon	211.4	Benign neoplasm of rectum and anal canal	10	2	324 5624	2	12.16357363	0.041782231	-0.02602209	306	96	74					
211.3	Benign neoplasm of colon	239.0	Neoplasm of unspecified nature of digestive system	10	22	4292 4436	2	4.444702745	0.009740654	4.064887001	306	327	55					
211.3	Benign neoplasm of colon	239.6	Neoplasm of unspecified nature of brain	10	55	324 4436	2	1.107370867	0.00023113	-0.02602209	306	719	78					
211.3	Benign neoplasm of colon	257.8	Other testicular dysfunction	10	51	4292 4436	2	5.397833749	0.000527715	1.738683792	306	494	58					
211.3	Benign neoplasm of colon	287.2	Other nonthrombocytopenic purpuras	10	2	324 5624	2	1.719605094	0.000930632	-0.02602209	306	96	74					
211.3	Benign neoplasm of colon	706.2	Sebaceous cyst	10	3	4292 4436	2	1.692012327	0.002327196	7.262318437	306	71	53					
211.3	Benign neoplasm of colon	759.6	"Other hamartoses, not elsewhere classified"	10	8	5728 657	2	2.639762532	0.002009454	7.251909601	306	304	138					
211.4	Benign neoplasm of rectum and anal canal	287.2	Other nonthrombocytopenic purpuras	2	2	324 5624	2	2.357511763	0.00048998	44.99479558	96	96	96					
211.5	Benign neoplasm of liver and biliary passages	331.0	Alzheimer's disease	11	246	1499 3482	2	0.617682264	-0.000826854	0.657032601	490	1522	158					
218.9	"Leiomyoma of uterus, unspecified"	238.1	Neoplasm of uncertain behavior of connective and other soft tissue	3	8	2271 3949	2	2.848973256	0.000803874	-2.520817672	116	170	41					
227.1	Benign neoplasm of parathyroid gland	252	Disorders of parathyroid gland	3	6	N/A	0	150.8045985	0.003379525	29.98438675	109	90	54					
237.3	Neoplasm of uncertain behavior of paraganglia	238.1	Neoplasm of uncertain behavior of connective and other soft tissue	4	8	6390 6391	2	134.478321	0.007128048	11.23959116	26	170	19					
237.7	Neurofibromatosis	237.71	"Neurofibromatosis, type 1 [von recklinghausen's disease]"	3	12	4763 4771	2	4354.13377	0.134257753	-0.837959483	151	286	98					
238.1	Neoplasm of uncertain behavior of connective and other soft tissue	239.0	Neoplasm of unspecified nature of digestive system	8	22	3815 6391	2	2.076885266	0.000207006	-0.057248598	170	327	71					
238.4	Polycythemia vera	239.4	Neoplasm of unspecified nature of bladder	2	943	3717 7428	2	1.756731659	0.000418646	-0.010026185	116	2142	87					
239.0	Neoplasm of unspecified nature of digestive system	239.6	Neoplasm of unspecified nature of brain	22	55	1956 4436	2	5.588776514	0.002082889	1.579115039	327	719	82					
239.0	Neoplasm of unspecified nature of digestive system	706.2	Sebaceous cyst	22	3	4292 4436	2	1.527371707	0.000373968	4.080500255	327	71	47					
239.0	Neoplasm of unspecified nature of digestive system	714.0	Rheumatoid arthritis	22	323	3672 4261	2	0.772730816	-0.000648971	0.500026944	327	1653	86					
239.0	Neoplasm of unspecified nature of digestive system	753.13	"Polycystic kidney, autosomal dominant"	22	24	1956 3655	2	1.028892271	0.00000789	3.692751402	327	733	91					
239.3	Neoplasm of unspecified nature of breast	239.6	Neoplasm of unspecified nature of brain	24	55	207 472	2	8.03604784	0.001375036	-0.056670329	531	719	131					
239.3	Neoplasm of unspecified nature of breast	331.0	Alzheimer's disease	24	246	672 9821	2	2.762928204	0.002479432	-0.634360724	531	1522	144					
239.3	Neoplasm of unspecified nature of breast	714.0	Rheumatoid arthritis	24	323	367 472	2	1.388877733	0.000478095	-0.056670329	531	1653	141					
239.4	Neoplasm of unspecified nature of bladder	252.1	Hypoparathyroidism	943	6	6690	1	0.714154507	-0.0000937	-3.885120964	2142	138	81					
239.4	Neoplasm of unspecified nature of bladder	259.9	Unspecified endocrine disorder	943	3	1493 326	2	2.92753754	0.000312036	0.080209482	2142	41	17					
239.4	Neoplasm of unspecified nature of bladder	272.9	Unspecified disorder of lipoid metabolism	943	9	1071 2099	2	1.129142643	0.0000476	0.069417995	2142	243	103					
239.4	Neoplasm of unspecified nature of bladder	283.0	Autoimmune hemolytic anemias	943	2	1493 3586	2	0.525053438	-0.000181596	-0.010026185	2142	62	46					
239.4	Neoplasm of unspecified nature of bladder	287.1	Qualitative platelet defects	943	5	3674 3690	2	1.895527904	0.000180169	0.079826831	2142	74	65					
239.4	Neoplasm of unspecified nature of bladder	288.3	Eosinophilia	943	8	25 3559	2	0.665244447	-0.000113703	-0.020817672	2142	165	100					
239.4	Neoplasm of unspecified nature of bladder	291.0	Alcohol withdrawal delirium	943	7	3685 3688	2	1.56883437	0.000356065	0.074622413	2142	252	135					
239.4	Neoplasm of unspecified nature of bladder	336.9	Unspecified disease of spinal cord	943	4	4318 56896	2	0.515739425	-0.000186823	-2.456549535	2142	59	36					
239.4	Neoplasm of unspecified nature of bladder	346.9	"Migraine, unspecified"	943	13	2099 7124	2	0.713670909	-0.000132818	-0.036430926	2142	229	138					
239.4	Neoplasm of unspecified nature of bladder	355.9	Mononeuritis of unspecified site	943	17	3315 4086	2	1.714609839	0.000261878	0.144040408	2142	126	54					
239.4	Neoplasm of unspecified nature of bladder	357.2	Polyneuropathy in diabetes	943	2	177 7422	2	1.019483774	0.0000257	0.090235667	2142	168	131					
239.4	Neoplasm of unspecified nature of bladder	366.9	Unspecified cataract	943	36	1410 5080	2	0.9071598	-0.0000897	-0.093743776	2142	108	36					
239.4	Neoplasm of unspecified nature of bladder	429.9	"Heart disease, unspecified"	943	5	3383 3569	2	1.450408188	0.000427897	-2.456549535	2142	214	125					
239.4	Neoplasm of unspecified nature of bladder	453.9	Other venous embolism and thrombosis of unspecified site	943	15	5054 5340	2	3.67974882	0.001283868	0.053804741	2142	155	83					
239.4	Neoplasm of unspecified nature of bladder	494	Bronchiectasis	943	7	1080 3458	2	0.973017888	-0.0000228	0.074622413	2142	172	82					
239.4	Neoplasm of unspecified nature of bladder	505	"Pneumoconiosis, unspecified"	943	2	2064 4314	2	4.747358173	0.000825151	-2.456549535	2142	69	56					
239.4	Neoplasm of unspecified nature of bladder	512.8	Spont pneumothorax NEC	943	4	6647 909	2	1.536653079	0.00053736	0.085031249	2142	158	73					
239.4	Neoplasm of unspecified nature of bladder	518.81	Acute respiratory failure	943	3	3586 4628	2	1.195965437	0.00051846	-2.456549535	2142	104	61					
239.4	Neoplasm of unspecified nature of bladder	518.89	"Other diseases of lung, not elsewhere classified"	943	2	7248 7249	2	1.394050129	0.000508064	-0.010026185	2142	73	51					
239.4	Neoplasm of unspecified nature of bladder	530.81	Esophageal reflux	943	3	3576 4255	2	1.513544566	0.000306114	-2.456549535	2142	58	42					
239.4	Neoplasm of unspecified nature of bladder	555.9	Regional enteritis of unspecified site	943	16	3569 64127	2	0.289835274	-0.000365557	-0.041635344	2142	170	90					
239.4	Neoplasm of unspecified nature of bladder	590.80	"Pyelonephritis, unspecified"	943	3	7076 943	2	2.747959443	0.00157542	0.085031249	2142	70	54					
239.4	Neoplasm of unspecified nature of bladder	593.7	Vesicoureteral reflux	943	5	3576 5979	2	23.74273249	0.003878415	-4.123216202	2142	122	62					
239.4	Neoplasm of unspecified nature of bladder	595.1	Chronic interstitial cystitis	943	4	1950 3569	2	10.46467496	0.00292234	-2.456549535	2142	242	171					
239.4	Neoplasm of unspecified nature of bladder	696.1	Other psoriasis	943	13	4049 64127	2	1.904793372	0.000602777	0.059009159	2142	131	65					
239.4	Neoplasm of unspecified nature of bladder	702.1	Seborrheic keratosis	943	3	1029 3265 4321 6392	4	1.201554527	0.000072	0.180471334	2142	223	157					
239.4	Neoplasm of unspecified nature of bladder	706.2	Sebaceous cyst	943	3	4292 4436	2	1.918473677	0.000410852	-2.456549535	2142	71	41					
239.4	Neoplasm of unspecified nature of bladder	733.99	Other disorders of bone and cartilage	943	5	1513 4041	2	0.634298577	-0.000311996	0.175266916	2142	96	63					
239.4	Neoplasm of unspecified nature of bladder	753.8	Other specified anomalies of bladder and urethra	943	3	367 374	2	8.710029045	0.000723575	-2.456549535	2142	101	61					
239.4	Neoplasm of unspecified nature of bladder	759.6	"Other hamartoses, not elsewhere classified"	943	8	595 7428	2	2.887434286	0.000307659	0.074622413	2142	304	157					
239.6	Neoplasm of unspecified nature of brain	279.3	Unspecified immunity deficiency	55	32	472 6387	2	3.625530663	0.000540164	1.553092949	719	339	72					
239.6	Neoplasm of unspecified nature of brain	287.0	Allergic purpura	55	10	4318 847	2	3.887626993	0.000702666	-0.02602209	719	411	81					
239.6	Neoplasm of unspecified nature of brain	298.8	Other and unspecified reactive psychosis	55	18	207 2950	2	2.107743891	0.00042277	1.589523875	719	420	109					
239.6	Neoplasm of unspecified nature of brain	513.0	Abscess of lung	55	31	4318 847	2	1.019840148	0.00000943	1.553092949	719	423	72					
239.6	Neoplasm of unspecified nature of brain	586	"Renal failure, unspecified"	55	25	11093 4524	2	1.068499561	0.000105805	1.568706203	719	513	75					
239.6	Neoplasm of unspecified nature of brain	617.0	Endometriosis of uterus	55	16	5925 847	2	0.306164159	-0.000602235	-0.035852657	719	430	102					
239.6	Neoplasm of unspecified nature of brain	695.3	Rosacea	55	3	2944 2952	2	2.615163717	0.000391266	-0.145723703	719	36	16					
239.6	Neoplasm of unspecified nature of brain	702.0	Actinic keratosis	55	8	2944 3265	2	1.453306343	0.000147315	-0.145723703	719	112	32					
240.9	"Goiter, unspecified"	340	Multiple sclerosis	12	141	1493 3107	2	0.597629639	-0.000520381	-0.369513676	231	1170	43					
242.9	Thyrotoxicosis without mention of goiter or other cause	244.9	Unspecified acquired hypothyroidism	3	27	N/A	0	10.40559898	0.011734259	2.846734021	34	454	25					
243	Congenital hypothyroidism	714.0	Rheumatoid arthritis	10	323	6528 7124	2	0.469145057	-0.000216099	0.531253452	245	1653	99					
244.9	Unspecified acquired hypothyroidism	260	Kwashiorkor	27	12	3479 3952	2	1.36990135	0.002343709	2.831699036	454	297	153					
244.9	Unspecified acquired hypothyroidism	277.6	Other deficiencies of circulating enzymes	27	17	3479 3484	2	1.883653276	0.001266219	-0.403982619	454	327	105					
244.9	Unspecified acquired hypothyroidism	290.8	Other specified senile psychotic conditions	27	40	1401 3479	2	2.004188003	0.001812176	4.432920835	454	1002	137					
244.9	Unspecified acquired hypothyroidism	296.80	"Bipolar disorder, unspecified"	27	78	1493 6347	2	3.35946156	0.014672015	1.086766989	454	636	63					
244.9	Unspecified acquired hypothyroidism	307.1	Anorexia nervosa	27	26	3952 56729	2	1.788355917	0.001439539	-0.424800291	454	470	121					
244.9	Unspecified acquired hypothyroidism	335.2	Motor neuron disease	27	27	N/A	0	1.297464301	0.0000741	-0.430004709	454	483	132					
244.9	Unspecified acquired hypothyroidism	358.0	Myasthenia gravis	27	17	1493 3627	2	1.869136035	0.005421701	5.227038482	454	363	79					
244.9	Unspecified acquired hypothyroidism	362.50	"Macular degeneration (senile), unspecified"	27	34	1401 6347	2	1.810378902	0.007698278	-0.445617963	454	520	95					
244.9	Unspecified acquired hypothyroidism	362.9	Unspecified retinal disorder	27	39	1401 3486	2	1.997109608	0.001234634	1.984202886	454	533	73					
244.9	Unspecified acquired hypothyroidism	411.1	Intermediate coronary syndrome	27	9	1401 3952	2	1.27007066	0.018786726	6.045406482	454	414	110					
244.9	Unspecified acquired hypothyroidism	429.2	"Cardiovascular disease, unspecified"	27	16	1401 3630	2	1.346084545	0.013563755	5.557920835	454	455	104					
244.9	Unspecified acquired hypothyroidism	446.1	Acute febrile mucocutaneous lymph node syndrome [MCLS]	27	21	1401 3565	2	2.008976982	0.000349988	-0.414391455	454	488	103					
244.9	Unspecified acquired hypothyroidism	493.0	Extrinsic asthma	27	36	1493 3565	2	2.965632688	0.00079363	-0.067079165	454	460	77					
244.9	Unspecified acquired hypothyroidism	574.5	Calculus of bile duct without mention of cholecystitis	27	26	3952 4043	2	1.135281263	0.0000954	-0.424800291	454	513	106					
244.9	Unspecified acquired hypothyroidism	577.0	Acute pancreatitis	27	25	3952 6347	2	1.199595528	0.005114662	2.789485423	454	622	160					
244.9	Unspecified acquired hypothyroidism	583.9	"Nephritis and nephropathy, not specified as acute or chronic, with unspecified pathological lesion in kidney"	27	39	3565 6347	2	1.798903509	0.003535193	2.240613143	454	676	150					
244.9	Unspecified acquired hypothyroidism	691.8	Other atopic dermatitis and related conditions	27	87	1493 3565	2	1.408030824	0.00121923	-0.586137248	454	812	117					
244.9	Unspecified acquired hypothyroidism	695.4	Lupus erythematosus	27	34	1401 6347	2	1.970357127	0.005129646	2.768667752	454	564	116					
244.9	Unspecified acquired hypothyroidism	720.0	Ankylosing spondylitis	27	21	1401 3952	2	1.002965345	0.0000148	2.799894259	454	481	121					
244.9	Unspecified acquired hypothyroidism	758.0	Down's syndrome	27	78	3952 6347	2	2.949427045	0.002845723	1.086766989	454	828	120					
245.8	Other and unspecified chronic thyroiditis	340	Multiple sclerosis	2	141	3383 941	2	0.750853988	-0.0000797	0.558175864	76	1170	57					
245.8	Other and unspecified chronic thyroiditis	714.0	Rheumatoid arthritis	2	323	3383 941	2	0.678178582	-0.000344578	0.273433353	76	1653	59					
250	Diabetes mellitus	250.1	Diabetes with ketoacidosis	163	3	N/A	0	135.2580613	0.015663727	-0.426826526	1272	58	23					
250	Diabetes mellitus	259.9	Unspecified endocrine disorder	163	3	N/A	0	8.727589023	0.001024585	-0.426826526	1272	41	28					
250	Diabetes mellitus	272.5	Lipoprotein deficiencies	163	7	N/A	0	2.164610436	0.000219256	-1.676826526	1272	192	88					
250	Diabetes mellitus	282.4	Thalassemias	163	12	N/A	0	2.676547374	0.000567841	0.45657837	1272	156	58					
250	Diabetes mellitus	283.0	Autoimmune hemolytic anemias	163	2	N/A	0	0.782645921	-0.0000681	-0.121372951	1272	62	49					
250	Diabetes mellitus	331	Other cerebral degenerations	163	23	N/A	0	280.6688678	0.019615622	-0.123428625	1272	390	140					
250	Diabetes mellitus	357.2	Polyneuropathy in diabetes	163	2	N/A	0	10.10894263	0.009850598	-0.426826526	1272	168	111					
250	Diabetes mellitus	359.1	Hereditary progressive muscular dystrophy	163	54	N/A	0	2.847242454	0.000303222	-0.201494895	1272	370	38					
250	Diabetes mellitus	410.9	Acute myocardial infarction Unspecified site	163	18	N/A	0	61.22338568	0.014616652	0.440965116	1272	372	164					
250	Diabetes mellitus	425.4	Other primary cardiomyopathies	163	42	N/A	0	1.390307794	0.000765064	-0.170268387	1272	468	50					
250	Diabetes mellitus	440.9	Generalized and unspecified atherosclerosis	163	16	N/A	0	1.953758703	0.001685315	0.994950022	1272	335	123					
250	Diabetes mellitus	533	"Peptic ulcer, site unspecified"	163	7	N/A	0	117.0906353	0.005146495	0.466987206	1272	240	117					
250	Diabetes mellitus	590.1	Acute pyelonephritis	163	4	N/A	0	190.4201241	0.00380174	-0.126577369	1272	101	50					
250	Diabetes mellitus	694.4	Pemphigus	163	6	N/A	0	13.12556469	0.001854031	1.020972112	1272	191	88					
250	Diabetes mellitus	695.3	Rosacea	163	3	N/A	0	2.838240333	0.000302222	-0.426826526	1272	36	23					
250	Diabetes mellitus	710.4	Polymyositis	163	16	N/A	0	3.511846552	0.000643113	-0.426826526	1272	328	113					
250	Diabetes mellitus	733.42	Aseptic necrosis of head and neck of femur	163	10	N/A	0	0.510343872	-0.000268718	0.461782788	1272	431	114					
250	Diabetes mellitus	753.13	"Polycystic kidney, autosomal dominant"	163	24	N/A	0	3.852767686	0.000402549	-0.117645939	1272	733	210					
250.1	Diabetes with ketoacidosis	401.9	Unspecified essential hypertension	3	64	N/A	0	1.46620388	0.002952791	1.226078829	58	660	31					
250.4	Diabetes with renal manifestations	250.6	Diabetes with neurological manifestations	75	9	177 7351	2	1223.287175	0.023706711	2.37397791	939	254	90					
250.4	Diabetes with renal manifestations	260	Kwashiorkor	75	12	3479 9370	2	7.377993929	0.00065053	-0.966998652	939	297	153					
250.4	Diabetes with renal manifestations	287.5	"Thrombocytopenia, unspecified"	75	24	3569 6352	2	0.696660368	-0.000101072	-0.597767883	939	418	156					
250.4	Diabetes with renal manifestations	296.80	"Bipolar disorder, unspecified"	75	78	3553 4524	2	7.659625038	0.000666641	-0.197767883	939	636	121					
250.4	Diabetes with renal manifestations	410.9	Acute myocardial infarction Unspecified site	75	18	1636 348	2	63.22683852	0.004335286	1.153160238	939	372	149					
250.4	Diabetes with renal manifestations	414	Other forms of chronic ischemic heart disease	75	14	4018 5444	2	59.4322426	0.002099149	-0.86443455	939	235	69					
250.4	Diabetes with renal manifestations	416.0	Primary pulmonary hypertension	75	8	1636 4313	2	1.765103005	0.000226294	-0.197767883	939	246	85					
250.4	Diabetes with renal manifestations	441.2	Thoracic aneurysm without mention of rupture	75	5	4313 4318	2	3.95393141	0.000411706	-1.86443455	939	73	32					
250.4	Diabetes with renal manifestations	492.8	Other emphysema	75	30	4313 4318	2	0.873783229	-0.0000758	-0.197767883	939	463	81					
250.4	Diabetes with renal manifestations	587	"Renal sclerosis, unspecified"	75	4	4353 81	2	23.02976963	0.001271454	-0.010408836	939	93	43					
250.6	Diabetes with neurological manifestations	331.0	Alzheimer's disease	9	246	177 7099	2	1.520771406	0.000373122	0.662237019	254	1522	111					
251.2	"Hypoglycemia, unspecified"	272.2	Mixed hyperlipidemia	16	23	348 9370	2	1.316464805	0.000913909	-0.45830201	513	403	184					
251.2	"Hypoglycemia, unspecified"	285.9	"Anemia, unspecified"	16	35	1636 3569	2	2.435175187	0.034377343	2.180586878	513	726	156					
251.2	"Hypoglycemia, unspecified"	287.0	Allergic purpura	16	10	3553 3569	2	2.277465687	0.001391781	4.679860263	513	411	192					
251.2	"Hypoglycemia, unspecified"	290.8	Other specified senile psychotic conditions	16	40	348 3553	2	2.252414728	0.000836154	-0.692323654	513	1002	232					
251.2	"Hypoglycemia, unspecified"	300.02	Generalized anxiety disorder	16	13	3569 9370	2	1.324650744	0.000883845	-0.041635344	513	262	136					
251.2	"Hypoglycemia, unspecified"	307.1	Anorexia nervosa	16	26	3569 9370	2	3.215343707	0.001496563	-0.041635344	513	470	156					
251.2	"Hypoglycemia, unspecified"	331	Other cerebral degenerations	16	23	N/A	0	1.44285242	0.000204909	-0.65068831	513	390	144					
251.2	"Hypoglycemia, unspecified"	362.50	"Macular degeneration (senile), unspecified"	16	34	1636 348	2	1.246417721	0.000866024	2.244078942	513	520	157					
251.2	"Hypoglycemia, unspecified"	365.11	Primary open angle glaucoma	16	22	1636 348	2	1.41459843	0.001070475	-0.645483892	513	403	157					
251.2	"Hypoglycemia, unspecified"	410.9	Acute myocardial infarction Unspecified site	16	18	1636 348	2	2.621675409	0.002596516	4.168890972	513	372	157					
251.2	"Hypoglycemia, unspecified"	443.81	Peripheral angiopathy in diseases classified elsewhere	16	18	1636 9370	2	8.461920356	0.031696478	-0.629292369	513	305	129					
251.2	"Hypoglycemia, unspecified"	523.1	Chronic gingivitis	16	10	3553 3569	2	2.104001571	0.00099211	-0.614257384	513	348	176					
251.2	"Hypoglycemia, unspecified"	570	Acute and subacute necrosis of liver	16	30	3553 3569	2	2.540311154	0.003450967	2.958364656	513	607	179					
251.2	"Hypoglycemia, unspecified"	577.1	Chronic pancreatitis	16	21	3569 9370	2	2.823737449	0.006111818	-0.041635344	513	602	169					
251.2	"Hypoglycemia, unspecified"	583.9	"Nephritis and nephropathy, not specified as acute or chronic, with unspecified pathological lesion in kidney"	16	39	1636 3569	2	2.767255325	0.002893149	-0.692323654	513	676	142					
251.2	"Hypoglycemia, unspecified"	695.4	Lupus erythematosus	16	34	1636 3569	2	1.272671626	0.000533272	-0.6767104	513	564	138					
251.2	"Hypoglycemia, unspecified"	696.0	Psoriatic arthropathy	16	18	1636 3553	2	1.346291073	0.000537587	-0.635075056	513	449	162					
251.2	"Hypoglycemia, unspecified"	710.1	Systemic sclerosis	16	97	1636 3553	2	1.214399217	0.00043265	1.814034759	513	1224	174					
251.2	"Hypoglycemia, unspecified"	753.13	"Polycystic kidney, autosomal dominant"	16	24	1636 348	2	1.158660918	0.000147695	-0.644905623	513	733	190					
251.2	"Hypoglycemia, unspecified"	758.0	Down's syndrome	16	78	348 3569	2	1.323928791	0.00017494	-0.041635344	513	828	175					
253.5	Diabetes insipidus	588.1	Nephrogenic diabetes insipidus	6	3	359 554	2	692.5648835	0.069431833	24.27530545	131	52	35					
255.0	Cushing's syndrome	256.4	Polycystic ovaries	11	65	2688 3557	2	30.29842478	0.001474438	1.353388877	218	862	82					
255.0	Cushing's syndrome	287.5	"Thrombocytopenia, unspecified"	11	24	3569 3576	2	2.406644907	0.002963056	3.168773492	218	418	96					
255.0	Cushing's syndrome	401.9	Unspecified essential hypertension	11	64	3291 3569	2	1.232835824	0.003650956	-0.166541375	218	660	81					
255.0	Cushing's syndrome	429.9	"Heart disease, unspecified"	11	5	3557 3569	2	2.279234278	0.001806331	8.171987615	218	214	97					
255.0	Cushing's syndrome	516.3	Idio fibros alveolitis	11	41	3569 3606	2	8.917403078	0.008415076	4.359017395	218	812	115					
255.0	Cushing's syndrome	573.9	Unspecified disorder of liver	11	33	3569 3606	2	1.476257356	0.000307234	-0.082692419	218	654	112					
255.0	Cushing's syndrome	608.1	Spermatocele	11	3	3569 3576	2	0.871598521	-0.0000539	-0.913717058	218	223	109					
255.0	Cushing's syndrome	617.0	Endometriosis of uterus	11	16	3569 3576	2	0.403736897	-0.000637424	5.593773492	218	430	101					
255.0	Cushing's syndrome	710.0	Systemic lupus erythematosus	11	134	3557 3606	2	14.3813756	0.012566053	0.640415283	218	1238	107					
255.1	Hyperaldosteronism	255.4	Corticoadrenal insufficiency	3	14	N/A	0	20.62569206	0.00888218	5.322924497	42	142	31					
255.1	Hyperaldosteronism	494	Bronchiectasis	3	7	6338 6340	2	1.068920024	0.0000453	12.84673402	42	172	20					
255.4	Corticoadrenal insufficiency	401.9	Unspecified essential hypertension	14	64	1585 4306	2	0.892177057	-0.002785404	2.584736376	142	660	25					
255.4	Corticoadrenal insufficiency	494	Bronchiectasis	14	7	6338 6340	2	2.761944158	0.003639712	5.312515661	142	172	22					
256.4	Polycystic ovaries	285.9	"Anemia, unspecified"	65	35	3952 7124	2	2.07499531	0.000680076	1.290935861	862	726	185					
256.4	Polycystic ovaries	441.2	Thoracic aneurysm without mention of rupture	65	5	4313 4318	2	10.73209954	0.000823312	1.369002131	862	73	32					
256.4	Polycystic ovaries	492.8	Other emphysema	65	30	4313 4318	2	1.185848668	0.0000678	1.306549115	862	463	90					
256.4	Polycystic ovaries	530.11	Reflux esophagitis	65	11	2944 2952	2	13.55126954	0.00094478	2.738004261	862	207	44					
256.4	Polycystic ovaries	586	"Renal failure, unspecified"	65	25	4524 9370	2	2.314825407	0.00024015	1.316957951	862	513	138					
256.4	Polycystic ovaries	617.0	Endometriosis of uterus	65	16	1543 4313	2	43.77661501	0.004390485	-0.189698811	862	430	109					
256.4	Polycystic ovaries	620.2	Other and unspecified ovarian cyst	65	4	4313 4318	2	15.26204112	0.001431269	1.374206549	862	78	41					
256.4	Polycystic ovaries	753.13	"Polycystic kidney, autosomal dominant"	65	24	183 3479	2	126.8967135	0.003095245	1.174098902	862	733	208					
260	Kwashiorkor	278	"Overweight, obesity and other hyperalimentation"	12	29	3952 3953	2	21.75236141	0.001232722	2.641222845	297	348	91					
260	Kwashiorkor	331.0	Alzheimer's disease	12	246	1071 3479	2	2.465489025	0.005521685	0.298442818	297	1522	126					
260	Kwashiorkor	340	Multiple sclerosis	12	141	3952 3953	2	2.382245018	0.001359775	0.53793646	297	1170	87					
260	Kwashiorkor	573.9	Unspecified disorder of liver	12	33	3479 9370	2	3.171167924	0.001723029	-0.025443821	297	654	163					
260	Kwashiorkor	577.0	Acute pancreatitis	12	25	3952 9370	2	2.734576623	0.005564829	3.574556179	297	622	153					
260	Kwashiorkor	577.1	Chronic pancreatitis	12	21	3952 9370	2	4.542777709	0.004017829	4.260270465	297	602	145					
270.4	Disturbances of sulphur-bearing amino-acid metabolism	429.2	"Cardiovascular disease, unspecified"	8	16	4524 875	2	3.573482598	0.000541204	5.609965015	77	455	25					
270.4	Disturbances of sulphur-bearing amino-acid metabolism	714.0	Rheumatoid arthritis	8	323	4524 4552	2	3.901311526	0.000409559	0.263602786	77	1653	28					
271.8	Other specified disorders of carbohydrate transport and metabolism	453.9	Other venous embolism and thrombosis of unspecified site	31	15	5091 5624	2	8.020763285	0.000686857	2.458364656	158	155	18					
272.1	Pure hyperglyceridemia	362.74	Pigmentary retinal dystrophy	8	51	10982 6101	2	1.396576912	0.00020807	3.248413097	124	154	16					
272.2	Mixed hyperlipidemia	277.9	Unspecified disorder of metabolism	23	22	155 9370	2	2.433863489	0.00044114	3.276084736	403	529	107					
272.2	Mixed hyperlipidemia	281.4	Protein-deficiency anemia	23	7	335 336	2	2.24142864	0.000229776	3.312515661	403	237	109					
272.2	Mixed hyperlipidemia	335.20	Amyotrophic lateral sclerosis	23	66	348 718	2	0.332162982	-0.000454184	-0.355177792	403	827	112					
272.2	Mixed hyperlipidemia	362.50	"Macular degeneration (senile), unspecified"	23	34	348 718	2	1.433185446	0.000634714	-0.6280989	403	520	126					
272.2	Mixed hyperlipidemia	362.9	Unspecified retinal disorder	23	39	348 9370	2	2.105240571	0.000211082	1.994611722	403	533	150					
272.2	Mixed hyperlipidemia	442.9	Aneurysm of unspecified site	23	35	335 9370	2	0.665788651	-0.000113504	2.514758242	403	740	170					
272.2	Mixed hyperlipidemia	571.0	Alcoholic fatty liver	23	16	338 9370	2	1.754367142	0.000273367	-0.452519324	403	360	120					
272.2	Mixed hyperlipidemia	573.9	Unspecified disorder of liver	23	33	348 9370	2	1.768613743	0.000751474	-0.499359086	403	654	163					
272.2	Mixed hyperlipidemia	575.9	Unspecified disorder of gallbladder	23	3	335 338	2	1.097058081	0.0000514	-0.056670329	403	237	115					
272.2	Mixed hyperlipidemia	577.0	Acute pancreatitis	23	25	4023 9370	2	1.428985578	0.00169554	3.2656759	403	622	105					
272.2	Mixed hyperlipidemia	586	"Renal failure, unspecified"	23	25	348 9370	2	1.050972071	0.000146963	2.635637363	403	513	162					
272.2	Mixed hyperlipidemia	710.0	Systemic lupus erythematosus	23	134	348 718	2	1.518849362	0.000738444	-0.131297195	403	1238	127					
272.5	Lipoprotein deficiencies	272.9	Unspecified disorder of lipoid metabolism	7	9	19 335	2	7.819789275	0.002436102	9.97397791	192	243	132					
272.5	Lipoprotein deficiencies	575.9	Unspecified disorder of gallbladder	7	3	335 338	2	2.962774839	0.000446697	9.989591164	192	237	121					
272.6	Lipodystrophy	285.9	"Anemia, unspecified"	18	35	3952 7124	2	1.514185767	0.000659559	-0.32461754	495	726	185					
272.6	Lipodystrophy	401.9	Unspecified essential hypertension	18	64	5468 56729	2	1.112466117	0.000343302	1.183929469	495	660	115					
272.6	Lipodystrophy	411.1	Intermediate coronary syndrome	18	9	3952 7124	2	1.106053337	0.000146156	-0.046839762	495	414	183					
272.6	Lipodystrophy	586	"Renal failure, unspecified"	18	25	6347 9370	2	3.941459478	0.00108933	-0.431455146	495	513	124					
272.6	Lipodystrophy	710.1	Systemic sclerosis	18	97	355 6347	2	13.14285311	0.001312201	0.88099529	495	1224	180					
272.7	Lipidoses	790.5	Other nonspecific abnormal serum enzyme levels	12	2	5660 729238	2	2.620022161	0.000480555	6.148641736	177	27	22					
272.9	Unspecified disorder of lipoid metabolism	290.8	Other specified senile psychotic conditions	9	40	2099 335	2	2.081310009	0.000207634	2.22397791	243	1002	133					
273.3	Macroglobulinemia	279.3	Unspecified immunity deficiency	5	32	10673 6387	2	32.71486283	0.005746675	2.40862917	151	339	41					
273.3	Macroglobulinemia	340	Multiple sclerosis	5	141	3676 6387	2	0.469767263	-0.000303208	1.181569845	151	1170	73					
273.3	Macroglobulinemia	710.0	Systemic lupus erythematosus	5	134	10673 6387	2	3.408064967	0.001617075	0.656028537	151	1238	79					
273.8	Other disorders of plasma protein metabolism	285.9	"Anemia, unspecified"	5	35	213 7018	2	3.78770159	0.049186751	-0.093679524	107	726	53					
276.2	Acidosis	283.9	"Acquired hemolytic anemia, unspecified"	6	18	2937 5621	2	2.673117386	0.004050727	4.194913062	70	193	32					
277.0	Cystic fibrosis Fibrocystic disease of the pancreas	285.9	"Anemia, unspecified"	52	35	3586 7099	2	6.536235226	0.000882519	1.637089707	733	726	188					
277.0	Cystic fibrosis Fibrocystic disease of the pancreas	411.1	Intermediate coronary syndrome	52	9	3606 7099	2	2.864678143	0.000319354	3.435516372	733	414	142					
277.0	Cystic fibrosis Fibrocystic disease of the pancreas	492.8	Other emphysema	52	30	2950 4318	2	18.67711652	0.001623834	3.383472192	733	463	88					
277.1	Disorders of porphyrin metabolism	331.0	Alzheimer's disease	13	246	100775105 3077	2	0.789956258	-0.000208809	0.293238401	181	1522	45					
277.6	Other deficiencies of circulating enzymes	714.0	Rheumatoid arthritis	17	323	3481 471	2	1.120981762	0.0000901	-1.398671267	327	1653	85					
277.7	Dysmetabolic syndrome X	285.9	"Anemia, unspecified"	11	35	1636 3586	2	13.07247045	0.000962223	-0.927012857	328	726	104					
277.9	Unspecified disorder of metabolism	285.9	"Anemia, unspecified"	22	35	1636 3569	2	3.0481175	0.005226529	3.384581346	529	726	144					
277.9	Unspecified disorder of metabolism	290.8	Other specified senile psychotic conditions	22	40	1401 4314	2	15.1620896	0.001007294	2.192751402	529	1002	123					
277.9	Unspecified disorder of metabolism	300.02	Generalized anxiety disorder	22	13	3569 9370	2	0.912749743	-0.0000253	6.865828325	529	262	125					
277.9	Unspecified disorder of metabolism	365.11	Primary open angle glaucoma	22	22	1636 5054	2	1.014676013	0.00000404	-0.492031206	529	403	104					
277.9	Unspecified disorder of metabolism	429.2	"Cardiovascular disease, unspecified"	22	16	1401 3569	2	1.556643883	0.000859843	3.436625526	529	455	122					
277.9	Unspecified disorder of metabolism	440.9	Generalized and unspecified atherosclerosis	22	16	1401 4314	2	2.281828879	0.001591872	5.567751402	529	335	61					
277.9	Unspecified disorder of metabolism	446.5	Giant cell arteritis	22	13	3569 4318	2	3.048648307	0.000796712	3.441829944	529	439	123					
277.9	Unspecified disorder of metabolism	453.9	Other venous embolism and thrombosis of unspecified site	22	15	2244 5054	2	2.018884807	0.000280989	3.436625526	529	155	58					
277.9	Unspecified disorder of metabolism	577.1	Chronic pancreatitis	22	21	3569 9370	2	4.218835088	0.001149206	4.228465688	529	602	167					
277.9	Unspecified disorder of metabolism	586	"Renal failure, unspecified"	22	25	1636 9370	2	7.256130765	0.004609217	3.019674479	529	513	131					
277.9	Unspecified disorder of metabolism	733.42	Aseptic necrosis of head and neck of femur	22	10	3091 5054	2	2.066270311	0.000411253	-0.460804699	529	431	136					
277.9	Unspecified disorder of metabolism	791.0	Proteinuria	22	21	1636 9370	2	2.291864367	0.000334362	4.228465688	529	436	137					
278.00	"Obesity, unspecified"	410.9	Acute myocardial infarction Unspecified site	204	18	1636 2099	2	108.1178939	0.002853459	0.394336709	1513	372	153					
278.00	"Obesity, unspecified"	425.4	Other primary cardiomyopathies	204	42	1636 4000	2	1.696993336	0.00014995	-0.757626086	1513	468	69					
278	"Overweight, obesity and other hyperalimentation"	401.9	Unspecified essential hypertension	29	64	7941	1	1.349928431	0.00050547	1.152702961	348	660	101					
278.01	Morbid obesity	401.9	Unspecified essential hypertension	17	64	N/A	0	3.131833959	0.000404347	-0.200685916	553	660	109					
279.00	"Hypogammaglobulinemia, unspecified"	279.06	Common variable immunodeficiency	10	12	695 930	2	1710.090913	0.155691781	6.127824064	142	96	33					
279.00	"Hypogammaglobulinemia, unspecified"	710.1	Systemic sclerosis	10	97	3586 930	2	1.585467609	0.000182171	-0.02602209	142	1224	67					
279.06	Common variable immunodeficiency	695.4	Lupus erythematosus	12	34	10673 29851	2	5.515925049	0.000753288	2.615832316	96	564	31					
279.06	Common variable immunodeficiency	710.0	Systemic lupus erythematosus	12	134	10673 943	2	7.249789343	0.001819706	1.312057074	96	1238	60					
279.06	Common variable immunodeficiency	710.1	Systemic sclerosis	12	97	10673 930	2	5.181124742	0.000719635	0.896608544	96	1224	47					
279.12	Wiskott-aldrich syndrome	287.5	"Thrombocytopenia, unspecified"	12	24	7454 7456	2	39.70964097	0.002958966	-0.825443821	201	418	52					
279.2	Combined immunity deficiency	279.8	Other specified disorders involving the immune mechanism	25	18	5688 729	2	300.1788317	0.006763105	3.030083315	298	71	12					
279.2	Combined immunity deficiency	714.0	Rheumatoid arthritis	25	323	3558 4261	2	4.266182388	0.001247082	0.489618108	298	1653	82					
279.3	Unspecified immunity deficiency	279.4	AUTOIMMUNE DISEASE NEC	32	9	326 841	2	66.56001402	0.007709951	2.398220334	339	133	60					
279.3	Unspecified immunity deficiency	710.1	Systemic sclerosis	32	97	10673 841	2	6.394487706	0.001447621	0.844564364	339	1224	93					
279.4	AUTOIMMUNE DISEASE NEC	331.0	Alzheimer's disease	9	246	355 356	2	0.540948307	-0.000652532	0.29786455	133	1522	81					
279.4	AUTOIMMUNE DISEASE NEC	340	Multiple sclerosis	9	141	355 356	2	2.787647449	0.00066346	0.537358192	133	1170	81					
279.4	AUTOIMMUNE DISEASE NEC	365.11	Primary open angle glaucoma	9	22	355 356	2	2.119652676	0.000369082	4.064887001	133	403	69					
279.4	AUTOIMMUNE DISEASE NEC	502	Pneumoconiosis due to other silica or silicates	9	7	355 356	2	3.306468284	0.000351327	9.984965015	133	323	89					
279.4	AUTOIMMUNE DISEASE NEC	535.1	Atrophic gastritis	9	11	355 356	2	1.968232093	0.000382537	-0.031226508	133	401	79					
279.4	AUTOIMMUNE DISEASE NEC	695.4	Lupus erythematosus	9	34	355 356	2	32.00510587	0.007741626	2.621036734	133	564	76					
279.4	AUTOIMMUNE DISEASE NEC	710.0	Systemic lupus erythematosus	9	134	355 356	2	47.72819027	0.020365711	0.645619701	133	1238	80					
279.4	AUTOIMMUNE DISEASE NEC	710.1	Systemic sclerosis	9	97	355 841	2	21.96874326	0.00540227	-0.02602209	133	1224	90					
279.4	AUTOIMMUNE DISEASE NEC	710.2	Sicca syndrome	9	28	355 356	2	53.98102124	0.01294617	-0.072861852	133	463	81					
279.8	Other specified disorders involving the immune mechanism	362.50	"Macular degeneration (senile), unspecified"	18	34	717 718	2	0.898893912	-0.0000296	2.238874524	71	520	26					
281.9	Unspecified deficiency anemia	285.8	Other specified anemias	4	4	10395 3240	2	6.846880824	0.018102222	22.48959116	78	78	40					
281.9	Unspecified deficiency anemia	579.0	Celiac disease	4	37	3240 3659	2	4.475391323	0.003764098	2.422023596	78	670	31					
282.1	Hereditary elliptocytosis	283.9	"Acquired hemolytic anemia, unspecified"	4	18	6521 6708	2	8.620695856	0.000718988	-2.046839762	55	193	20					
282.2	Anemias due to disorders of glutathione metabolism	283.9	"Acquired hemolytic anemia, unspecified"	2	18	2539 8266	2	69.23806011	0.008190802	4.205321898	36	193	27					
282.4	Thalassemias	282.7	Other hemoglobinopathies	12	10	3039 3040	2	41.26538838	0.007159899	-0.853572737	156	32	3					
282.4	Thalassemias	331.0	Alzheimer's disease	12	246	N/A	0	0.956931359	-0.00015468	0.292660132	156	1522	63					
282.4	Thalassemias	429.2	"Cardiovascular disease, unspecified"	12	16	3630 4524	2	0.994113863	-0.0000275	5.593773492	156	455	72					
282.4	Thalassemias	442.9	Aneurysm of unspecified site	12	35	3630 4524	2	2.22331297	0.000321445	2.540202064	156	740	67					
282.4	Thalassemias	758.0	Down's syndrome	12	78	2623 4524	2	2.529069126	0.000266373	2.2764658	156	828	41					
283.0	Autoimmune hemolytic anemias	340	Multiple sclerosis	2	141	1493 3586	2	1.839868148	0.000728165	-0.140266802	62	1170	54					
283.0	Autoimmune hemolytic anemias	358.0	Myasthenia gravis	2	17	1493 3586	2	1.945286826	0.00065064	-0.587657025	62	363	58					
283.0	Autoimmune hemolytic anemias	446.4	Wegener's granulomatosis	2	10	1493 3586	2	4.50691106	0.001121007	-0.999421731	62	166	51					
283.0	Autoimmune hemolytic anemias	555.0	Regional enteritis of small intestine	2	83	1493 3586	2	2.739627473	0.000873639	-0.119903659	62	788	55					
283.0	Autoimmune hemolytic anemias	579.0	Celiac disease	2	37	1493 3586	2	4.12529285	0.001044214	-0.269692002	62	670	55					
283.0	Autoimmune hemolytic anemias	710.0	Systemic lupus erythematosus	2	134	1493 3586	2	16.16574804	0.015440825	-0.074048597	62	1238	55					
283.0	Autoimmune hemolytic anemias	710.1	Systemic sclerosis	2	97	1493 3586	2	4.663593039	0.002204942	-0.102514515	62	1224	52					
283.0	Autoimmune hemolytic anemias	714.0	Rheumatoid arthritis	2	323	1493 3586	2	2.058769079	0.00307334	-0.030381484	62	1653	53					
283.11	Hemolytic-uremic syndrome	710.0	Systemic lupus erythematosus	23	134	3559 3566	2	3.74458459	0.000393115	0.609188775	264	1238	85					
284.9	"Aplastic anemia, unspecified"	287.1	Qualitative platelet defects	21	5	3674 3690	2	22.1646547	0.007368576	4.270101032	537	74	50					
284.9	"Aplastic anemia, unspecified"	307.1	Anorexia nervosa	21	26	3458 7124	2	3.279174592	0.000493124	3.404289864	537	470	145					
284.9	"Aplastic anemia, unspecified"	358.0	Myasthenia gravis	21	17	3117 3586	2	1.687049895	0.000507824	8.52458881	537	363	106					
284.9	"Aplastic anemia, unspecified"	411.1	Intermediate coronary syndrome	21	9	3690 7124	2	1.256274926	0.002112309	-0.02602209	537	414	157					
284.9	"Aplastic anemia, unspecified"	440.9	Generalized and unspecified atherosclerosis	21	16	3458 3690	2	1.790885955	0.002952743	-0.041635344	537	335	113					
284.9	"Aplastic anemia, unspecified"	446.1	Acute febrile mucocutaneous lymph node syndrome [MCLS]	21	21	3586 7124	2	45.43243507	0.001826205	4.228465688	537	488	170					
284.9	"Aplastic anemia, unspecified"	446.5	Giant cell arteritis	21	13	3586 3690	2	2.700250175	0.001987836	4.24928336	537	439	131					
284.9	"Aplastic anemia, unspecified"	492.8	Other emphysema	21	30	2950 3458	2	1.404112454	0.00178655	4.207648016	537	463	115					
284.9	"Aplastic anemia, unspecified"	515	Postinflammatory pulmonary fibrosis	21	10	7012 7015	2	2.37370465	0.004458201	4.265474882	537	65	32					
284.9	"Aplastic anemia, unspecified"	573.9	Unspecified disorder of liver	21	33	2950 3458	2	2.995448639	0.001498736	-0.082692419	537	654	142					
284.9	"Aplastic anemia, unspecified"	583.9	"Nephritis and nephropathy, not specified as acute or chronic, with unspecified pathological lesion in kidney"	21	39	3458 3586	2	4.189189432	0.001672156	4.181625926	537	676	140					
284.9	"Aplastic anemia, unspecified"	695.3	Rosacea	21	3	2944 2952	2	2.544544692	0.00053653	-0.057248598	537	36	13					
284.9	"Aplastic anemia, unspecified"	696.0	Psoriatic arthropathy	21	18	1543 7124	2	2.795071529	0.000892512	4.238874524	537	449	168					
284.9	"Aplastic anemia, unspecified"	697.0	Lichen planus	21	8	3458 7124	2	3.490472087	0.000522276	4.264896614	537	314	151					
284.9	"Aplastic anemia, unspecified"	701.1	"Keratoderma, acquired"	21	9	7012 7015	2	1.149718765	0.0000865	4.259692196	537	94	31					
284.9	"Aplastic anemia, unspecified"	710.2	Sicca syndrome	21	28	356 3586	2	4.29142705	0.002017621	3.157037117	537	463	110					
285.9	"Anemia, unspecified"	362.02	Proliferative diabetic retinopathy	35	12	2056 2247	2	1.938586044	0.006609773	2.190995714	726	358	108					
285.9	"Anemia, unspecified"	362.50	"Macular degeneration (senile), unspecified"	35	34	1636 7099	2	1.343914624	0.004179701	2.133747117	726	520	135					
285.9	"Anemia, unspecified"	446.5	Giant cell arteritis	35	13	3569 3586	2	2.146546015	0.014473407	2.185791296	726	439	155					
285.9	"Anemia, unspecified"	493.9	"Asthma, unspecified"	35	20	3593 7124	2	1.95717778	0.002870961	2.170178042	726	307	152					
285.9	"Anemia, unspecified"	523.1	Chronic gingivitis	35	10	3569 3586	2	1.874867473	0.002718747	2.196200132	726	348	178					
285.9	"Anemia, unspecified"	533	"Peptic ulcer, site unspecified"	35	7	3586 3593	2	3.00423234	0.002026951	2.20140455	726	240	125					
285.9	"Anemia, unspecified"	608.1	Spermatocele	35	3	3569 7124	2	0.602885624	-0.002095102	1.939818295	726	223	181					
285.9	"Anemia, unspecified"	696.0	Psoriatic arthropathy	35	18	1636 7124	2	1.591180527	0.003173685	-0.32461754	726	449	183					
285.9	"Anemia, unspecified"	697.0	Lichen planus	35	8	3458 7124	2	1.652282511	0.001476949	2.20140455	726	314	156					
285.9	"Anemia, unspecified"	710.2	Sicca syndrome	35	28	356 3586	2	2.230589851	0.008144797	-0.093679524	726	463	136					
285.9	"Anemia, unspecified"	714	Rheumatoid arthritis and other inflammatory polyarthropathies	35	13	N/A	0	2.824299172	0.001850699	2.185791296	726	296	138					
285.9	"Anemia, unspecified"	759.5	Tuberous sclerosis	35	21	3458 7124	2	1.605391108	0.000364296	3.542684113	726	430	164					
285.9	"Anemia, unspecified"	798.0	Sudden infant death syndrome	35	21	3569 3586	2	2.108462976	0.000983815	2.170756311	726	406	106					
286.0	Congenital factor VIII disorder	443.81	Peripheral angiopathy in diseases classified elsewhere	2	18	2147 2157	2	0.744473764	-0.000116141	-5.041057075	51	305	41					
286.1	Congenital factor IX disorder	286.2	Congenital factor XI deficiency	2	2	N/A	0	1017.038755	0.040433967	44.99479558	19	19	19					
286.3	Congenital deficiency of other clotting factors	286.6	Defibrination syndrome	17	6	2155 2162	2	11.94188873	0.006015611	-1.120941678	121	124	37					
286.3	Congenital deficiency of other clotting factors	410.9	Acute myocardial infarction Unspecified site	17	18	2155 2162	2	3.00327483	0.000640458	-0.573155551	121	372	33					
286.3	Congenital deficiency of other clotting factors	443.81	Peripheral angiopathy in diseases classified elsewhere	17	18	2147 2155	2	1.710635272	0.000602741	3.847831814	121	305	54					
286.3	Congenital deficiency of other clotting factors	453.9	Other venous embolism and thrombosis of unspecified site	17	15	2244 2266	2	6.610445741	0.002899969	4.402809101	121	155	59					
286.3	Congenital deficiency of other clotting factors	555.0	Regional enteritis of small intestine	17	83	2147 2162	2	2.036710091	0.000348562	-0.774205362	121	788	33					
286.3	Congenital deficiency of other clotting factors	710.1	Systemic sclerosis	17	97	2147 2159	2	1.891110531	0.000359061	-0.810572036	121	1224	51					
286.6	Defibrination syndrome	410.9	Acute myocardial infarction Unspecified site	6	18	2155 2162	2	1.137683906	0.0000876	-1.062462146	124	372	33					
286.6	Defibrination syndrome	443.81	Peripheral angiopathy in diseases classified elsewhere	6	18	2155 350	2	1.539031734	0.00091014	4.434613877	124	305	56					
286.6	Defibrination syndrome	453.9	Other venous embolism and thrombosis of unspecified site	6	15	11093 5054	2	4.282429278	0.003377547	4.990169433	124	155	54					
286.9	Other and unspecified coagulation defects	443.81	Peripheral angiopathy in diseases classified elsewhere	10	18	64805 79001	2	1.941530114	0.002980152	9.97397791	143	305	43					
287.0	Allergic purpura	300.02	Generalized anxiety disorder	10	13	N/A	0	1.256358756	0.000109774	13.82013176	411	262	120					
287.0	Allergic purpura	331.0	Alzheimer's disease	10	246	3553 3569	2	0.916547279	-0.000146144	-0.634360724	411	1522	207					
287.0	Allergic purpura	401.9	Unspecified essential hypertension	10	64	183 3569	2	1.108899132	0.000976347	-0.166541375	411	660	142					
287.0	Allergic purpura	516.3	Idio fibros alveolitis	10	41	183 3569	2	1.040730358	0.0000248	2.169099861	411	812	207					
287.0	Allergic purpura	523.1	Chronic gingivitis	10	10	3553 3569	2	3.839884206	0.000401404	-0.02602209	411	348	196					
287.0	Allergic purpura	555.0	Regional enteritis of small intestine	10	83	26191 3569	2	7.658175811	0.001763377	2.142652609	411	788	144					
287.0	Allergic purpura	570	Acute and subacute necrosis of liver	10	30	3553 3569	2	7.417865697	0.00226159	2.97397791	411	607	189					
287.0	Allergic purpura	579.0	Celiac disease	10	37	26191 3553	2	2.471051648	0.000259204	-0.098883941	411	670	165					
287.0	Allergic purpura	590.1	Acute pyelonephritis	10	4	133 4318	2	176.8673937	0.003662493	7.995373851	411	101	66					
287.0	Allergic purpura	617.0	Endometriosis of uterus	10	16	3569 847	2	0.617262029	-0.000233946	5.59897791	411	430	142					
287.0	Allergic purpura	695.1	FORCEP DELIV NOS-DELIVER	10	2	3105 3106	2	37.95296605	0.008792086	8.994795582	411	35	32					
287.0	Allergic purpura	791.0	Proteinuria	10	21	133 183	2	6.309295371	0.002028789	4.259692196	411	436	158					
287.1	Qualitative platelet defects	287.5	"Thrombocytopenia, unspecified"	5	24	3674 3690	2	17.03372189	0.01926807	3.184386746	74	418	46					
287.5	"Thrombocytopenia, unspecified"	331.0	Alzheimer's disease	24	246	355 3569	2	1.039292675	0.000483635	-1.034360724	418	1522	162					
287.5	"Thrombocytopenia, unspecified"	446.5	Giant cell arteritis	24	13	3569 3690	2	1.389425048	0.001571532	-0.436430926	418	439	140					
287.5	"Thrombocytopenia, unspecified"	453.9	Other venous embolism and thrombosis of unspecified site	24	15	11093 2153	2	2.561810674	0.004469485	3.158364656	418	155	28					
287.5	"Thrombocytopenia, unspecified"	487	Influenza	24	27	4153 6352	2	2.481852561	0.000261593	3.127138148	418	489	139					
287.5	"Thrombocytopenia, unspecified"	513.0	Abscess of lung	24	31	3576 4153	2	2.000403473	0.002353067	2.840772791	418	423	71					
287.5	"Thrombocytopenia, unspecified"	516.3	Idio fibros alveolitis	24	41	3569 3589	2	2.090204703	0.00465663	-0.503510091	418	812	128					
287.5	"Thrombocytopenia, unspecified"	523.1	Chronic gingivitis	24	10	3569 3589	2	3.605217404	0.002588156	-0.42602209	418	348	101					
287.5	"Thrombocytopenia, unspecified"	570	Acute and subacute necrosis of liver	24	30	3569 6352	2	7.443980568	0.01596037	2.937546984	418	607	180					
287.5	"Thrombocytopenia, unspecified"	579.0	Celiac disease	24	37	355 4153	2	2.118295835	0.001384954	2.369979417	418	670	135					
287.5	"Thrombocytopenia, unspecified"	583.9	"Nephritis and nephropathy, not specified as acute or chronic, with unspecified pathological lesion in kidney"	24	39	2215 3569	2	3.425281345	0.004389247	-0.062453016	418	676	129					
287.5	"Thrombocytopenia, unspecified"	608.1	Spermatocele	24	3	3569 3576	2	0.924745064	-0.000126924	-0.804626149	418	223	115					
287.5	"Thrombocytopenia, unspecified"	617.0	Endometriosis of uterus	24	16	3569 3576	2	0.365361733	-0.002726499	3.164147343	418	430	105					
287.5	"Thrombocytopenia, unspecified"	691.8	Other atopic dermatitis and related conditions	24	87	4153 6352	2	1.294879597	0.000360368	-0.628994391	418	812	126					
287.5	"Thrombocytopenia, unspecified"	710.1	Systemic sclerosis	24	97	2153 355	2	2.177006815	0.002625722	1.793217087	418	1224	147					
287.5	"Thrombocytopenia, unspecified"	714	Rheumatoid arthritis and other inflammatory polyarthropathies	24	13	N/A	0	1.470727443	0.000152661	-0.77673873	418	296	107					
287.9	Unspecified hemorrhagic conditions	453.9	Other venous embolism and thrombosis of unspecified site	5	15	2153 5054	2	4.787407582	0.001356604	-0.041635344	142	155	44					
287.9	Unspecified hemorrhagic conditions	492.8	Other emphysema	5	30	2950 5265	2	0.842576685	-0.000300674	2.984386746	142	463	52					
288.3	Eosinophilia	691.8	Other atopic dermatitis and related conditions	8	87	3567 6361	2	20.57601073	0.005733621	2.048147845	165	812	43					
290.8	Other specified senile psychotic conditions	359.9	"Myopathy, unspecified"	40	60	10020 3553	2	5.044187548	0.000498745	-0.268022786	1002	471	108					
290.8	Other specified senile psychotic conditions	362.50	"Macular degeneration (senile), unspecified"	40	34	1401 348	2	0.669617038	-0.000111914	2.161524894	1002	520	159					
290.8	Other specified senile psychotic conditions	410.9	Acute myocardial infarction Unspecified site	40	18	2099 348	2	3.221629734	0.000342851	-0.046839762	1002	372	163					
290.8	Other specified senile psychotic conditions	411.1	Intermediate coronary syndrome	40	9	1401 7124	2	0.518988174	-0.001193134	2.22397791	1002	414	146					
290.8	Other specified senile psychotic conditions	429.2	"Cardiovascular disease, unspecified"	40	16	1401 348	2	2.063590368	0.001486387	4.458364656	1002	455	186					
290.8	Other specified senile psychotic conditions	573.9	Unspecified disorder of liver	40	33	3479 348	2	1.502430572	0.000113565	2.167307581	1002	654	239					
290.8	Other specified senile psychotic conditions	696.0	Psoriatic arthropathy	40	18	3553 7124	2	6.8538663	0.000875905	-0.104088359	1002	449	175					
294.8	Other persistent mental disorders due to conditions classified elsewhere	335.20	Amyotrophic lateral sclerosis	8	66	25978 4137	2	0.678563684	-0.000216295	2.516495761	337	827	71					
294.8	Other persistent mental disorders due to conditions classified elsewhere	340	Multiple sclerosis	8	141	4137 7124	2	0.85537975	-0.000173423	-0.369513676	337	1170	131					
294.8	Other persistent mental disorders due to conditions classified elsewhere	758.0	Down's syndrome	8	78	4137 7124	2	1.54716228	0.000121896	2.286874636	337	828	124					
295.9	Unspecified schizophrenia	442.9	Aneurysm of unspecified site	33	35	351 4524	2	27.76480333	0.001406764	2.26504434	341	740	100					
296	Episodic mood disorders	296.80	"Bipolar disorder, unspecified"	3	78	N/A	0	59.53617643	0.002101734	-0.197189614	106	636	58					
296.80	"Bipolar disorder, unspecified"	301.83	Borderline personality disorder	78	2	4128 6532	2	24.02478859	0.006762631	1.148641736	636	49	35					
296.80	"Bipolar disorder, unspecified"	333.4	Huntington's chorea	78	34	4524 627	2	3.074638219	0.000567768	-0.197189614	636	419	53					
296.80	"Bipolar disorder, unspecified"	358.0	Myasthenia gravis	78	17	1493 2099	2	1.830419479	0.000636497	2.260852546	636	363	56					
296.80	"Bipolar disorder, unspecified"	359.9	"Myopathy, unspecified"	78	60	3553 4684	2	1.275361131	0.000117015	1.114285796	636	471	65					
296.80	"Bipolar disorder, unspecified"	516.3	Idio fibros alveolitis	78	41	627 6347	2	1.588140935	0.000754722	-0.197189614	636	812	100					
296.80	"Bipolar disorder, unspecified"	564.1	Irritable bowel syndrome	78	5	3356 6532	2	2.885945272	0.003776685	2.292079054	636	121	61					
296.80	"Bipolar disorder, unspecified"	570	Acute and subacute necrosis of liver	78	30	3553 6347	2	0.971041217	-0.0000215	-0.197189614	636	607	110					
296.80	"Bipolar disorder, unspecified"	577.1	Chronic pancreatitis	78	21	116 6347	2	1.613431227	0.000682767	-0.057248598	636	602	89					
296.80	"Bipolar disorder, unspecified"	586	"Renal failure, unspecified"	78	25	4524 6347	2	1.626074744	0.001437987	-0.581804999	636	513	72					
296.80	"Bipolar disorder, unspecified"	695.4	Lupus erythematosus	78	34	2099 6347	2	1.274120507	0.000178053	-0.197189614	636	564	83					
297.3	Shared psychotic disorder	331.0	Alzheimer's disease	2	246	1636 6532	2	1.433870183	0.000175346	-0.634360724	79	1522	60					
298.8	Other and unspecified reactive psychosis	307.50	"Eating disorder, unspecified"	18	8	627 6532	2	10.52469899	0.001150106	4.979182328	420	253	78					
298.8	Other and unspecified reactive psychosis	309.81	Posttraumatic stress disorder	18	8	348 4129	2	14.62432865	0.002611044	4.979182328	420	267	119					
298.8	Other and unspecified reactive psychosis	564.1	Irritable bowel syndrome	18	5	3356 6532	2	1.673364991	0.001001571	9.984386746	420	121	64					
298.8	Other and unspecified reactive psychosis	573.9	Unspecified disorder of liver	18	33	2950 348	2	2.064953267	0.000616081	-0.082692419	420	654	161					
298.8	Other and unspecified reactive psychosis	577.1	Chronic pancreatitis	18	21	2950 6648	2	1.236865298	0.00019582	8.52458881	420	602	107					
298.8	Other and unspecified reactive psychosis	714.0	Rheumatoid arthritis	18	323	3356 348	2	0.998406262	-0.00000383	0.231798009	420	1653	138					
299.0	Autistic disorder	411.1	Intermediate coronary syndrome	73	9	N/A	0	0.369635889	-0.000300546	1.055058991	785	414	93					
299.0	Autistic disorder	583.9	"Nephritis and nephropathy, not specified as acute or chronic, with unspecified pathological lesion in kidney"	73	39	N/A	0	83.40541025	0.002499313	0.976992722	785	676	75					
300.02	Generalized anxiety disorder	300.3	Obsessive-compulsive disorders	13	11	3569 6532	2	64.75386733	0.040306911	8.145387256	262	256	103					
300.02	Generalized anxiety disorder	301.83	Borderline personality disorder	13	2	4128 6532	2	57.20187759	0.019534452	6.917872505	262	49	40					
300.02	Generalized anxiety disorder	358.0	Myasthenia gravis	13	17	1493 3569	2	0.747109991	-0.000229383	6.876237161	262	363	90					
300.02	Generalized anxiety disorder	442.9	Aneurysm of unspecified site	13	35	3569 9370	2	2.996216131	0.000639119	5.106426217	262	740	130					
300.02	Generalized anxiety disorder	446.4	Wegener's granulomatosis	13	10	1493 26191	2	0.86546576	-0.0000567	6.897054833	262	166	46					
300.02	Generalized anxiety disorder	446.5	Giant cell arteritis	13	13	26191 3569	2	1.68160177	0.000977918	6.886645997	262	439	127					
300.02	Generalized anxiety disorder	573.9	Unspecified disorder of liver	13	33	3569 9370	2	1.35668284	0.000328754	-0.082692419	262	654	135					
300.02	Generalized anxiety disorder	577.1	Chronic pancreatitis	13	21	3569 9370	2	2.482201888	0.00195229	8.534997646	262	602	139					
300.02	Generalized anxiety disorder	691.8	Other atopic dermatitis and related conditions	13	87	1493 6532	2	1.627075629	0.000272455	-0.228994391	262	812	78					
300.02	Generalized anxiety disorder	710.1	Systemic sclerosis	13	97	1493 26191	2	1.465451226	0.000369162	1.819239177	262	1224	96					
300.3	Obsessive-compulsive disorders	307.50	"Eating disorder, unspecified"	11	8	627 6532	2	41.56488741	0.004611075	8.16100051	256	253	78					
300.3	Obsessive-compulsive disorders	333.6	Genetic torsion dystonia	11	14	1861 8910	2	11.29943594	0.001469996	8.145387256	256	236	44					
300.3	Obsessive-compulsive disorders	516.3	Idio fibros alveolitis	11	41	3569 627	2	0.668512686	-0.000297432	-0.103510091	256	812	94					
300.3	Obsessive-compulsive disorders	714.0	Rheumatoid arthritis	11	323	3356 3569	2	0.913430918	-0.000195663	0.526049034	256	1653	113					
301.4	Obsessive-compulsive personality disorder	307.50	"Eating disorder, unspecified"	5	8	627 6532	2	23.63003524	0.00257899	11.23438675	158	253	69					
301.4	Obsessive-compulsive personality disorder	333.4	Huntington's chorea	5	34	3064 627	2	6.254193599	0.001008002	2.63144557	158	419	64					
301.4	Obsessive-compulsive personality disorder	564.1	Irritable bowel syndrome	5	5	3356 6532	2	6.535677326	0.007771046	17.98438675	158	121	70					
301.83	Borderline personality disorder	307.1	Anorexia nervosa	2	26	4128 6532	2	41.24809561	0.003471281	3.456334044	49	470	37					
301.83	Borderline personality disorder	307.50	"Eating disorder, unspecified"	2	8	4128 6532	2	58.92258447	0.003619739	11.24479558	49	253	44					
301.83	Borderline personality disorder	331.0	Alzheimer's disease	2	246	4128 6532	2	1.313731604	0.000445962	-0.634360724	49	1522	36					
304.6	Other specified drug dependence	331.0	Alzheimer's disease	4	246	1137 6531	2	3.345697094	0.000358309	0.677850273	78	1522	45					
305	Nondependent abuse of drugs	312.9	Unspecified disturbance of conduct	7	4	6531 6532	2	1471.67246	0.010617384	-2.515034985	132	85	54					
307.1	Anorexia nervosa	401.9	Unspecified essential hypertension	26	64	3569 56729	2	0.718243644	-0.001566338	-0.221503587	470	660	99					
307.1	Anorexia nervosa	411.1	Intermediate coronary syndrome	26	9	3952 7124	2	0.560263013	-0.001103678	-0.067657434	470	414	172					
307.1	Anorexia nervosa	564.1	Irritable bowel syndrome	26	5	3356 6532	2	8.026892251	0.004132087	6.907463669	470	121	73					
307.50	"Eating disorder, unspecified"	577.0	Acute pancreatitis	8	25	3952 9370	2	2.077287996	0.000721703	3.579182328	253	622	134					
307.50	"Eating disorder, unspecified"	577.1	Chronic pancreatitis	8	21	3952 9370	2	1.369751652	0.0000876	4.264896614	253	602	139					
309.81	Posttraumatic stress disorder	710.0	Systemic lupus erythematosus	8	134	348 3558	2	1.048219982	0.0000185	-0.34297757	267	1238	131					
312.9	Unspecified disturbance of conduct	331.0	Alzheimer's disease	4	246	6531 6532	2	10.6563851	0.015060436	-0.085597809	85	1522	49					
331	Other cerebral degenerations	362.50	"Macular degeneration (senile), unspecified"	23	34	N/A	0	2.788132481	0.000419787	-0.348167301	390	520	136					
331	Other cerebral degenerations	401.9	Unspecified essential hypertension	23	64	N/A	0	0.792672615	-0.000789436	2.5529316	390	660	59					
331	Other cerebral degenerations	410.9	Acute myocardial infarction Unspecified site	23	18	N/A	0	6.707065376	0.000610395	-0.588768805	390	372	145					
331	Other cerebral degenerations	414.9	"Chronic ischemic heart disease, unspecified"	23	2	N/A	0	0.814763845	-0.000233078	3.328128915	390	58	42					
331	Other cerebral degenerations	434.91	"Cerebral artery occlusion, unspecified with cerebral infarction"	23	7	N/A	0	2.239092275	0.000397865	-0.848368319	390	156	52					
331	Other cerebral degenerations	714.0	Rheumatoid arthritis	23	323	N/A	0	0.183932801	-0.000530555	-0.062453016	390	1653	126					
331	Other cerebral degenerations	758.0	Down's syndrome	23	78	N/A	0	58.9342138	0.002089993	1.091393138	390	828	123					
331.0	Alzheimer's disease	346.9	"Migraine, unspecified"	246	13	2099 7124	2	0.476621653	-0.002108495	-0.076916756	1522	229	115					
331.0	Alzheimer's disease	362.52	Exudative senile macular degeneration	246	6	1471 6648	2	0.49458131	-0.000347799	-0.090802227	1522	143	79					
331.0	Alzheimer's disease	365.12	Low tension open-angle glaucoma	246	5	3552 4524	2	0.605072879	-0.000317202	0.308273386	1522	132	63					
331.0	Alzheimer's disease	365.52	Pseudoexfoliation glaucoma	246	3	4524 6648	2	0.404098406	-0.000523841	-0.634360724	1522	87	60					
331.0	Alzheimer's disease	382.9	Unspecified otitis media	246	7	3553 7124	2	0.864126075	-0.000631739	-0.061303502	1522	257	158					
331.0	Alzheimer's disease	416.0	Primary pulmonary hypertension	246	8	1636 6532	2	0.456205019	-0.005941482	-0.634360724	1522	246	96					
331.0	Alzheimer's disease	429.9	"Heart disease, unspecified"	246	5	3383 3569	2	1.197140811	0.001626576	-0.050316397	1522	214	100					
331.0	Alzheimer's disease	435.9	Unspecified transient cerebral ischemia	246	2	1471 19	2	1.796501375	0.019483217	0.318682222	1522	90	62					
331.0	Alzheimer's disease	443.1	Thromboangiitis obliterans [Buerger's disease]	246	6	1435 3383	2	0.690811951	-0.000402567	0.308273386	1522	199	92					
331.0	Alzheimer's disease	453	Other venous embolism and thrombosis	246	5	3479 4524	2	2.031316093	0.000202178	0.308273386	1522	361	155					
331.0	Alzheimer's disease	494	Bronchiectasis	246	7	1080 3458	2	0.695772517	-0.002228967	0.303068968	1522	172	77					
331.0	Alzheimer's disease	529.1	Geographic tongue	246	3	3553 3569	2	1.250040673	0.0000884	-0.634360724	1522	223	162					
331.0	Alzheimer's disease	564.1	Irritable bowel syndrome	246	5	3356 6532	2	0.81792116	-0.001764661	-0.634360724	1522	121	70					
331.0	Alzheimer's disease	576.2	Obstruction of bile duct	246	10	2099 4311	2	0.808904032	-0.001167558	0.29786455	1522	140	55					
331.0	Alzheimer's disease	608.1	Spermatocele	246	3	3569 7124	2	0.402553052	-0.001465112	0.27877466	1522	223	158					
331.0	Alzheimer's disease	694.4	Pemphigus	246	6	3586 5328	2	2.821567001	0.002953405	0.308273386	1522	191	75					
331.0	Alzheimer's disease	694.5	Pemphigoid	246	10	3383 3688	2	3.838568292	0.006762621	-0.06650792	1522	238	102					
331.0	Alzheimer's disease	697.0	Lichen planus	246	8	3458 7124	2	0.704793688	-0.000310697	0.303068968	1522	314	155					
331.0	Alzheimer's disease	702	Other dermatoses	246	16	N/A	0	1.133040818	0.000392087	0.282251296	1522	187	69					
331.0	Alzheimer's disease	733.42	Aseptic necrosis of head and neck of femur	246	10	1499 4524	2	0.776034346	-0.001303318	-0.634360724	1522	431	158					
331.0	Alzheimer's disease	742.9	"Unspecified congenital anomaly of brain, spinal cord, and nervous system"	246	6	4548 4552	2	1.952853239	0.000538852	0.308273386	1522	94	36					
331.0	Alzheimer's disease	751.61	Biliary atresia	246	8	3383 7076	2	2.187571177	0.000224341	0.303068968	1522	175	81					
331.0	Alzheimer's disease	753.12	"Polycystic kidney, unspecified type"	246	9	6667 7249	2	0.433603751	-0.001294391	0.29786455	1522	237	69					
333.4	Huntington's chorea	345.9	"Epilepsy, unspecified"	34	73	4524 627	2	19.28671927	0.001153226	0.992605976	419	424	46					
333.4	Huntington's chorea	586	"Renal failure, unspecified"	34	25	135 4524	2	1.255222228	0.000209965	-0.47309049	419	513	49					
334.3	Other cerebellar ataxia	340	Multiple sclerosis	25	141	4359 6311	2	4.732261839	0.00242461	1.129525665	150	1170	16					
334.3	Other cerebellar ataxia	345.9	"Epilepsy, unspecified"	25	73	5428 773	2	5.466495281	0.000529144	-0.57717885	150	424	32					
334.8	Other spinocerebellar diseases	781.3	Lack of coordination	4	19	4361 472	2	26.40364808	0.006577039	3.989591164	103	194	58					
335.20	Amyotrophic lateral sclerosis	359.1	Hereditary progressive muscular dystrophy	66	54	6606 7076	2	24.77902735	0.006064002	-0.347781288	827	370	52					
335.20	Amyotrophic lateral sclerosis	362.02	Proliferative diabetic retinopathy	66	12	4318 6347	2	0.667561594	-0.000159431	-0.180480239	827	358	111					
335.20	Amyotrophic lateral sclerosis	365.11	Primary open angle glaucoma	66	22	10133 348	2	0.830871111	-0.000102837	1.136781253	827	403	110					
335.20	Amyotrophic lateral sclerosis	429.2	"Cardiovascular disease, unspecified"	66	16	348 367	2	0.827175221	-0.00059012	1.152394507	827	455	154					
335.20	Amyotrophic lateral sclerosis	441.2	Thoracic aneurysm without mention of rupture	66	5	4318 57142	2	0.675177023	-0.000245022	-0.164866985	827	73	28					
335.20	Amyotrophic lateral sclerosis	530.11	Reflux esophagitis	66	11	2950 6347	2	1.364058288	0.000244351	-0.180480239	827	207	81					
335.20	Amyotrophic lateral sclerosis	570	Acute and subacute necrosis of liver	66	30	2950 6347	2	0.275805738	-0.000382095	1.115963581	827	607	119					
335.20	Amyotrophic lateral sclerosis	577.0	Acute pancreatitis	66	25	6347 6647	2	0.85758486	-0.00031795	1.126372417	827	622	130					
335.20	Amyotrophic lateral sclerosis	710.3	Dermatomyositis	66	13	4318 6347	2	1.76672848	0.000159787	1.157598925	827	329	87					
335.20	Amyotrophic lateral sclerosis	710.4	Polymyositis	66	16	4318 6347	2	9.217398995	0.003268567	1.152394507	827	328	75					
335.2	Motor neuron disease	429.2	"Cardiovascular disease, unspecified"	27	16	N/A	0	2.121755292	0.000216482	5.552138148	483	455	163					
340	Multiple sclerosis	359.1	Hereditary progressive muscular dystrophy	141	54	7076 7077	2	30.12023385	0.013233882	0.422860996	1170	370	40					
340	Multiple sclerosis	359.9	"Myopathy, unspecified"	141	60	1410 3553	2	3.729168362	0.001465487	0.407247743	1170	471	85					
340	Multiple sclerosis	362.02	Proliferative diabetic retinopathy	141	12	4318 6347	2	0.31556655	-0.00058495	-0.101649043	1170	358	130					
340	Multiple sclerosis	363.20	"Chorioretinitis, unspecified"	141	2	3576 3586	2	1.338798383	0.0000811	0.558175864	1170	82	71					
340	Multiple sclerosis	414.11	Aneurysm of coronary vessels	141	2	4318 5054	2	0.412818616	-0.000253261	0.558175864	1170	67	46					
340	Multiple sclerosis	441.2	Thoracic aneurysm without mention of rupture	141	5	4318 57142	2	0.212777653	-0.001058237	-0.086035789	1170	73	25					
340	Multiple sclerosis	443.81	Peripheral angiopathy in diseases classified elsewhere	141	18	1234 1524	2	0.557183883	-0.000789397	1.156126023	1170	305	78					
340	Multiple sclerosis	555.9	Regional enteritis of unspecified site	141	16	3569 64127	2	1.015627457	0.0000182	-0.112057879	1170	170	115					
340	Multiple sclerosis	590.80	"Pyelonephritis, unspecified"	141	3	3627 7076	2	4.03986753	0.006212661	0.552971446	1170	70	59					
340	Multiple sclerosis	694.4	Pemphigus	141	6	26191 3586	2	3.428442439	0.001028013	1.181569845	1170	191	97					
340	Multiple sclerosis	694.5	Pemphigoid	141	10	2214 3383	2	6.551173801	0.003452975	-0.369513676	1170	238	77					
340	Multiple sclerosis	695.1	FORCEP DELIV NOS-DELIVER	141	2	3105 3106	2	2.477678661	0.000938087	0.558175864	1170	35	29					
340	Multiple sclerosis	702.0	Actinic keratosis	141	8	2944 4321	2	1.441963821	0.000269878	-0.369513676	1170	112	25					
340	Multiple sclerosis	742.2	Congenital reduction deformities of brain	141	21	3586 6469	2	6.36188689	0.000589073	0.506131684	1170	428	129					
340	Multiple sclerosis	753.13	"Polycystic kidney, autosomal dominant"	141	24	348 3579	2	1.509534167	0.000199059	0.506709953	1170	733	149					
340	Multiple sclerosis	798.0	Sudden infant death syndrome	141	21	3569 3586	2	6.618414588	0.000605175	0.511914371	1170	406	109					
340	Multiple sclerosis	995.3	"Allergy, unspecified, not elsewhere classified"	141	10	3566 7172	2	0.637836846	-0.000217679	0.537358192	1170	78	37					
341.1	Schilder's disease	359.1	Hereditary progressive muscular dystrophy	22	54	301 302	2	33.00574353	0.001542945	1.397296857	309	370	61					
345.9	"Epilepsy, unspecified"	516.3	Idio fibros alveolitis	73	41	3565 627	2	2.637041534	0.000484078	0.97757099	424	812	56					
345.9	"Epilepsy, unspecified"	586	"Renal failure, unspecified"	73	25	1471 4524	2	2.205429122	0.000638	1.013423647	424	513	40					
345.9	"Epilepsy, unspecified"	710.0	Systemic lupus erythematosus	73	134	3565 4204	2	1.12549896	0.0000328	1.150720117	424	1238	71					
345.9	"Epilepsy, unspecified"	781.3	Lack of coordination	73	19	773 785	2	5.707371946	0.001728491	-0.692563465	424	194	44					
346.9	"Migraine, unspecified"	577.0	Acute pancreatitis	13	25	1909 7124	2	1.533144275	0.00182882	-0.036430926	229	622	126					
346.9	"Migraine, unspecified"	710.0	Systemic lupus erythematosus	13	134	2099 7124	2	1.965479011	0.00119256	-1.057263284	229	1238	113					
346.9	"Migraine, unspecified"	758.0	Down's syndrome	13	78	2099 7124	2	2.010368051	0.000197436	-0.036430926	229	828	103					
349.9	Unspecified disorders of nervous system	365.11	Primary open angle glaucoma	8	22	355 356	2	0.4647198	-0.000217575	-0.46958044	265	403	79					
349.9	Unspecified disorders of nervous system	535.1	Atrophic gastritis	8	11	355 356	2	1.618206904	0.000301173	-0.924125894	265	401	93					
349.9	Unspecified disorders of nervous system	695.4	Lupus erythematosus	8	34	355 356	2	0.809643154	-0.0000586	-0.309152632	265	564	91					
356.1	Peroneal muscular atrophy	359.1	Hereditary progressive muscular dystrophy	37	54	16905 4000	2	164.5513984	0.025465403	-0.40367718	299	370	18					
356.1	Peroneal muscular atrophy	714.0	Rheumatoid arthritis	37	323	2064 26353	2	1.270486024	0.000378524	-1.106273606	299	1653	49					
357.2	Polyneuropathy in diabetes	362.0	Diabetic retinopathy	2	53	177 7422	2	57.1243354	0.004615227	1.69290879	168	959	137					
357.2	Polyneuropathy in diabetes	362.02	Proliferative diabetic retinopathy	2	12	177 7422	2	21.22723317	0.042424865	7.494795582	168	358	158					
357.2	Polyneuropathy in diabetes	440	Atherosclerosis	2	150	177 7422	2	1.202617587	0.0000514	0.594795582	168	1369	123					
358.0	Myasthenia gravis	429.2	"Cardiovascular disease, unspecified"	17	16	2100 3569	2	1.023390055	0.000112993	-0.046839762	363	455	125					
358.0	Myasthenia gravis	513.0	Abscess of lung	17	31	3593 3627	2	1.528368945	0.00037455	2.856386045	363	423	106					
358.0	Myasthenia gravis	516.3	Idio fibros alveolitis	17	41	3569 3593	2	1.113990794	0.000146739	-0.046839762	363	812	158					
358.0	Myasthenia gravis	573.9	Unspecified disorder of liver	17	33	3569 3627	2	1.635756663	0.00049673	2.680432966	363	654	130					
358.0	Myasthenia gravis	583.9	"Nephritis and nephropathy, not specified as acute or chronic, with unspecified pathological lesion in kidney"	17	39	3569 3586	2	1.290461029	0.000158427	2.260852546	363	676	147					
359.1	Hereditary progressive muscular dystrophy	362.02	Proliferative diabetic retinopathy	54	12	N/A	0	0.757245334	-0.0000773	3.059682583	370	358	40					
359.1	Hereditary progressive muscular dystrophy	429.2	"Cardiovascular disease, unspecified"	54	16	4313 7077	2	0.769100242	-0.000523388	1.412910111	370	455	34					
359.1	Hereditary progressive muscular dystrophy	572.3	Portal hypertension	54	5	1490 7076	2	0.441787788	-0.000232718	3.075295837	370	66	34					
359.1	Hereditary progressive muscular dystrophy	617.0	Endometriosis of uterus	54	16	4313 7077	2	0.416542327	-0.000354472	1.236874616	370	430	26					
359.9	"Myopathy, unspecified"	425.1	Hypertr obstr cardiomyop	60	3	4625 859	2	2.859026079	0.001055582	-0.156132539	471	108	69					
359.9	"Myopathy, unspecified"	691.8	Other atopic dermatitis and related conditions	60	87	1026 3553	2	5.520095678	0.000923001	0.878350219	471	812	75					
359.9	"Myopathy, unspecified"	710.1	Systemic sclerosis	60	97	3553 6647	2	5.524178766	0.001686407	1.699537564	471	1224	113					
359.9	"Myopathy, unspecified"	710.2	Sicca syndrome	60	28	3553 6709	2	9.824894609	0.003119962	2.714023394	471	463	69					
359.9	"Myopathy, unspecified"	728.3	Other specific muscle disorders	60	6	4621 7169	2	4.639159608	0.000936054	1.295862156	471	36	21					
362.0	Diabetic retinopathy	411.1	Intermediate coronary syndrome	53	9	183 7124	2	2.864678143	0.000553138	-0.02602209	959	414	225					
362.02	Proliferative diabetic retinopathy	362.50	"Macular degeneration (senile), unspecified"	12	34	6347 7422	2	4.248489233	0.003356484	2.254487778	358	520	144					
362.02	Proliferative diabetic retinopathy	429.2	"Cardiovascular disease, unspecified"	12	16	177 4313	2	1.440248145	0.001876692	-0.041635344	358	455	101					
362.02	Proliferative diabetic retinopathy	441.2	Thoracic aneurysm without mention of rupture	12	5	4313 4318	2	0.086660122	-0.000860105	7.484386746	358	73	35					
362.02	Proliferative diabetic retinopathy	446.5	Giant cell arteritis	12	13	4313 4318	2	1.535330339	0.000574526	6.891850415	358	439	99					
362.02	Proliferative diabetic retinopathy	492.8	Other emphysema	12	30	4313 4318	2	0.349507692	-0.002639825	2.968773492	358	463	70					
362.02	Proliferative diabetic retinopathy	516.3	Idio fibros alveolitis	12	41	177 6347	2	0.476799102	-0.000594321	-0.031226508	358	812	147					
362.02	Proliferative diabetic retinopathy	586	"Renal failure, unspecified"	12	25	2056 6347	2	3.570147927	0.005225566	3.045696569	358	513	114					
362.02	Proliferative diabetic retinopathy	617.0	Endometriosis of uterus	12	16	4313 6347	2	0.235659809	-0.000873282	-0.86918599	358	430	112					
362.02	Proliferative diabetic retinopathy	620.2	Other and unspecified ovarian cyst	12	4	4313 4318	2	0.369716197	-0.000704105	7.489591164	358	78	40					
362.02	Proliferative diabetic retinopathy	621.0	Polyp of corpus uteri	12	5	4313 4318	2	0.336875721	-0.000633473	7.484386746	358	128	43					
362.02	Proliferative diabetic retinopathy	695.4	Lupus erythematosus	12	34	4318 6347	2	0.464491509	-0.000307907	-0.031226508	358	564	116					
362.02	Proliferative diabetic retinopathy	697.0	Lichen planus	12	8	4313 4318	2	4.141859854	0.000604819	11.21877349	358	314	66					
362.02	Proliferative diabetic retinopathy	710.0	Systemic lupus erythematosus	12	134	4318 6347	2	0.534186446	-0.000467506	-0.34297757	358	1238	153					
362.02	Proliferative diabetic retinopathy	791.0	Proteinuria	12	21	1490 6347	2	6.172494235	0.003694486	-0.057248598	358	436	111					
362.16	Retinal neovascularization NOS	362.50	"Macular degeneration (senile), unspecified"	3	34	5961 7439	2	154.2219947	0.052761276	1.995373851	23	520	5					
362.16	Retinal neovascularization NOS	362.74	Pigmentary retinal dystrophy	3	51	5961 7263	2	20.36457203	0.001680745	-0.389241534	23	154	11					
362.5	Degeneration of macula and posterior pole	714.0	Rheumatoid arthritis	18	323	1524 348	2	2.180144676	0.000222854	0.516218467	216	1653	103					
362.50	"Macular degeneration (senile), unspecified"	362.52	Exudative senile macular degeneration	34	6	1471 387715	2	65.13723999	0.013931432	1.990169433	520	143	39					
362.50	"Macular degeneration (senile), unspecified"	362.57	Drusen (degenerative)	34	2	2202 3075	2	23.90675297	0.002597163	2.280509868	520	24	20					
362.50	"Macular degeneration (senile), unspecified"	362.74	Pigmentary retinal dystrophy	34	51	24 5961	2	7.607429857	0.002969734	1.449986433	520	154	16					
362.50	"Macular degeneration (senile), unspecified"	362.75	Other dystrophies primarily involving the sensory retina	34	14	24 8842	2	37.45391299	0.00165105	-0.755141772	520	81	23					
362.50	"Macular degeneration (senile), unspecified"	365.11	Primary open angle glaucoma	34	22	1636 348	2	8.245417553	0.009491597	-0.342962883	520	403	148					
362.50	"Macular degeneration (senile), unspecified"	401.9	Unspecified essential hypertension	34	64	6401 7422	2	1.285982922	0.008270962	-0.452255661	520	660	100					
362.50	"Macular degeneration (senile), unspecified"	410.9	Acute myocardial infarction Unspecified site	34	18	1636 348	2	3.260912823	0.001836699	2.238874524	520	372	164					
362.50	"Macular degeneration (senile), unspecified"	411.1	Intermediate coronary syndrome	34	9	1401 7099	2	1.097042498	0.001267113	-0.088475106	520	414	107					
362.50	"Macular degeneration (senile), unspecified"	414	Other forms of chronic ischemic heart disease	34	14	4040 6347	2	3.940980712	0.001231961	2.24928336	520	235	107					
362.50	"Macular degeneration (senile), unspecified"	440.9	Generalized and unspecified atherosclerosis	34	16	1401 6401	2	1.545208492	0.003224606	4.815507513	520	335	86					
362.50	"Macular degeneration (senile), unspecified"	443.1	Thromboangiitis obliterans [Buerger's disease]	34	6	3383 6401	2	0.909811652	-0.0000371	2.270101032	520	199	71					
362.50	"Macular degeneration (senile), unspecified"	446.5	Giant cell arteritis	34	13	3383 6401	2	3.882125907	0.005338054	2.24928336	520	439	100					
362.50	"Macular degeneration (senile), unspecified"	570	Acute and subacute necrosis of liver	34	30	1231 6347	2	0.714012321	-0.000325092	2.207648016	520	607	110					
362.50	"Macular degeneration (senile), unspecified"	573.9	Unspecified disorder of liver	34	33	1471 348	2	0.706062745	-0.000349737	-0.368406705	520	654	180					
362.50	"Macular degeneration (senile), unspecified"	691.8	Other atopic dermatitis and related conditions	34	87	1524 6401	2	1.9541172	0.000535148	0.946007653	520	812	107					
362.50	"Macular degeneration (senile), unspecified"	694.5	Pemphigoid	34	10	3383 6401	2	1.766694009	0.000576562	-0.311736376	520	238	70					
362.50	"Macular degeneration (senile), unspecified"	710.3	Dermatomyositis	34	13	4316 6347	2	0.381145655	-0.000277864	-0.088475106	520	329	81					
362.50	"Macular degeneration (senile), unspecified"	710.4	Polymyositis	34	16	4316 6347	2	1.360565021	0.000308994	-0.327349629	520	328	77					
362.50	"Macular degeneration (senile), unspecified"	753.13	"Polycystic kidney, autosomal dominant"	34	24	1636 348	2	0.344456588	-0.000309618	-0.342384615	520	733	165					
362.50	"Macular degeneration (senile), unspecified"	758.0	Down's syndrome	34	78	348 6347	2	2.046661912	0.000286795	1.065371048	520	828	139					
362.52	Exudative senile macular degeneration	365.11	Primary open angle glaucoma	6	22	2944 2952	2	24.11693711	0.003688981	-0.009830567	143	403	27					
362.52	Exudative senile macular degeneration	577.1	Chronic pancreatitis	6	21	2950 6648	2	1.790602884	0.000163755	4.275883718	143	602	95					
362.9	Unspecified retinal disorder	516.3	Idio fibros alveolitis	39	41	177 3486	2	1.177210947	0.0000453	-0.104088359	533	812	118					
362.9	Unspecified retinal disorder	555.0	Regional enteritis of small intestine	39	83	1401 3119	2	6.187473693	0.00057766	-0.218649807	533	788	62					
362.9	Unspecified retinal disorder	579.0	Celiac disease	39	37	3117 3119	2	13.97551742	0.000961312	2.208808366	533	670	72					
362.9	Unspecified retinal disorder	702	Other dermatoses	39	16	3486 4318	2	5.21899955	0.00051157	-0.104088359	533	187	35					
362.9	Unspecified retinal disorder	720.0	Ankylosing spondylitis	39	21	1401 1636	2	5.17806622	0.000508606	4.558136018	533	481	82					
362.9	Unspecified retinal disorder	791.0	Proteinuria	39	21	1636 9370	2	2.973621489	0.000317096	4.558136018	533	436	117					
363.20	"Chorioretinitis, unspecified"	555.0	Regional enteritis of small intestine	2	83	3576 3586	2	3.987034435	0.000414373	1.079132931	82	788	74					
363.20	"Chorioretinitis, unspecified"	714.0	Rheumatoid arthritis	2	323	3576 3586	2	1.692901902	0.000555593	0.273433353	82	1653	73					
365.04	Ocular hypertension	365.11	Primary open angle glaucoma	2	22	10133 4653	2	151.1263163	0.040604202	-0.453967186	54	403	30					
365.04	Ocular hypertension	365.12	Low tension open-angle glaucoma	2	5	10133 4653	2	167.9672542	0.0087397	-1.999421731	54	132	51					
365.04	Ocular hypertension	365.9	Unspecified glaucoma	2	16	10133 4653	2	8.859042255	0.008099843	-1.17589232	54	99	33					
365.11	Primary open angle glaucoma	365.52	Pseudoexfoliation glaucoma	22	3	4016 4524	2	83.12954011	0.016742634	4.080500255	403	87	31					
365.11	Primary open angle glaucoma	410.9	Acute myocardial infarction Unspecified site	22	18	1636 348	2	1.293585713	0.000175218	-0.583564387	403	372	150					
365.11	Primary open angle glaucoma	429.2	"Cardiovascular disease, unspecified"	22	16	348 4524	2	1.196861564	0.001063969	-0.057248598	403	455	147					
365.11	Primary open angle glaucoma	442.9	Aneurysm of unspecified site	22	35	4524 5054	2	1.665400982	0.000202044	-0.057248598	403	740	123					
365.11	Primary open angle glaucoma	443.81	Peripheral angiopathy in diseases classified elsewhere	22	18	1636 4524	2	0.98241796	-0.0000278	-0.057248598	403	305	92					
365.11	Primary open angle glaucoma	456.4	Scrotal varices	22	4	1636 2944	2	1.397907141	0.0000932	-0.459171604	403	96	44					
365.11	Primary open angle glaucoma	502	Pneumoconiosis due to other silica or silicates	22	7	355 356	2	0.776441144	-0.0000994	4.075874106	403	323	90					
365.11	Primary open angle glaucoma	530.11	Reflux esophagitis	22	11	2944 2952	2	0.953355646	-0.0000496	8.124569584	403	207	31					
365.11	Primary open angle glaucoma	570	Acute and subacute necrosis of liver	22	30	2944 2952	2	0.440602802	-0.000467165	2.942751402	403	607	67					
365.11	Primary open angle glaucoma	573.9	Unspecified disorder of liver	22	33	2056 348	2	0.703818677	-0.000258902	-0.082692419	403	654	151					
365.11	Primary open angle glaucoma	579.0	Celiac disease	22	37	355 356	2	0.880645989	-0.0000498	3.992025149	403	670	104					
365.11	Primary open angle glaucoma	695.3	Rosacea	22	3	2944 2952	2	2.348787066	0.000545293	4.086282942	403	36	14					
365.11	Primary open angle glaucoma	710.2	Sicca syndrome	22	28	355 356	2	0.754529101	-0.000175125	-0.072861852	403	463	105					
365.11	Primary open angle glaucoma	720.0	Ankylosing spondylitis	22	21	1636 3557	2	1.305151891	0.000209374	-0.057248598	403	481	88					
365.11	Primary open angle glaucoma	733.42	Aseptic necrosis of head and neck of femur	22	10	4524 5054	2	0.633502952	-0.000494582	-0.057248598	403	431	69					
365.11	Primary open angle glaucoma	753.13	"Polycystic kidney, autosomal dominant"	22	24	1636 348	2	1.275343854	0.0000955	-0.057248598	403	733	155					
365.12	Low tension open-angle glaucoma	365.9	Unspecified glaucoma	5	16	10133 4653	2	12.04125634	0.007836622	9.984386746	132	99	34					
365.12	Low tension open-angle glaucoma	714.0	Rheumatoid arthritis	5	323	3552 4524	2	0.630850374	-0.000259182	0.263024517	132	1653	60					
366.8	Other cataract	366.9	Unspecified cataract	2	36	1409 1415	2	15.10271111	0.013881485	2.156957744	5	108	4					
367.0	Hypermetropia	710.0	Systemic lupus erythematosus	5	134	4153 919	2	5.780475241	0.000551104	-0.34297757	112	1238	33					
382.9	Unspecified otitis media	555.0	Regional enteritis of small intestine	7	83	3576 7124	2	1.242922692	0.000170812	-0.218649807	257	788	138					
382.9	Unspecified otitis media	570	Acute and subacute necrosis of liver	7	30	3553 7124	2	0.526715147	-0.0004428	-0.020817672	257	607	184					
382.9	Unspecified otitis media	579.0	Celiac disease	7	37	3553 7124	2	1.754602181	0.000353015	-0.098883941	257	670	171					
382.9	Unspecified otitis media	608.1	Spermatocele	7	3	3576 7124	2	0.946203277	-0.0000343	12.85251671	257	223	145					
382.9	Unspecified otitis media	696.0	Psoriatic arthropathy	7	18	3553 7124	2	2.376044744	0.000892056	-0.046839762	257	449	174					
382.9	Unspecified otitis media	710.0	Systemic lupus erythematosus	7	134	3553 7124	2	1.816710291	0.001164261	-0.34297757	257	1238	175					
385.30	"Cholesteatoma, unspecified"	691.8	Other atopic dermatitis and related conditions	3	87	1026 1514	2	3.543211413	0.00037422	-0.228994391	77	812	38					
389.9	Unspecified hearing loss	757.31	Congenital ectodermal dysplasia	88	18	N/A	0	24.73324026	0.001324018	1.863272598	287	237	14					
389.9	Unspecified hearing loss	757.39	Other specified anomalies of skin	88	24	N/A	0	1.108210358	0.0000403	-0.174812566	287	189	13					
389.9	Unspecified hearing loss	759.89	Other specified congenital anomalies	88	82	N/A	0	4.534427381	0.00112802	-0.343693632	287	678	48					
401.9	Unspecified essential hypertension	414.9	"Chronic ischemic heart disease, unspecified"	64	2	183	1	1.476443333	0.073853983	1.225564813	660	58	40					
401.9	Unspecified essential hypertension	429.2	"Cardiovascular disease, unspecified"	64	16	3569 6401	2	1.325501245	0.03883836	-0.195481498	660	455	104					
401.9	Unspecified essential hypertension	434.91	"Cerebral artery occlusion, unspecified with cerebral infarction"	64	7	342977 4846	2	1.683893562	0.027052479	-0.322727293	660	156	46					
401.9	Unspecified essential hypertension	446.1	Acute febrile mucocutaneous lymph node syndrome [MCLS]	64	21	185 7422	2	1.111295921	0.000117533	-0.211094752	660	488	107					
401.9	Unspecified essential hypertension	446.5	Giant cell arteritis	64	13	3569 6401	2	1.267069267	0.008022775	-0.166541375	660	439	94					
401.9	Unspecified essential hypertension	555.0	Regional enteritis of small intestine	64	83	3569 3651	2	0.842395826	-0.002183859	0.917795974	660	788	91					
401.9	Unspecified essential hypertension	573.9	Unspecified disorder of liver	64	33	2052 3569	2	1.069679948	0.0013447	-0.166541375	660	654	107					
401.9	Unspecified essential hypertension	642.30	"Transient hypertension of pregnancy, unspecified as to episode of care or not applicable"	64	10	183 3990	2	3.131833959	0.000404347	-0.166541375	660	330	132					
401.9	Unspecified essential hypertension	710.0	Systemic lupus erythematosus	64	134	56729 6401	2	1.131464397	0.003693143	0.505100416	660	1238	107					
401.9	Unspecified essential hypertension	720	Ankylosing spondylitis and other inflammatory spondylopathies	64	71	3569 7466	2	1.879100375	0.000372842	-0.341205201	660	737	95					
401.9	Unspecified essential hypertension	775.1	Neonatal diabetes mellitus	64	2	2645 3767	2	1.565916979	0.000262923	1.225564813	660	74	48					
401.9	Unspecified essential hypertension	791.0	Proteinuria	64	21	N/A	0	1.648719724	0.012969522	1.173520633	660	436	123					
410.9	Acute myocardial infarction Unspecified site	440.9	Generalized and unspecified atherosclerosis	18	16	3690 7292	2	2.176398882	0.003169842	4.168890972	372	335	130					
410.9	Acute myocardial infarction Unspecified site	443.81	Peripheral angiopathy in diseases classified elsewhere	18	18	1636 2155	2	3.111696624	0.002073424	4.169469241	372	305	87					
410.9	Acute myocardial infarction Unspecified site	555.0	Regional enteritis of small intestine	18	83	2162 4049	2	1.013288602	0.00000517	-0.046839762	372	788	66					
410.9	Acute myocardial infarction Unspecified site	574.5	Calculus of bile duct without mention of cholecystitis	18	26	2099 348	2	21.11677615	0.001212564	-0.046839762	372	513	147					
410.9	Acute myocardial infarction Unspecified site	586	"Renal failure, unspecified"	18	25	1636 348	2	4.867179541	0.006181881	-0.593973223	372	513	146					
410.9	Acute myocardial infarction Unspecified site	695.4	Lupus erythematosus	18	34	1636 2099	2	2.253708182	0.000566762	-0.614790895	372	564	110					
410.9	Acute myocardial infarction Unspecified site	696.0	Psoriatic arthropathy	18	18	1636 4049	2	0.596019261	-0.000144965	-0.573155551	372	449	83					
410.9	Acute myocardial infarction Unspecified site	714.0	Rheumatoid arthritis	18	323	348 4049	2	1.352195869	0.000792343	-0.046839762	372	1653	162					
410.9	Acute myocardial infarction Unspecified site	753.13	"Polycystic kidney, autosomal dominant"	18	24	1636 348	2	1.657233198	0.000141421	-0.582986119	372	733	154					
411.1	Intermediate coronary syndrome	440.9	Generalized and unspecified atherosclerosis	9	16	1401 3690	2	1.917329535	0.039729005	5.59897791	414	335	98					
411.1	Intermediate coronary syndrome	446.1	Acute febrile mucocutaneous lymph node syndrome [MCLS]	9	21	1401 7124	2	1.478543558	0.000228161	4.259692196	414	488	161					
411.1	Intermediate coronary syndrome	493.0	Extrinsic asthma	9	36	7099 929	2	0.54565298	-0.000252146	4.97397791	414	460	120					
411.1	Intermediate coronary syndrome	516.3	Idio fibros alveolitis	9	41	183 3606	2	1.224289536	0.003219672	2.169099861	414	812	162					
411.1	Intermediate coronary syndrome	579.0	Celiac disease	9	37	7099 7124	2	0.858675752	-0.000588213	2.406410343	414	670	181					
411.1	Intermediate coronary syndrome	583.9	"Nephritis and nephropathy, not specified as acute or chronic, with unspecified pathological lesion in kidney"	9	39	183 5806	2	1.542824873	0.003301617	-0.02602209	414	676	163					
411.1	Intermediate coronary syndrome	691.8	Other atopic dermatitis and related conditions	9	87	3606 929	2	0.916697006	-0.000342138	2.042943427	414	812	130					
411.1	Intermediate coronary syndrome	695.4	Lupus erythematosus	9	34	1401 183	2	1.737278407	0.00535717	2.621036734	414	564	151					
411.1	Intermediate coronary syndrome	720	Ankylosing spondylitis and other inflammatory spondylopathies	9	71	7099 7124	2	2.291742515	0.000247343	1.241583544	414	737	172					
411.1	Intermediate coronary syndrome	758.0	Down's syndrome	9	78	3952 7124	2	0.125231831	-0.0017552	1.127824064	414	828	147					
411.1	Intermediate coronary syndrome	791.0	Proteinuria	9	21	183 5806	2	1.24279704	0.002191532	-0.057248598	414	436	134					
414	Other forms of chronic ischemic heart disease	714.0	Rheumatoid arthritis	14	323	N/A	0	0.635521519	-0.000422816	0.242206845	235	1653	95					
414.11	Aneurysm of coronary vessels	714.0	Rheumatoid arthritis	2	323	N/A	0	1.08129912	0.000117401	-0.843115712	67	1653	54					
414.9	"Chronic ischemic heart disease, unspecified"	434.91	"Cerebral artery occlusion, unspecified with cerebral infarction"	2	7	342977 4846	2	1.429666214	0.005616501	-5.015034985	58	156	51					
416.0	Primary pulmonary hypertension	429.2	"Cardiovascular disease, unspecified"	8	16	284 4313	2	1.659310427	0.009381028	-0.020817672	246	455	62					
416.0	Primary pulmonary hypertension	448.0	Hereditary hemorrhagic telangiectasia	8	5	659 94	2	4.415297228	0.003527519	-1.687484339	246	179	79					
416.0	Primary pulmonary hypertension	691.8	Other atopic dermatitis and related conditions	8	87	6532 7432	2	1.574778855	0.000623528	2.048147845	246	812	57					
416.0	Primary pulmonary hypertension	710.1	Systemic sclerosis	8	97	1636 4313	2	7.663026156	0.013194562	0.90701738	246	1224	89					
425.4	Other primary cardiomyopathies	426.6	Other heart block	42	3	4000 6331	2	3.26025581	0.014596061	1.85005628	468	88	63					
425.4	Other primary cardiomyopathies	759.89	Other specified congenital anomalies	42	82	25937 6901	2	2.003394911	0.000819174	0.854562644	468	678	42					
425.4	Other primary cardiomyopathies	798.0	Sudden infant death syndrome	42	21	6331 859	2	0.684271507	-0.000151277	-0.284024051	468	406	104					
427.31	Atrial fibrillation	745.2	Tetralogy of fallot	8	9	1482 2626	2	2.20276707	0.001302172	-0.02602209	225	225	106					
427.31	Atrial fibrillation	798.0	Sudden infant death syndrome	8	21	N/A	0	1.047478223	0.0000587	-1.301465911	225	406	73					
429.2	"Cardiovascular disease, unspecified"	437.5	Moyamoya disease	16	9	4524 7077	2	2.382321732	0.000503512	5.59897791	455	218	52					
429.2	"Cardiovascular disease, unspecified"	440.9	Generalized and unspecified atherosclerosis	16	16	1401 6401	2	19.84575441	0.459853886	5.583364656	455	335	91					
429.2	"Cardiovascular disease, unspecified"	516.3	Idio fibros alveolitis	16	41	177 3569	2	1.745770055	0.006031588	-0.103510091	455	812	148					
429.2	"Cardiovascular disease, unspecified"	555.0	Regional enteritis of small intestine	16	83	1401 3569	2	0.890858829	-0.000384687	1.042702006	455	788	111					
429.2	"Cardiovascular disease, unspecified"	570	Acute and subacute necrosis of liver	16	30	2678 3569	2	1.190088544	0.000891472	-0.041635344	455	607	136					
429.2	"Cardiovascular disease, unspecified"	583.9	"Nephritis and nephropathy, not specified as acute or chronic, with unspecified pathological lesion in kidney"	16	39	3569 6401	2	1.750248268	0.002570964	-0.041635344	455	676	124					
429.2	"Cardiovascular disease, unspecified"	586	"Renal failure, unspecified"	16	25	348 4524	2	2.365848514	0.019772072	-0.067657434	455	513	156					
429.2	"Cardiovascular disease, unspecified"	606.1	Oligospermia	16	17	2678 367	2	2.155433948	0.000625742	-0.041635344	455	185	70					
429.2	"Cardiovascular disease, unspecified"	695.4	Lupus erythematosus	16	34	1401 3569	2	1.712500658	0.002916844	2.60542348	455	564	122					
429.2	"Cardiovascular disease, unspecified"	710.3	Dermatomyositis	16	13	177 4313	2	0.829125542	-0.000316529	-0.041635344	455	329	88					
429.2	"Cardiovascular disease, unspecified"	710.4	Polymyositis	16	16	177 4313	2	1.226886816	0.000802172	-0.041635344	455	328	80					
429.2	"Cardiovascular disease, unspecified"	758.7	Klinefelter's syndrome	16	5	367 4524	2	0.683518483	-0.000186383	5.609386746	455	202	79					
429.9	"Heart disease, unspecified"	446.5	Giant cell arteritis	5	13	3383 3569	2	1.549435968	0.001486306	-0.036430926	214	439	125					
429.9	"Heart disease, unspecified"	523.1	Chronic gingivitis	5	10	3557 3569	2	0.868055829	-0.0000879	8.990169433	214	348	104					
429.9	"Heart disease, unspecified"	577.1	Chronic pancreatitis	5	21	217 3569	2	1.625317021	0.001552947	4.275883718	214	602	99					
429.9	"Heart disease, unspecified"	704.01	Alopecia areata	5	13	3383 3557	2	5.17429357	0.000720072	-0.036430926	214	235	71					
429.9	"Heart disease, unspecified"	710.0	Systemic lupus erythematosus	5	134	3383 3557	2	1.891806786	0.002256053	0.661811224	214	1238	98					
429.9	"Heart disease, unspecified"	798.0	Sudden infant death syndrome	5	21	3569 6331	2	2.128136872	0.000214569	-0.486021043	214	406	120					
434.91	"Cerebral artery occlusion, unspecified with cerebral infarction"	443.81	Peripheral angiopathy in diseases classified elsewhere	7	18	2147 2153	2	2.255197366	0.003700004	-2.541057075	156	305	41					
434.91	"Cerebral artery occlusion, unspecified with cerebral infarction"	555.0	Regional enteritis of small intestine	7	83	2147 2153	2	0.563795181	-0.000509706	1.069302364	156	788	31					
434.91	"Cerebral artery occlusion, unspecified with cerebral infarction"	710.1	Systemic sclerosis	7	97	2147 2153	2	0.745974396	-0.00035573	0.912800066	156	1224	58					
434.91	"Cerebral artery occlusion, unspecified with cerebral infarction"	733.42	Aseptic necrosis of head and neck of femur	7	10	N/A	0	0.341995144	-0.001653139	8.984965015	156	431	48					
440.9	Generalized and unspecified atherosclerosis	443.1	Thromboangiitis obliterans [Buerger's disease]	16	6	N/A	0	4.67143645	0.005004827	5.609386746	335	199	52					
440.9	Generalized and unspecified atherosclerosis	446.5	Giant cell arteritis	16	13	N/A	0	1.469815215	0.002886196	5.588569074	335	439	109					
440.9	Generalized and unspecified atherosclerosis	487	Influenza	16	27	N/A	0	3.248436946	0.000604228	3.29169799	335	489	121					
440.9	Generalized and unspecified atherosclerosis	579.0	Celiac disease	16	37	N/A	0	0.968204746	-0.0000599	2.390797089	335	670	98					
440.9	Generalized and unspecified atherosclerosis	583.9	"Nephritis and nephropathy, not specified as acute or chronic, with unspecified pathological lesion in kidney"	16	39	N/A	0	1.679937251	0.001873252	2.266056964	335	676	122					
440.9	Generalized and unspecified atherosclerosis	694.5	Pemphigoid	16	10	N/A	0	1.282401813	0.000704402	5.59897791	335	238	79					
440.9	Generalized and unspecified atherosclerosis	697.0	Lichen planus	16	8	N/A	0	1.738940224	0.000814251	5.604182328	335	314	76					
440.9	Generalized and unspecified atherosclerosis	710.1	Systemic sclerosis	16	97	N/A	0	1.139772681	0.00047467	1.814034759	335	1224	104					
441.2	Thoracic aneurysm without mention of rupture	446.5	Giant cell arteritis	5	13	N/A	0	3.105690254	0.003554517	6.907463669	73	439	32					
441.2	Thoracic aneurysm without mention of rupture	492.8	Other emphysema	5	30	4313 4318	2	2.095788444	0.006994521	2.984386746	73	463	30					
441.2	Thoracic aneurysm without mention of rupture	620.2	Other and unspecified ovarian cyst	5	4	4313 4318	2	0.598294171	-0.000705842	13.3229245	73	78	37					
441.2	Thoracic aneurysm without mention of rupture	621.0	Polyp of corpus uteri	5	5	4313 4318	2	0.272574993	-0.001092999	13.31772008	73	128	38					
441.2	Thoracic aneurysm without mention of rupture	697.0	Lichen planus	5	8	4313 4318	2	0.837821897	-0.0000491	11.23438675	73	314	38					
441.2	Thoracic aneurysm without mention of rupture	710.1	Systemic sclerosis	5	97	4313 4318	2	1.059061122	0.0000551	0.912221798	73	1224	33					
441.2	Thoracic aneurysm without mention of rupture	710.3	Dermatomyositis	5	13	4313 4318	2	1.376096888	0.000153907	-1.703097592	73	329	32					
441.2	Thoracic aneurysm without mention of rupture	710.4	Polymyositis	5	16	4313 4318	2	1.133588011	0.00010434	5.609386746	73	328	30					
441.2	Thoracic aneurysm without mention of rupture	714.0	Rheumatoid arthritis	5	323	4313 4318	2	1.064692899	0.000291161	-2.509782378	73	1653	29					
442.9	Aneurysm of unspecified site	446.5	Giant cell arteritis	35	13	3569 6401	2	0.833964376	-0.0000713	2.534997646	740	439	145					
442.9	Aneurysm of unspecified site	577.1	Chronic pancreatitis	35	21	3569 9370	2	1.978408311	0.000385605	5.085608545	740	602	183					
443.1	Thromboangiitis obliterans [Buerger's disease]	446.5	Giant cell arteritis	6	13	3383 6401	2	1.265127334	0.000113178	6.907463669	199	439	95					
443.1	Thromboangiitis obliterans [Buerger's disease]	577.0	Acute pancreatitis	6	25	6401 929	2	1.327530001	0.000363108	3.584386746	199	622	81					
443.1	Thromboangiitis obliterans [Buerger's disease]	694.5	Pemphigoid	6	10	3383 6401	2	5.107841951	0.000711995	-0.02602209	199	238	80					
443.1	Thromboangiitis obliterans [Buerger's disease]	710.0	Systemic lupus erythematosus	6	134	3383 6401	2	1.446288947	0.000178161	0.656028537	199	1238	112					
443.81	Peripheral angiopathy in diseases classified elsewhere	570	Acute and subacute necrosis of liver	18	30	1234 2678	2	1.712084656	0.000978348	4.92193373	305	607	75					
443.81	Peripheral angiopathy in diseases classified elsewhere	583.9	"Nephritis and nephropathy, not specified as acute or chronic, with unspecified pathological lesion in kidney"	18	39	1234 1636	2	3.434499728	0.002444054	-0.104088359	305	676	92					
443.81	Peripheral angiopathy in diseases classified elsewhere	695.4	Lupus erythematosus	18	34	1401 1636	2	1.123228413	0.000147791	-0.041057075	305	564	80					
443.81	Peripheral angiopathy in diseases classified elsewhere	710.2	Sicca syndrome	18	28	350 7295	2	0.39092434	-0.000714877	-0.041057075	305	463	60					
443.81	Peripheral angiopathy in diseases classified elsewhere	720.0	Ankylosing spondylitis	18	21	1401 1636	2	0.784879713	-0.000242829	-0.041057075	305	481	70					
446.1	Acute febrile mucocutaneous lymph node syndrome [MCLS]	513.0	Abscess of lung	21	31	4153 4318	2	49.39096804	0.001907482	4.202443598	488	423	91					
446.4	Wegener's granulomatosis	446.5	Giant cell arteritis	10	13	26191 3586	2	6.26321904	0.002972831	-0.02602209	166	439	83					
446.4	Wegener's granulomatosis	583.9	"Nephritis and nephropathy, not specified as acute or chronic, with unspecified pathological lesion in kidney"	10	39	2215 3586	2	105.2404991	0.026404864	2.281670218	166	676	59					
446.5	Giant cell arteritis	487	Influenza	13	27	3383 3586	2	10.85022401	0.000828939	3.296902408	439	489	137					
446.5	Giant cell arteritis	492.8	Other emphysema	13	30	4313 4318	2	0.999653944	-0.00000252	2.963569074	439	463	74					
446.5	Giant cell arteritis	513.0	Abscess of lung	13	31	4318 6374	2	2.385112652	0.001553101	2.866794881	439	423	71					
446.5	Giant cell arteritis	516.3	Idio fibros alveolitis	13	41	3565 3569	2	1.987331069	0.002010398	2.158691025	439	812	172					
446.5	Giant cell arteritis	523.1	Chronic gingivitis	13	10	3569 3586	2	1.370554612	0.000175491	6.897054833	439	348	148					
446.5	Giant cell arteritis	577.1	Chronic pancreatitis	13	21	3586 4282 6401	3	1.677885591	0.001197227	4.24928336	439	602	156					
446.5	Giant cell arteritis	617.0	Endometriosis of uterus	13	16	3569 4313	2	0.605871429	-0.000807184	-0.036430926	439	430	120					
446.5	Giant cell arteritis	620.2	Other and unspecified ovarian cyst	13	4	4313 4318	2	1.190556252	0.000381585	6.912668087	439	78	39					
446.5	Giant cell arteritis	621.0	Polyp of corpus uteri	13	5	4313 4318	2	0.551150262	-0.000768602	6.907463669	439	128	43					
446.5	Giant cell arteritis	691.8	Other atopic dermatitis and related conditions	13	87	3565 6401	2	1.811515661	0.000472775	-0.228994391	439	812	151					
446.5	Giant cell arteritis	697.0	Lichen planus	13	8	4313 4318	2	2.581465936	0.000545714	11.21356907	439	314	83					
446.5	Giant cell arteritis	702	Other dermatoses	13	16	N/A	0	0.988099451	-0.0000115	6.881441579	439	187	73					
446.5	Giant cell arteritis	710.2	Sicca syndrome	13	28	3383 3586	2	4.836315752	0.003869517	3.177854788	439	463	116					
446.5	Giant cell arteritis	710.4	Polymyositis	13	16	4313 4318	2	3.589790954	0.002305236	5.588569074	439	328	74					
453.9	Other venous embolism and thrombosis of unspecified site	733.42	Aseptic necrosis of head and neck of femur	15	10	2153 5054	2	1.932721893	0.001261957	-0.65102209	155	431	49					
460	Acute nasopharyngitis [common cold]	577.0	Acute pancreatitis	14	25	4023 6403	2	1.305968052	0.000477881	-0.067657434	219	622	56					
460	Acute nasopharyngitis [common cold]	710.0	Systemic lupus erythematosus	14	134	3579 6403	2	0.971666993	-0.0000159	0.635210865	219	1238	61					
460	Acute nasopharyngitis [common cold]	710.1	Systemic sclerosis	14	97	6093 6403	2	2.777640927	0.000590993	-0.255016481	219	1224	67					
460	Acute nasopharyngitis [common cold]	714.0	Rheumatoid arthritis	14	323	142 6403	2	1.239951725	0.000384752	0.242206845	219	1653	65					
483.0	Pneumonia due to mycoplasma pneumoniae	490	"Bronchitis, not specified as acute or chronic"	6	4	6435 6441	2	2.171733095	0.001888907	14.98959116	117	56	23					
483.0	Pneumonia due to mycoplasma pneumoniae	513.0	Abscess of lung	6	31	6441 7097	2	2.797204858	0.000842118	-0.015613254	117	423	68					
483.0	Pneumonia due to mycoplasma pneumoniae	573.9	Unspecified disorder of liver	6	33	1234 7097	2	3.166460778	0.001118879	-0.015613254	117	654	70					
487	Influenza	513.0	Abscess of lung	27	31	4153 7097	2	31.89833353	0.001515554	5.733589761	489	423	117					
490	"Bronchitis, not specified as acute or chronic"	516.0	Pulmonary alveolar proteinosis	4	8	6435 6441	2	1.628427949	0.000136906	11.23959116	56	176	19					
490	"Bronchitis, not specified as acute or chronic"	691.8	Other atopic dermatitis and related conditions	4	87	1232 6356	2	1.699229164	0.000816852	1.024073923	56	812	36					
490	"Bronchitis, not specified as acute or chronic"	714.0	Rheumatoid arthritis	4	323	6356 6441	2	1.556720316	0.005725961	-0.010408836	56	1653	49					
492.8	Other emphysema	493.0	Extrinsic asthma	30	36	4318 8797	2	2.668159502	0.00049655	4.92193373	463	460	66					
492.8	Other emphysema	496	"Chronic airway obstruction, not elsewhere classified"	30	3	4312 5265	2	3.341785372	0.159366596	2.989591164	463	80	25					
492.8	Other emphysema	555.0	Regional enteritis of small intestine	30	83	3458 4312	2	1.218301134	0.000732508	1.00627108	463	788	91					
492.8	Other emphysema	583.9	"Nephritis and nephropathy, not specified as acute or chronic, with unspecified pathological lesion in kidney"	30	39	3458 4318	2	1.259214677	0.000845645	-0.104088359	463	676	96					
492.8	Other emphysema	617.0	Endometriosis of uterus	30	16	1029 4313	2	0.317353621	-0.005286588	-0.36918599	463	430	78					
492.8	Other emphysema	621.0	Polyp of corpus uteri	30	5	4313 4318	2	0.382126048	-0.004000786	2.984386746	463	128	35					
492.8	Other emphysema	691.8	Other atopic dermatitis and related conditions	30	87	2950 3458	2	1.883952623	0.001947293	-0.228994391	463	812	105					
492.8	Other emphysema	702.0	Actinic keratosis	30	8	1029 4321	2	1.697067314	0.002021161	2.979182328	463	112	49					
492.8	Other emphysema	707	Chronic ulcer of skin	30	4	4233 5111	2	1.617066365	0.000609201	-0.07806627	463	101	57					
492.8	Other emphysema	710.0	Systemic lupus erythematosus	30	134	3458 4318	2	1.130861027	0.00089022	0.593575521	463	1238	137
[truncated: 13,226,768 more chars]
