# Supplementary material for: Identification of disease comorbidity through hidden molecular mechanisms
Source: Sci Rep. 2016 Dec 19;6:39433. doi: 10.1038/srep39433 (PMC5172201; doi:10.1038/srep39433)
Supplement: Supplementary Table 2 [file srep39433-s3.txt]

ICD9 for D1	description	ICD9 for D2	description	# of genes in D1	# of genes in D2	EntrezID for shared genes	# of overlapped genes(NG)	RR	phi	XD	# of enriched GO terms in D1	# of enriched GO terms in D2	# of overlapped GO terms
003.0	Salmonella gastroenteritis	003.8	Other specified salmonella infections	1	8	3593	1 	263.1181118	0.022380383	11.2448 	61	200	56
003.0	Salmonella gastroenteritis	027.0	Listeriosis	1	1		0 	5.990574243	0.00079876	-0.0052 	61	34	0
003.0	Salmonella gastroenteritis	030.0	Lepromatous leprosy [type L]	1	3		0 	34.24462589	0.001573615	-0.0104 	61	86	17
003.0	Salmonella gastroenteritis	047.9	Unspecified viral meningitis	1	3		0 	0.941095133	-1.68E-05	-0.0104 	61	87	2
003.0	Salmonella gastroenteritis	074.0	Herpangina	1	30		0 	34.76348386	0.001586204	-0.0781 	61	540	10
003.0	Salmonella gastroenteritis	075	Infectious mononucleosis	1	4		0 	2.535237497	0.000267087	-0.0104 	61	62	1
003.0	Salmonella gastroenteritis	078.1	Viral warts due to human papillomavirus	1	5		0 	0.91228228	-2.54E-05	-0.0156 	61	127	0
003.0	Salmonella gastroenteritis	079.99	Unspecified viral infection	1	3		0 	0.417997802	-0.000249403	-2.5052 	61	20	1
003.0	Salmonella gastroenteritis	084.6	"Malaria, unspecified"	1	10		0 	20.67017959	0.001198423	-0.9143 	61	305	11
003.0	Salmonella gastroenteritis	088.81	Lyme Disease	1	10		0 	1.736858391	0.000219045	-0.0260 	61	389	16
003.0	Salmonella gastroenteritis	117.5	Cryptococcosis	1	9		0 	1.823839376	0.000168983	-0.0260 	61	78	2
003.0	Salmonella gastroenteritis	127.2	Strongyloidiasis	1	2		0 	9.480950144	0.000762948	-0.0052 	61	57	2
003.0	Salmonella gastroenteritis	135	Sarcoidosis	1	41		0 	0.332135196	-0.000321084	-0.2433 	61	731	31
003.0	Salmonella gastroenteritis	150.9	"Malignant neoplasm of esophagus, unspecified site"	1	7		0 	0.866625093	-5.61E-05	-1.2552 	61	106	0
003.0	Salmonella gastroenteritis	151.9	"Malignant neoplasm of stomach, unspecified site"	1	14		0 	1.316043326	0.000170692	-0.6719 	61	404	6
003.0	Salmonella gastroenteritis	154.2	Malignant neoplasm of anal canal	1	1		0 	2.721696245	0.000289083	-0.0052 	61	11	1
003.0	Salmonella gastroenteritis	157.8	Malignant neoplasm of other specified sites of pancreas	1	10		0 	0.980927719	-7.54E-06	-0.9143 	61	331	3
003.0	Salmonella gastroenteritis	159.0	"Malignant neoplasm of intestinal tract, part unspecified"	1	3		0 	4.021717677	0.000590275	-0.0104 	61	73	0
003.0	Salmonella gastroenteritis	161.9	"Malignant neoplasm of larynx, unspecified"	1	1		0 	0.49608431	-0.000198212	-0.0052 	61	60	2
003.0	Salmonella gastroenteritis	162.3	"Malignant neoplasm of upper lobe, bronchus or lung"	1	277		0 	0.726580527	-0.000436547	-0.7176 	61	1780	22
003.0	Salmonella gastroenteritis	162.9	"Malignant neoplasm of bronchus and lung, unspecified"	1	18		0 	0.753861007	-0.000409319	-0.5315 	61	361	6
003.0	Salmonella gastroenteritis	173.9	Malig neo skin NOS	1	11		0 	1.568277467	0.000125703	-0.8385 	61	329	1
003.0	Salmonella gastroenteritis	185	Malignant neoplasm of prostate	1	29		0 	0.590733131	-0.00150514	-0.3385 	61	274	1
003.0	Salmonella gastroenteritis	188.9	"Malignant neoplasm of bladder, part unspecified"	1	4		0 	0.655508767	-0.000408933	-0.0052 	61	160	2
003.0	Salmonella gastroenteritis	196.0	"Secondary and unspecified malignant neoplasm of lymph nodes of head, face, and neck"	1	105		0 	0.367710337	-0.00050062	-0.2758 	61	1185	13
003.0	Salmonella gastroenteritis	197.0	Secondary malignant neoplasm of lung	1	22		0 	0.682391547	-0.000452891	-0.0572 	61	436	5
003.0	Salmonella gastroenteritis	197.2	Secondary malignant neoplasm of pleura	1	1		0 	0.743563768	-0.000285759	-0.0052 	61	39	0
003.0	Salmonella gastroenteritis	197.7	"Malignant neoplasm of liver, secondary"	1	48		0 	0.763008344	-0.000426701	-0.1249 	61	813	9
003.0	Salmonella gastroenteritis	198.2	Secondary malignant neoplasm of skin	1	1		0 	0.394869621	-0.000377401	-0.0052 	61	52	1
003.0	Salmonella gastroenteritis	199.1	Other malignant neoplasm without specification of site	1	1		0 	1.000889888	1.10E-06	-0.0052 	61	10	0
003.0	Salmonella gastroenteritis	203.0	Multiple myeloma	1	136		0 	2.606274065	0.000827056	-0.3539 	61	1264	23
003.0	Salmonella gastroenteritis	204.0	 Acute Lymphoid leukemia	1	49		0 	9.214417409	0.000749582	-0.1301 	61	895	11
003.0	Salmonella gastroenteritis	205.1	Myeloid leukemia Chronic	1	47		0 	4.826907296	0.000835738	-0.1249 	61	832	11
003.0	Salmonella gastroenteritis	208.9	Unspecified leukemia	1	72		0 	3.607531344	0.000380283	-0.1874 	61	765	10
003.0	Salmonella gastroenteritis	211.3	Benign neoplasm of colon	1	10		0 	1.795162025	0.001922806	-0.9143 	61	306	5
003.0	Salmonella gastroenteritis	211.4	Benign neoplasm of rectum and anal canal	1	2		0 	1.011784478	7.95E-06	-0.0052 	61	96	3
003.0	Salmonella gastroenteritis	211.5	Benign neoplasm of liver and biliary passages	1	11		0 	1.346868174	0.000117097	-0.8385 	61	490	5
003.0	Salmonella gastroenteritis	214.9	"Lipoma, unspecified site"	1	4		0 	2.493902103	0.000262041	-0.0104 	61	125	0
003.0	Salmonella gastroenteritis	218.9	"Leiomyoma of uterus, unspecified"	1	3		0 	0.520794689	-0.000552641	-2.5052 	61	116	0
003.0	Salmonella gastroenteritis	227.1	Benign neoplasm of parathyroid gland	1	3		0 	0.238824808	-0.000431596	-0.0104 	61	109	1
003.0	Salmonella gastroenteritis	233.0	Carcinoma in situ of breast	1	5		0 	0.266139651	-0.000557613	-0.0098 	61	121	4
003.0	Salmonella gastroenteritis	235.2	"Neoplasm of uncertain behavior of stomach, intestines, and rectum"	1	1		0 	0.977001335	-2.04E-05	-0.0052 	61	10	0
003.0	Salmonella gastroenteritis	235.7	"Neoplasm of uncertain behavior of trachea, bronchus, and lung"	1	1		0 	0.950648409	-1.98E-05	-0.0052 	61	47	0
003.0	Salmonella gastroenteritis	236.2	Neoplasm of uncertain behavior of ovary	1	1		0 	0.721506269	-9.08E-05	-0.0052 	61	39	0
003.0	Salmonella gastroenteritis	237.6	Neoplasm of uncertain behavior of meninges	1	5		0 	4.353681091	0.00044522	-1.6719 	61	202	2
003.0	Salmonella gastroenteritis	238.1	Neoplasm of uncertain behavior of connective and other soft tissue	1	8		0 	2.839591504	0.000302398	-0.0208 	61	170	2
003.0	Salmonella gastroenteritis	238.4	Polycythemia vera	1	2		0 	1.092696719	6.95E-05	-0.0052 	61	116	7
003.0	Salmonella gastroenteritis	239.0	Neoplasm of unspecified nature of digestive system	1	22		0 	0.88586484	-5.82E-05	-0.0572 	61	327	5
003.0	Salmonella gastroenteritis	239.2	"Neoplasm of unspecified nature of bone, soft tissue, and skin"	1	1		0 	3.407509804	0.000625772	-0.0052 	61	35	0
003.0	Salmonella gastroenteritis	239.3	Neoplasm of unspecified nature of breast	1	24		0 	1.592220635	0.00013001	-0.0567 	61	531	4
003.0	Salmonella gastroenteritis	239.6	Neoplasm of unspecified nature of brain	1	55		0 	1.018823239	7.31E-06	-0.1457 	61	719	6
003.0	Salmonella gastroenteritis	239.7	Neoplasm of unspecified nature of endocrine glands and other parts of nervous system	1	1		0 	2.125091017	0.000370327	-0.0052 	61	17	0
003.0	Salmonella gastroenteritis	239.8	"NEOPLASM NOS, SITE NEC"	1	2		0 	1.154700521	3.99E-05	-0.0052 	61	60	1
003.0	Salmonella gastroenteritis	240.9	"Goiter, unspecified"	1	12		0 	0.385568553	-0.000475065	-0.0312 	61	231	2
003.0	Salmonella gastroenteritis	244.9	Unspecified acquired hypothyroidism	1	27		0 	1.336961279	0.001582901	-0.3623 	61	454	8
003.0	Salmonella gastroenteritis	245.2	Chronic lymphocytic thyroiditis	1	5		0 	1.959677088	0.000424705	-0.0156 	61	11	0
003.0	Salmonella gastroenteritis	250	Diabetes mellitus	1	163		0 	1.105730089	2.79E-05	-0.4268 	61	1272	26
003.0	Salmonella gastroenteritis	250.1	Diabetes with ketoacidosis	1	3		0 	2.057748821	0.000204257	-0.0052 	61	58	0
003.0	Salmonella gastroenteritis	251.2	"Hypoglycemia, unspecified"	1	16		0 	1.304546269	0.000529273	-0.5934 	61	513	9
003.0	Salmonella gastroenteritis	251.8	Other specified disorders of pancreatic internal secretion	1	1		0 	2.603668565	0.001030537	-0.0052 	61	9	0
003.0	Salmonella gastroenteritis	252.1	Hypoparathyroidism	1	6		0 	1.55472806	0.000246521	-1.4338 	61	138	1
003.0	Salmonella gastroenteritis	253.2	Panhypopituitarism	1	4		0 	1.116491453	5.29E-05	-2.0052 	61	44	1
003.0	Salmonella gastroenteritis	255.0	Cushing's syndrome	1	11		0 	2.687032569	0.000806525	-0.0312 	61	218	20
003.0	Salmonella gastroenteritis	255.1	Hyperaldosteronism	1	3		0 	2.44474154	0.000361986	-0.0104 	61	42	0
003.0	Salmonella gastroenteritis	255.4	Corticoadrenal insufficiency	1	14		0 	2.972649451	0.001553691	-0.6719 	61	142	1
003.0	Salmonella gastroenteritis	255.5	Other adrenal hypofunction	1	1		0 	3.952437442	0.000581775	-0.0052 	61	30	0
003.0	Salmonella gastroenteritis	257.2	Other testicular hypofunction	1	1		0 	2.95668806	0.000315213	-0.0052 	61	5	0
003.0	Salmonella gastroenteritis	259.2	Carcinoid syndrome	1	2		0 	2.767659753	0.000294326	-0.0052 	61	175	2
003.0	Salmonella gastroenteritis	260	Kwashiorkor	1	12		0 	1.776015431	0.00045639	-0.7744 	61	297	8
003.0	Salmonella gastroenteritis	261	Nutritional marasmus	1	1		0 	0.874719762	-0.00010503	-0.0052 	61	1	0
003.0	Salmonella gastroenteritis	263.9	Unspecified protein-calorie malnutrition	1	5		0 	1.431403223	0.001362774	-0.0156 	61	113	2
003.0	Salmonella gastroenteritis	265.1	Other and unspecified manifestations of thiamine deficiency	1	1		0 	3.222457774	0.00048501	-0.0052 	61	10	0
003.0	Salmonella gastroenteritis	266.0	Ariboflavinosis	1	3		0 	12.81782087	0.000914335	-0.0104 	61	74	0
003.0	Salmonella gastroenteritis	266.2	Other B-complex deficiencies	1	2		0 	1.949304048	0.001083534	-0.0052 	61	41	0
003.0	Salmonella gastroenteritis	269.0	Deficiency of vitamin K	1	1		0 	2.560703052	0.000270164	-0.0052 	61	24	0
003.0	Salmonella gastroenteritis	271.3	Intestinal disaccharidase deficiencies and disaccharide malabsorption	1	6		0 	1.735754656	0.00077443	-1.4338 	61	65	0
003.0	Salmonella gastroenteritis	272.1	Pure hyperglyceridemia	1	8		0 	0.943715407	-5.79E-05	-0.0208 	61	124	0
003.0	Salmonella gastroenteritis	272.2	Mixed hyperlipidemia	1	23		0 	1.463258887	0.000335658	-0.4219 	61	403	2
003.0	Salmonella gastroenteritis	272.4	Other and unspecified hyperlipidemia	1	5		0 	0.842192793	-0.000435064	-1.6719 	61	162	0
003.0	Salmonella gastroenteritis	272.5	Lipoprotein deficiencies	1	7		0 	0.790351338	-6.53E-05	-1.2552 	61	192	1
003.0	Salmonella gastroenteritis	272.8	Other disorders of lipoid metabolism	1	2		0 	1.105730089	2.79E-05	-0.0052 	61	28	0
003.0	Salmonella gastroenteritis	272.9	Unspecified disorder of lipoid metabolism	1	9		0 	0.614541298	-0.00019267	-1.0052 	61	243	2
003.0	Salmonella gastroenteritis	273.3	Macroglobulinemia	1	5		0 	1.969997082	0.000331611	-0.0156 	61	151	4
003.0	Salmonella gastroenteritis	273.8	Other disorders of plasma protein metabolism	1	5		0 	2.208765043	0.001547401	-0.0098 	61	107	0
003.0	Salmonella gastroenteritis	274.89	Gout with other specified manifestations	1	1		0 	2.744485568	0.000291691	-0.0052 	61	30	0
003.0	Salmonella gastroenteritis	275.2	Disorders of magnesium metabolism	1	4		0 	2.533674907	0.001752725	-2.0052 	61	37	1
003.0	Salmonella gastroenteritis	275.3	Disorders of phosphorus metabolism	1	3		0 	3.55050946	0.001985338	-0.0104 	61	35	0
003.0	Salmonella gastroenteritis	275.4	Disorders of calcium metabolism	1	2		0 	1.479603175	0.000797614	-0.0052 	61	18	0
003.0	Salmonella gastroenteritis	275.8	Other specified disorders of mineral metabolism	1	2		0 	9.03303124	0.000740354	-0.0052 	61	40	0
003.0	Salmonella gastroenteritis	276.2	Acidosis	1	6		0 	2.358932962	0.002956915	-1.4338 	61	70	2
003.0	Salmonella gastroenteritis	276.8	Hypopotassemia	1	1		0 	3.13608724	0.015768935	-0.0052 	61	10	0
003.0	Salmonella gastroenteritis	277.1	Disorders of porphyrin metabolism	1	13		0 	6.373305375	0.000833793	-0.7195 	61	181	0
003.0	Salmonella gastroenteritis	277.3	Amyloidosis	1	1		0 	0.693588251	-0.000101925	-0.0052 	61	32	1
003.0	Salmonella gastroenteritis	277.4	Disorders of bilirubin excretion	1	2		0 	0.699509126	-9.95E-05	-0.0052 	61	52	1
003.0	Salmonella gastroenteritis	277.6	Other deficiencies of circulating enzymes	1	17		0 	4.337221049	0.000443875	-0.5608 	61	327	3
003.0	Salmonella gastroenteritis	278.1	Localized adiposity	1	4		0 	2.542260316	0.000378935	-2.0052 	61	144	6
003.0	Salmonella gastroenteritis	279.00	"Hypogammaglobulinemia, unspecified"	1	10		0 	5.343246239	0.001163871	-0.9143 	61	142	3
003.0	Salmonella gastroenteritis	279.01	Selective IgA immunodeficiency	1	2		0 	13.99018253	0.000962008	-0.0052 	61	8	0
003.0	Salmonella gastroenteritis	279.06	Common variable immunodeficiency	1	12		0 	17.46111062	0.002440009	-0.7744 	61	96	3
003.0	Salmonella gastroenteritis	279.3	Unspecified immunity deficiency	1	32		0 	4.310062495	0.000764987	-0.3082 	61	339	7
003.0	Salmonella gastroenteritis	279.4	AUTOIMMUNE DISEASE NEC	1	9		0 	1.558688814	0.000123962	-0.0260 	61	133	1
003.0	Salmonella gastroenteritis	279.8	Other specified disorders involving the immune mechanism	1	18		0 	3.671023896	0.00038616	-0.5315 	61	71	1
003.0	Salmonella gastroenteritis	280.8	Other specified iron deficiency anemias	1	1		0 	3.125020342	0.001053249	-0.0052 	61	14	0
003.0	Salmonella gastroenteritis	280.9	"Iron deficiency anemia, unspecified"	1	1		0 	1.946365499	0.002802009	-0.0052 	-	-	-
003.0	Salmonella gastroenteritis	281	Other deficiency anemias	1	2		0 	42.4887025	0.001763057	-0.0052 	61	75	0
003.0	Salmonella gastroenteritis	281.9	Unspecified deficiency anemia	1	4		0 	2.270400284	0.002134529	-0.0104 	61	78	2
003.0	Salmonella gastroenteritis	282.0	Hereditary spherocytosis	1	3		0 	7.147632196	0.000900792	-0.0104 	61	45	0
003.0	Salmonella gastroenteritis	282.4	Thalassemias	1	12		0 	2.198861614	0.000672079	-0.0312 	61	156	0
003.0	Salmonella gastroenteritis	282.7	Other hemoglobinopathies	1	10		0 	4.011171215	0.000416468	-0.9143 	61	32	0
003.0	Salmonella gastroenteritis	283.0	Autoimmune hemolytic anemias	1	2		0 	0.857288555	-7.40E-05	-0.0052 	61	62	3
003.0	Salmonella gastroenteritis	283.9	"Acquired hemolytic anemia, unspecified"	1	18		0 	1.956835765	0.000464221	-0.5315 	61	193	4
003.0	Salmonella gastroenteritis	284.9	"Aplastic anemia, unspecified"	1	21		0 	2.726105993	0.000960769	-0.0572 	61	537	13
003.0	Salmonella gastroenteritis	285.0	Sideroblastic anemia	1	2		0 	2.110199651	0.000560257	-0.0052 	61	112	7
003.0	Salmonella gastroenteritis	285.8	Other specified anemias	1	4		0 	1.547368186	0.000439793	-0.0104 	61	78	0
003.0	Salmonella gastroenteritis	285.9	"Anemia, unspecified"	1	35	3593	1 	1.492879346	0.002962126	2.2170 	61	726	56
003.0	Salmonella gastroenteritis	286.3	Congenital deficiency of other clotting factors	1	17		0 	0.637330537	-0.000125852	-0.5608 	61	121	0
003.0	Salmonella gastroenteritis	286.4	Von Willebrand's disease	1	5		0 	1.606715641	0.00013259	-1.6719 	61	67	0
003.0	Salmonella gastroenteritis	286.6	Defibrination syndrome	1	6		0 	0.804766726	-0.000134869	-0.0098 	61	124	4
003.0	Salmonella gastroenteritis	286.9	Other and unspecified coagulation defects	1	10		0 	1.377818885	0.000489276	-0.9143 	61	143	0
003.0	Salmonella gastroenteritis	287.0	Allergic purpura	1	10		0 	1.0270322	7.39E-06	-0.0260 	61	411	10
003.0	Salmonella gastroenteritis	287.1	Qualitative platelet defects	1	5		0 	1.031650151	8.63E-06	-1.6719 	61	74	2
003.0	Salmonella gastroenteritis	287.5	"Thrombocytopenia, unspecified"	1	24		0 	1.341589137	0.000656277	-0.4052 	61	418	12
003.0	Salmonella gastroenteritis	287.9	Unspecified hemorrhagic conditions	1	5		0 	3.981012033	0.000716851	-0.0156 	61	142	3
003.0	Salmonella gastroenteritis	288.2	Genetic anomalies of leukocytes	1	4		0 	7.52258995	0.000658739	-2.0052 	61	77	3
003.0	Salmonella gastroenteritis	288.3	Eosinophilia	1	8		0 	1.08618744	3.97E-05	-0.0208 	61	165	2
003.0	Salmonella gastroenteritis	289.0	"Polycythemia, secondary"	1	1		0 	0.53979295	-0.000245453	-0.0052 	61	3	0
003.0	Salmonella gastroenteritis	289.9	Unspecified diseases of blood and blood-forming organs	1	2		0 	1.549366153	0.00045779	-3.3385 	61	21	1
003.0	Salmonella gastroenteritis	291.0	Alcohol withdrawal delirium	1	7		0 	0.747114925	-0.00021459	-0.0208 	61	252	3
003.0	Salmonella gastroenteritis	292.0	Drug withdrawal	1	1		0 	0.676212772	-0.000188982	-0.0052 	61	12	0
003.0	Salmonella gastroenteritis	294.8	Other persistent mental disorders due to conditions classified elsewhere	1	8		0 	0.89677152	-7.40E-05	-0.0208 	61	337	6
003.0	Salmonella gastroenteritis	295.9	Unspecified schizophrenia	1	33		0 	6.102100891	0.000572121	-0.2993 	61	341	0
003.0	Salmonella gastroenteritis	296.80	"Bipolar disorder, unspecified"	1	78		0 	1.613332953	0.000354015	-0.1972 	61	636	2
003.0	Salmonella gastroenteritis	298.8	Other and unspecified reactive psychosis	1	18		0 	2.088086945	0.000466485	-0.0468 	61	420	1
003.0	Salmonella gastroenteritis	300.02	Generalized anxiety disorder	1	13		0 	0.823129058	-0.000120813	-0.0364 	61	262	5
003.0	Salmonella gastroenteritis	300.15	"Dissociative disorder or reaction, unspecified"	1	4		0 	9.72199125	0.000774844	-0.0052 	61	71	3
003.0	Salmonella gastroenteritis	300.23	Social phobia	1	1		0 	30.18934125	0.001471536	-0.0052 	61	43	0
003.0	Salmonella gastroenteritis	300.3	Obsessive-compulsive disorders	1	11		0 	0.471224057	-0.000213408	-0.0312 	61	256	4
003.0	Salmonella gastroenteritis	301.12	Chronic depressive personality disorder	1	1		0 	6.251743692	0.00058181	-0.0052 	61	36	0
003.0	Salmonella gastroenteritis	301.4	Obsessive-compulsive personality disorder	1	5		0 	0.468816905	-0.00021493	-1.6719 	61	158	0
003.0	Salmonella gastroenteritis	301.83	Borderline personality disorder	1	2		0 	1.558688814	0.000123962	-0.0052 	61	49	0
003.0	Salmonella gastroenteritis	303.9	Other and unspecified alcohol dependence	1	6		0 	2.829087466	0.000301229	-0.0156 	61	58	0
003.0	Salmonella gastroenteritis	311	"Depressive disorder, not elsewhere classified"	1	5		0 	1.509935987	0.001472429	-0.0156 	61	55	0
003.0	Salmonella gastroenteritis	319	Unspecified intellectual disabilities	1	82		0 	1.566849489	0.000376502	-0.2076 	61	207	0
003.0	Salmonella gastroenteritis	322.9	"Meningitis, unspecified"	1	1		0 	1.031418267	1.21E-05	-0.0052 	61	19	1
003.0	Salmonella gastroenteritis	323.9	"Unspecified causes of encephalitis, myelitis, and encephalomyelitis"	1	6		0 	0.788450149	-6.60E-05	-1.4338 	61	39	0
003.0	Salmonella gastroenteritis	331.0	Alzheimer's disease	1	246		0 	0.840692495	-0.000445022	-0.6344 	61	1522	26
003.0	Salmonella gastroenteritis	331.4	Obstructive hydrocephalus	1	12		0 	0.324020609	-0.0006586	-0.7744 	61	159	0
003.0	Salmonella gastroenteritis	331.9	"Cerebral degeneration, unspecified"	1	2		0 	0.970878349	-3.57E-05	-0.0052 	61	47	0
003.0	Salmonella gastroenteritis	332	Parkinson's disease	1	21		0 	2.737935483	0.000290943	-0.4597 	61	502	1
003.0	Salmonella gastroenteritis	333.1	Essential and other specified forms of tremor	1	1		0 	2.328404893	0.001157484	-0.0053 	61	3	0
003.0	Salmonella gastroenteritis	333.2	Myoclonus	1	8		0 	1.869410593	0.000305117	-1.1163 	61	77	0
003.0	Salmonella gastroenteritis	333.4	Huntington's chorea	1	34		0 	1.795297289	0.00016442	-0.0885 	61	419	2
003.0	Salmonella gastroenteritis	333.81	Blepharospasm	1	1		0 	3.742887333	0.000392724	-0.0052 	61	30	0
003.0	Salmonella gastroenteritis	334.3	Other cerebellar ataxia	1	25		0 	1.017693473	6.87E-06	-0.3898 	61	150	0
003.0	Salmonella gastroenteritis	335.20	Amyotrophic lateral sclerosis	1	66		0 	0.916472912	-3.42E-05	-0.1660 	61	827	5
003.0	Salmonella gastroenteritis	335.21	Progressive muscular atrophy	1	2		0 	4.799978943	0.000480443	-0.0052 	61	79	0
003.0	Salmonella gastroenteritis	336.9	Unspecified disease of spinal cord	1	4		0 	0.280693655	-0.000376189	-0.0104 	61	59	1
003.0	Salmonella gastroenteritis	337.9	Unspecified disorder of autonomic nervous system	1	2		0 	1.026113567	1.24E-05	-3.3385 	61	61	0
003.0	Salmonella gastroenteritis	340	Multiple sclerosis	1	141	3593	1 	1.155281941	0.000113255	-0.3695 	61	1170	53
003.0	Salmonella gastroenteritis	341.1	Schilder's disease	1	22		0 	25.63564173	0.00190604	-0.4400 	61	309	2
003.0	Salmonella gastroenteritis	341.9	"Demyelinating disease of central nervous system, unspecified"	1	2		0 	1.778596849	0.000161721	-0.0052 	61	42	0
003.0	Salmonella gastroenteritis	344.1	Paraplegia	1	1		0 	1.012528656	9.13E-06	-0.0052 	61	21	0
003.0	Salmonella gastroenteritis	345.9	"Epilepsy, unspecified"	1	73		0 	4.337221049	0.000443875	-0.1926 	61	424	1
003.0	Salmonella gastroenteritis	346.8	Other forms of migraine	1	1		0 	2.465760274	0.000365684	-0.0052 	61	47	0
003.0	Salmonella gastroenteritis	346.9	"Migraine, unspecified"	1	13		0 	1.359465849	0.000226043	-0.7195 	61	229	7
003.0	Salmonella gastroenteritis	347	Cataplexy and narcolepsy	1	4		0 	1.773098868	0.000227457	-0.0104 	61	15	0
003.0	Salmonella gastroenteritis	348.3	"Encephalopathy, not elsewhere classified"	1	5		0 	0.932768053	-7.96E-05	-1.6719 	61	57	0
003.0	Salmonella gastroenteritis	348.8	BRAIN CONDITIONS NEC	1	1		0 	0.930912876	-3.44E-05	-0.0052 	61	121	2
003.0	Salmonella gastroenteritis	348.9	Unspecified condition of brain	1	3		0 	1.009632535	3.76E-06	-0.0104 	61	37	1
003.0	Salmonella gastroenteritis	349.9	Unspecified disorders of nervous system	1	8		0 	1.025196575	6.89E-06	-0.0150 	61	265	3
003.0	Salmonella gastroenteritis	351.8	Other facial nerve disorders	1	2		0 	1.038185491	1.04E-05	-3.3385 	61	25	0
003.0	Salmonella gastroenteritis	354.0	Carpal tunnel syndrome	1	1		0 	1.295201133	0.000238475	-0.0052 	61	9	1
003.0	Salmonella gastroenteritis	355.9	Mononeuritis of unspecified site	1	17		0 	0.933184626	-3.32E-05	-0.5608 	61	126	1
003.0	Salmonella gastroenteritis	356.8	Other specified idiopathic peripheral neuropathy	1	4		0 	2.305919533	0.0004765	-0.0104 	61	38	0
003.0	Salmonella gastroenteritis	356.9	Unspecified hereditary and idiopathic peripheral neuropathy	1	3		0 	1.245191542	0.000304858	-0.0104 	61	61	1
003.0	Salmonella gastroenteritis	357.0	Acute infective polyneuritis	1	1		0 	0.659023391	-0.00016458	-0.0052 	61	9	0
003.0	Salmonella gastroenteritis	357.2	Polyneuropathy in diabetes	1	2		0 	1.302712277	0.000541832	-0.0052 	61	168	4
003.0	Salmonella gastroenteritis	358.0	Myasthenia gravis	1	17	3593	1 	2.290267453	0.000747095	-0.0468 	61	363	54
003.0	Salmonella gastroenteritis	359.1	Hereditary progressive muscular dystrophy	1	54		0 	4.158386833	0.000858108	-0.1870 	61	370	1
003.0	Salmonella gastroenteritis	359.2	Myotonic disorders	1	5		0 	13.18614905	0.001314621	-1.6719 	61	54	0
003.0	Salmonella gastroenteritis	359.9	"Myopathy, unspecified"	1	60		0 	0.744690015	-8.20E-05	-0.1691 	61	471	2
003.0	Salmonella gastroenteritis	361.9	Unspecified retinal detachment	1	2		0 	1.864599703	0.000496253	-0.0052 	61	114	4
003.0	Salmonella gastroenteritis	362.02	Proliferative diabetic retinopathy	1	12		0 	0.882231454	-6.02E-05	-0.0312 	61	358	8
003.0	Salmonella gastroenteritis	362.50	"Macular degeneration (senile), unspecified"	1	34		0 	0.692004375	-0.00027158	-0.2909 	61	520	11
003.0	Salmonella gastroenteritis	362.9	Unspecified retinal disorder	1	39		0 	5.808582114	0.000552663	-0.1041 	61	533	5
003.0	Salmonella gastroenteritis	365.11	Primary open angle glaucoma	1	22		0 	0.366018973	-0.000410696	-0.0572 	61	403	4
003.0	Salmonella gastroenteritis	365.9	Unspecified glaucoma	1	16		0 	1.072449096	0.000178842	-0.5934 	61	99	1
003.0	Salmonella gastroenteritis	366.8	Other cataract	1	2		0 	2.859943827	0.000609364	-0.0052 	61	5	0
003.0	Salmonella gastroenteritis	366.9	Unspecified cataract	1	36		0 	0.673262824	-0.000428033	-0.2755 	61	108	0
003.0	Salmonella gastroenteritis	367.0	Hypermetropia	1	5		0 	22.27563044	0.001248652	-0.0098 	61	112	3
003.0	Salmonella gastroenteritis	367.1	Myopia	1	4		0 	5.883051115	0.000557659	-0.0104 	61	15	0
003.0	Salmonella gastroenteritis	368.2	Diplopia	1	1		0 	0.280350676	-0.000376599	-0.0052 	61	29	1
003.0	Salmonella gastroenteritis	371.57	Endothelial corneal dystrophy	1	1		0 	0.664078129	-0.000114198	-0.0052 	61	13	0
003.0	Salmonella gastroenteritis	375.15	"Tear film insufficiency, unspecified"	1	1		0 	7.906236854	0.001521381	-0.0052 	61	102	6
003.0	Salmonella gastroenteritis	377.49	Other disorders of optic nerve	1	1		0 	3.659314091	0.000385081	-0.0052 	61	67	0
003.0	Salmonella gastroenteritis	379.50	"Nystagmus, unspecified"	1	2		0 	3.092169724	0.000466098	-0.0052 	61	67	0
003.0	Salmonella gastroenteritis	382.9	Unspecified otitis media	1	7		0 	0.729257496	-0.000196488	-0.0208 	61	257	8
003.0	Salmonella gastroenteritis	385.30	"Cholesteatoma, unspecified"	1	3		0 	1.433993709	0.000100394	-0.0052 	61	77	1
003.0	Salmonella gastroenteritis	389.9	Unspecified hearing loss	1	88		0 	1.340460672	0.000431808	-0.2232 	61	287	0
003.0	Salmonella gastroenteritis	401.9	Unspecified essential hypertension	1	64		0 	1.001878258	2.69E-05	-0.1665 	61	660	5
003.0	Salmonella gastroenteritis	411.1	Intermediate coronary syndrome	1	9		0 	0.917422879	-0.00053319	-0.0260 	61	414	25
003.0	Salmonella gastroenteritis	414.11	Aneurysm of coronary vessels	1	2		0 	2.308239371	0.000337339	-0.0052 	61	67	3
003.0	Salmonella gastroenteritis	414.9	"Chronic ischemic heart disease, unspecified"	1	2		0 	1.361383576	0.001707925	-0.0052 	61	58	0
003.0	Salmonella gastroenteritis	416.0	Primary pulmonary hypertension	1	8		0 	1.088785603	0.000151419	-0.0208 	61	246	3
003.0	Salmonella gastroenteritis	425.1	Hypertr obstr cardiomyop	1	3		0 	0.387500411	-0.000472388	-0.0052 	61	108	0
003.0	Salmonella gastroenteritis	425.4	Other primary cardiomyopathies	1	42		0 	0.963013111	-0.000119999	-0.2378 	61	468	3
003.0	Salmonella gastroenteritis	426.6	Other heart block	1	3		0 	1.122400128	0.000106231	-0.0104 	61	88	0
003.0	Salmonella gastroenteritis	426.7	Anomalous atrioventricular excitation	1	2		0 	0.760865507	-0.000107418	-0.0052 	61	52	1
003.0	Salmonella gastroenteritis	427.1	Paroxysmal ventricular tachycardia	1	3		0 	0.979705028	-6.71E-05	-2.5052 	61	94	0
003.0	Salmonella gastroenteritis	427.31	Atrial fibrillation	1	8		0 	0.954848274	-0.000378165	-0.0208 	61	225	0
003.0	Salmonella gastroenteritis	427.41	Ventricular fibrillation	1	1		0 	0.648413607	-0.000469364	-0.0052 	61	63	0
003.0	Salmonella gastroenteritis	427.81	Sinoatrial node dysfunction	1	1		0 	1.025374976	7.45E-05	-0.0052 	61	63	0
003.0	Salmonella gastroenteritis	428	Heart failure	1	2		0 	1.180545374	6.51E-05	-0.0052 	61	45	1
003.0	Salmonella gastroenteritis	429.2	"Cardiovascular disease, unspecified"	1	16		0 	1.242513041	0.000882228	-0.0416 	61	455	6
003.0	Salmonella gastroenteritis	429.9	"Heart disease, unspecified"	1	5		0 	1.485913621	0.000625798	-0.0098 	61	214	6
003.0	Salmonella gastroenteritis	434.0	Cerebral thrombosis	1	1		0 	1.098337869	0.000140293	-0.0052 	61	17	0
003.0	Salmonella gastroenteritis	434.91	"Cerebral artery occlusion, unspecified with cerebral infarction"	1	7		0 	0.688052345	-0.000376217	-1.2552 	61	156	2
003.0	Salmonella gastroenteritis	435.9	Unspecified transient cerebral ischemia	1	2		0 	0.957276254	-0.000163125	-0.0052 	61	90	1
003.0	Salmonella gastroenteritis	437.0	Cerebral atherosclerosis	1	1		0 	1.063372966	0.000119646	-0.0052 	61	27	0
003.0	Salmonella gastroenteritis	437.1	Other generalized ischemic cerebrovascular disease	1	1		0 	0.728146599	-0.000265028	-0.0052 	61	7	0
003.0	Salmonella gastroenteritis	440.0	Atherosclerosis of aorta	1	1		0 	0.846117985	-0.00017975	-0.0052 	61	52	1
003.0	Salmonella gastroenteritis	440.9	Generalized and unspecified atherosclerosis	1	16		0 	1.454165685	0.001328302	-0.0416 	61	335	18
003.0	Salmonella gastroenteritis	441.2	Thoracic aneurysm without mention of rupture	1	5		0 	0.71383664	-0.000229977	-1.6719 	61	73	0
003.0	Salmonella gastroenteritis	441.9	Aortic aneurysm of unspecified site without mention of rupture	1	2		0 	1.345880589	0.000165211	-3.3385 	61	125	1
003.0	Salmonella gastroenteritis	443.81	Peripheral angiopathy in diseases classified elsewhere	1	18		0 	0.812724835	-0.000199589	-0.0411 	61	305	2
003.0	Salmonella gastroenteritis	446.5	Giant cell arteritis	1	13		0 	0.824792675	-0.000160469	-0.0364 	61	439	11
003.0	Salmonella gastroenteritis	448.0	Hereditary hemorrhagic telangiectasia	1	5		0 	2.200853655	0.000317115	-1.6719 	61	179	1
003.0	Salmonella gastroenteritis	452	Portal vein thrombosis	1	1		0 	1.544003994	0.000121276	-0.0052 	61	41	0
003.0	Salmonella gastroenteritis	453.9	Other venous embolism and thrombosis of unspecified site	1	15		0 	1.27445878	0.000178257	-0.6302 	61	155	1
003.0	Salmonella gastroenteritis	457.1	Other lymphedema	1	2		0 	0.820597259	-0.000109762	-3.3385 	61	60	0
003.0	Salmonella gastroenteritis	460	Acute nasopharyngitis [common cold]	1	14		0 	0.936103605	-1.83E-05	-0.0364 	61	219	2
003.0	Salmonella gastroenteritis	477.9	"Allergic rhinitis, cause unspecified"	1	2		0 	1.012528656	9.13E-06	-0.0052 	61	63	0
003.0	Salmonella gastroenteritis	482.9	"Bacterial pneumonia, unspecified"	1	1		0 	0.938291146	-6.61E-05	-0.0052 	61	16	0
003.0	Salmonella gastroenteritis	483.0	Pneumonia due to mycoplasma pneumoniae	1	6		0 	0.523952942	-0.0001822	-0.0156 	61	117	9
003.0	Salmonella gastroenteritis	490	"Bronchitis, not specified as acute or chronic"	1	4		0 	1.169098369	0.000310559	-0.0104 	61	56	2
003.0	Salmonella gastroenteritis	492.8	Other emphysema	1	30		0 	1.064822409	0.000224496	-0.0781 	61	463	9
003.0	Salmonella gastroenteritis	493.9	"Asthma, unspecified"	1	20	3593	1 	1.620331875	0.000134995	3.8043 	61	307	54
003.0	Salmonella gastroenteritis	493.91	"Asthma, unspecified type, with status asthmaticus"	1	1		0 	1.479884354	0.000558025	-0.0052 	61	70	0
003.0	Salmonella gastroenteritis	494	Bronchiectasis	1	7		0 	1.471026809	0.000538676	-0.0208 	61	172	12
003.0	Salmonella gastroenteritis	496	"Chronic airway obstruction, not elsewhere classified"	1	3		0 	1.069670705	0.000596951	-0.0104 	61	80	1
003.0	Salmonella gastroenteritis	500	Coal workers' pneumoconiosis	1	2		0 	1.268529847	0.000208985	-0.0052 	61	16	1
003.0	Salmonella gastroenteritis	501	Asbestosis	1	1		0 	1.420762855	0.000309398	-0.0052 	61	51	1
003.0	Salmonella gastroenteritis	511.8	PLEURAL EFFUS NEC NOT TB	1	1		0 	0.857535541	-0.000170737	-0.0052 	61	28	1
003.0	Salmonella gastroenteritis	512.8	Spont pneumothorax NEC	1	4		0 	0.878147347	-0.000165405	-0.0104 	61	158	1
003.0	Salmonella gastroenteritis	513.0	Abscess of lung	1	31	3593	1 	0.269421082	-0.000390001	2.8980 	61	423	52
003.0	Salmonella gastroenteritis	515	Postinflammatory pulmonary fibrosis	1	10		0 	1.40944142	0.001040947	-0.9143 	61	65	1
003.0	Salmonella gastroenteritis	516.3	Idio fibros alveolitis	1	41	3593	1 	0.900049545	-9.69E-05	2.1899 	61	812	56
003.0	Salmonella gastroenteritis	518.3	Pulmonary eosinophilia	1	1		0 	1.409059953	0.000382198	-0.0052 	61	20	0
003.0	Salmonella gastroenteritis	518.81	Acute respiratory failure	1	3		0 	0.90267697	-0.000349055	-0.0104 	61	104	3
003.0	Salmonella gastroenteritis	518.89	"Other diseases of lung, not elsewhere classified"	1	2		0 	0.986334007	-2.39E-05	-0.0052 	61	73	1
003.0	Salmonella gastroenteritis	523.1	Chronic gingivitis	1	10		0 	1.509467062	0.000114869	-0.0260 	61	348	22
003.0	Salmonella gastroenteritis	523.4	Chronic periodontitis	1	1		0 	1.131914127	3.43E-05	-0.0052 	61	26	0
003.0	Salmonella gastroenteritis	530.0	Achalasia and cardiospasm	1	6		0 	1.04934367	2.67E-05	-0.0156 	61	171	1
003.0	Salmonella gastroenteritis	530.11	Reflux esophagitis	1	11		0 	1.201801838	0.000144305	-0.0312 	61	207	5
003.0	Salmonella gastroenteritis	530.81	Esophageal reflux	1	3		0 	1.647507775	0.00052323	-0.0104 	61	58	4
003.0	Salmonella gastroenteritis	535.1	Atrophic gastritis	1	11		0 	2.294135031	0.001004798	-0.0312 	61	401	14
003.0	Salmonella gastroenteritis	555.0	Regional enteritis of small intestine	1	83		0 	5.160764615	0.001757793	-0.2186 	61	788	30
003.0	Salmonella gastroenteritis	555.9	Regional enteritis of unspecified site	1	16		0 	3.785861701	0.001944005	-0.0416 	61	170	26
003.0	Salmonella gastroenteritis	564.1	Irritable bowel syndrome	1	5		0 	2.527677739	0.002311056	-0.0156 	61	121	2
003.0	Salmonella gastroenteritis	569.89	Other specified disorders of intestine	1	3		0 	1.639268134	0.00051787	-0.0104 	61	9	0
003.0	Salmonella gastroenteritis	569.9	Unspecified disorder of intestine	1	8		0 	3.296537263	0.000858345	-0.0208 	61	303	14
003.0	Salmonella gastroenteritis	570	Acute and subacute necrosis of liver	1	30		0 	0.728994896	-0.000152337	-0.0781 	61	607	14
003.0	Salmonella gastroenteritis	571.2	Alcoholic cirrhosis of liver	1	2		0 	0.485033414	-0.000580152	-0.0052 	61	23	0
003.0	Salmonella gastroenteritis	571.5	Cirrhosis of liver without mention of alcohol	1	3		0 	0.804722158	-0.00026338	-2.5052 	61	29	0
003.0	Salmonella gastroenteritis	571.8	Other chronic nonalcoholic liver disease	1	1		0 	2.184266499	0.000769254	-0.0052 	61	18	0
003.0	Salmonella gastroenteritis	572.2	Hepatic encephalopathy	1	3		0 	0.509666226	-0.00038076	-0.0104 	61	49	0
003.0	Salmonella gastroenteritis	572.3	Portal hypertension	1	5		0 	0.857844139	-9.51E-05	-0.0156 	61	66	1
003.0	Salmonella gastroenteritis	572.4	Hepatorenal syndrome	1	1		0 	2.733857533	0.00058101	-0.0052 	61	102	2
003.0	Salmonella gastroenteritis	572.8	Other sequelae of chronic liver disease	1	1		0 	1.102012457	5.39E-05	-0.0052 	61	8	0
003.0	Salmonella gastroenteritis	573.9	Unspecified disorder of liver	1	33		0 	1.33085263	0.000194666	-0.0827 	61	654	25
003.0	Salmonella gastroenteritis	575.9	Unspecified disorder of gallbladder	1	3		0 	1.513449825	0.000163513	-0.0104 	61	237	2
003.0	Salmonella gastroenteritis	576.1	Cholangitis	1	2		0 	0.939395219	-7.15E-05	-0.0052 	61	103	10
003.0	Salmonella gastroenteritis	576.2	Obstruction of bile duct	1	10		0 	1.098967214	9.44E-05	-0.0260 	61	140	2
003.0	Salmonella gastroenteritis	576.8	Other specified disorders of biliary tract	1	6		0 	1.59394129	0.000553411	-1.4338 	61	82	0
003.0	Salmonella gastroenteritis	577.0	Acute pancreatitis	1	25		0 	1.26386934	0.000627629	-0.0677 	61	622	27
003.0	Salmonella gastroenteritis	577.1	Chronic pancreatitis	1	21		0 	1.41313636	0.000347374	-0.0572 	61	602	16
003.0	Salmonella gastroenteritis	577.8	Other specified diseases of pancreas	1	7		0 	2.21394976	0.000678212	-0.0208 	61	199	2
003.0	Salmonella gastroenteritis	579.0	Celiac disease	1	37	3593	1 	2.914127775	0.000538008	-0.0989 	61	670	56
003.0	Salmonella gastroenteritis	579.9	Unspecified intestinal malabsorption	1	1		0 	3.069007404	0.000731615	-0.0053 	61	6	0
003.0	Salmonella gastroenteritis	581.9	Nephrotic syndrome with unspecified pathological lesion in kidney	1	6		0 	1.583117747	0.000339774	-1.4338 	61	140	0
003.0	Salmonella gastroenteritis	583.9	"Nephritis and nephropathy, not specified as acute or chronic, with unspecified pathological lesion in kidney"	1	39		0 	0.454965286	-0.000223868	-0.1041 	61	676	19
003.0	Salmonella gastroenteritis	586	"Renal failure, unspecified"	1	25		0 	1.975931383	0.001693344	-0.3898 	61	513	7
003.0	Salmonella gastroenteritis	587	"Renal sclerosis, unspecified"	1	4		0 	0.692959811	-0.000102181	-2.0052 	61	93	1
003.0	Salmonella gastroenteritis	588.0	Renal osteodystrophy	1	1		0 	2.01262275	0.000197723	-0.0052 	61	26	0
003.0	Salmonella gastroenteritis	590.80	"Pyelonephritis, unspecified"	1	3		0 	1.392445958	0.000479498	-0.0104 	61	70	2
003.0	Salmonella gastroenteritis	592.9	"Urinary calculus, unspecified"	1	3		0 	2.201909726	0.000388649	-0.0104 	61	56	0
003.0	Salmonella gastroenteritis	593.4	Other ureteric obstruction	1	2		0 	0.660989775	-0.000305873	-0.0052 	61	64	3
003.0	Salmonella gastroenteritis	593.7	Vesicoureteral reflux	1	5		0 	1.435788445	0.000100746	-1.6719 	61	122	2
003.0	Salmonella gastroenteritis	593.9	Unspecified disorder of kidney and ureter	1	1		0 	1.736551435	0.002195043	-0.0052 	61	38	0
003.0	Salmonella gastroenteritis	595.1	Chronic interstitial cystitis	1	4		0 	1.752446007	0.000314951	-0.0104 	61	242	7
003.0	Salmonella gastroenteritis	596.54	Neurogenic bladder NOS	1	1		0 	0.986282911	-1.21E-05	-0.0052 	61	21	0
003.0	Salmonella gastroenteritis	596.9	Unspecified disorder of bladder	1	1		0 	2.241709756	0.000324901	-0.0052 	61	115	1
003.0	Salmonella gastroenteritis	599.7	Hematuria	1	2		0 	1.145692326	0.000540184	-0.0052 	61	24	0
003.0	Salmonella gastroenteritis	608.1	Spermatocele	1	3		0 	0.523833318	-0.000182267	-0.0052 	61	223	12
003.0	Salmonella gastroenteritis	610.1	Diffuse cystic mastopathy	1	1		0 	1.052794403	4.94E-05	-0.0052 	61	11	0
003.0	Salmonella gastroenteritis	617.0	Endometriosis of uterus	1	16		0 	0.404411805	-0.000580717	-0.0359 	61	430	9
003.0	Salmonella gastroenteritis	620.2	Other and unspecified ovarian cyst	1	4		0 	0.422975801	-0.000550105	-0.0104 	61	78	0
003.0	Salmonella gastroenteritis	621.0	Polyp of corpus uteri	1	5		0 	1.040592089	3.31E-05	-0.0156 	61	128	2
003.0	Salmonella gastroenteritis	623.8	Other specified noninflammatory disorders of vagina	1	1		0 	1.199210733	0.000100808	-0.0052 	61	41	0
003.0	Salmonella gastroenteritis	694.0	Dermatitis herpetiformis	1	1		0 	3.749003162	0.000393278	-0.0052 	61	25	0
003.0	Salmonella gastroenteritis	694.4	Pemphigus	1	6		0 	1.198114849	5.01E-05	-0.0156 	61	191	3
003.0	Salmonella gastroenteritis	694.5	Pemphigoid	1	10		0 	2.220019289	0.00045369	-0.0260 	61	238	1
003.0	Salmonella gastroenteritis	695.1	FORCEP DELIV NOS-DELIVER	1	2		0 	1.598506689	0.000227152	-0.0052 	61	35	1
003.0	Salmonella gastroenteritis	695.4	Lupus erythematosus	1	34		0 	2.550739227	0.000760927	-0.0885 	61	564	10
003.0	Salmonella gastroenteritis	696.0	Psoriatic arthropathy	1	18		0 	2.023717693	0.000398734	-0.0468 	61	449	15
003.0	Salmonella gastroenteritis	696.1	Other psoriasis	1	13	3593	1 	1.602161795	0.000543829	-0.0364 	61	131	54
003.0	Salmonella gastroenteritis	696.4	Pityriasis rubra pilaris	1	2		0 	16.50640241	0.001057205	-0.0052 	61	5	0
003.0	Salmonella gastroenteritis	701.1	"Keratoderma, acquired"	1	9		0 	0.74918855	-0.000113538	-0.0260 	61	94	0
003.0	Salmonella gastroenteritis	702.0	Actinic keratosis	1	8		0 	1.151802176	5.54E-05	-0.0208 	61	112	2
003.0	Salmonella gastroenteritis	702	Other dermatoses	1	16		0 	1.450997587	0.000207467	-0.0416 	61	187	16
003.0	Salmonella gastroenteritis	703.8	Other specified diseases of nail	1	1		0 	0.854733615	-7.54E-05	-0.0052 	61	20	0
003.0	Salmonella gastroenteritis	706.2	Sebaceous cyst	1	3		0 	0.417655399	-0.000353135	-0.0104 	61	71	2
003.0	Salmonella gastroenteritis	708.9	"Urticaria, unspecified"	1	1		0 	0.846638352	-6.53E-05	-0.0052 	61	35	2
003.0	Salmonella gastroenteritis	710.0	Systemic lupus erythematosus	1	134		0 	1.885799946	0.000758685	-0.3430 	61	1238	31
003.0	Salmonella gastroenteritis	710.1	Systemic sclerosis	1	97		0 	2.395916914	0.000706754	-0.2550 	61	1224	19
003.0	Salmonella gastroenteritis	710.2	Sicca syndrome	1	28		0 	0.665812517	-0.000160478	-0.0729 	61	463	12
003.0	Salmonella gastroenteritis	710.4	Polymyositis	1	16		0 	1.282259651	0.000119614	-0.0416 	61	328	16
003.0	Salmonella gastroenteritis	714.0	Rheumatoid arthritis	1	323	3593	1 	1.395630183	0.00096609	0.2734 	61	1653	50
003.0	Salmonella gastroenteritis	714.31	"Polyarticular juvenile rheumatoid arthritis, acute"	1	1		0 	35.29830669	0.001599076	-0.0052 	61	22	2
003.0	Salmonella gastroenteritis	715	Osteoarthrosis and allied disorders	1	6		0 	4.799978943	0.000480443	-1.4338 	61	55	0
003.0	Salmonella gastroenteritis	716.9	"Arthropathy, unspecified"	1	1		0 	1.891500359	0.000253949	-0.0052 	61	7	0
003.0	Salmonella gastroenteritis	720.0	Ankylosing spondylitis	1	21		0 	1.799521518	0.000369245	-0.0572 	61	481	24
003.0	Salmonella gastroenteritis	722.73	"Intervertebral disc disorder with myelopathy, lumbar region"	1	7		0 	2.768494642	0.000832932	-0.0208 	61	58	0
003.0	Salmonella gastroenteritis	724.9	Other unspecified back disorders	1	6		0 	0.74108202	-8.33E-05	-1.4338 	61	43	1
003.0	Salmonella gastroenteritis	726.91	Exostosis of unspecified site	1	3		0 	1.151079862	7.80E-05	-2.5052 	61	31	1
003.0	Salmonella gastroenteritis	728.3	Other specific muscle disorders	1	6		0 	1.257544497	9.00E-05	-0.0156 	61	36	0
003.0	Salmonella gastroenteritis	728.9	"Unspecified disorder of muscle, ligament, and fascia"	1	2		0 	0.958992658	-2.84E-05	-0.0052 	61	44	1
003.0	Salmonella gastroenteritis	729.1	"Myalgia and myositis, unspecified"	1	2		0 	1.367219677	0.000325788	-0.0052 	61	21	0
003.0	Salmonella gastroenteritis	729.82	Cramp of limb	1	1		0 	0.431357386	-0.000239873	-0.0052 	61	9	0
003.0	Salmonella gastroenteritis	729.9	SOFT TISSUE DIS NEC/NOS	1	4		0 	2.201909726	0.000224368	-0.0052 	61	79	0
003.0	Salmonella gastroenteritis	733.02	Idiopathic osteoporosis	1	1		0 	5.109999855	0.000503629	-0.0052 	61	44	0
003.0	Salmonella gastroenteritis	733.3	Hyperostosis of skull	1	2		0 	4.489999873	0.000456229	-3.3385 	61	52	0
003.0	Salmonella gastroenteritis	733.42	Aseptic necrosis of head and neck of femur	1	10		0 	0.559016471	-0.000400561	-0.0260 	61	431	4
003.0	Salmonella gastroenteritis	733.99	Other disorders of bone and cartilage	1	5		0 	1.553490188	0.00064014	-1.6719 	61	96	0
003.0	Salmonella gastroenteritis	747.22	Atresia and stenosis of aorta	1	1		0 	0.457323088	-0.000222324	-0.0052 	61	26	0
003.0	Salmonella gastroenteritis	747.6	Other anomalies of peripheral vascular system	1	4		0 	0.775393692	-7.07E-05	-0.0104 	61	71	0
003.0	Salmonella gastroenteritis	753.12	"Polycystic kidney, unspecified type"	1	9		0 	1.809455785	0.000288746	-0.0260 	61	237	3
003.0	Salmonella gastroenteritis	755.64	Congenital deformity of knee (joint)	1	2		0 	13.73886189	0.000951985	-0.0052 	61	15	0
003.0	Salmonella gastroenteritis	757.39	Other specified anomalies of skin	1	24		0 	4.672891924	0.000470647	-0.4052 	61	189	0
003.0	Salmonella gastroenteritis	758.7	Klinefelter's syndrome	1	5		0 	15.39859017	0.001016376	-0.0156 	61	202	3
003.0	Salmonella gastroenteritis	759.6	"Other hamartoses, not elsewhere classified"	1	8		0 	1.571499955	0.000126286	-1.1163 	61	304	0
003.0	Salmonella gastroenteritis	780.09	Other alteration of consciousness	1	1		0 	1.99925057	0.000783572	-0.0052 	61	84	10
003.0	Salmonella gastroenteritis	780.52	"Insomnia, unspecified"	1	2		0 	1.351389996	0.000187283	-0.0052 	61	49	2
003.0	Salmonella gastroenteritis	781.3	Lack of coordination	1	19		0 	1.168791038	0.000203182	-0.5052 	61	194	0
003.0	Salmonella gastroenteritis	782.4	"Jaundice, unspecified, not of newborn"	1	1		0 	0.968148082	-2.54E-05	-0.0052 	61	41	1
003.0	Salmonella gastroenteritis	784.69	Other symbolic dysfunction	1	1		0 	0.793494703	-9.08E-05	-0.0052 	61	33	3
003.0	Salmonella gastroenteritis	786.09	Other respiratory abnormalities	1	1		0 	0.934170687	-0.000122752	-0.0052 	61	10	0
003.0	Salmonella gastroenteritis	790.5	Other nonspecific abnormal serum enzyme levels	1	2		0 	1.433489748	0.000401551	-0.0052 	61	27	0
003.0	Salmonella gastroenteritis	790.6	Other abnormal blood chemistry	1	2		0 	1.703544067	0.001805187	-0.0052 	61	36	0
003.0	Salmonella gastroenteritis	790.99	Other nonspecific findings on examination of blood	1	1		0 	6.631184783	0.000605734	-0.0052 	61	83	0
003.0	Salmonella gastroenteritis	791.0	Proteinuria	1	21		0 	1.653465407	0.000398316	-0.0572 	61	436	5
003.0	Salmonella gastroenteritis	791.9	Other nonspecific findings on examination of urine	1	2		0 	1.3665217	8.69E-05	-3.3385 	61	48	1
003.0	Salmonella gastroenteritis	995.1	"Angioneurotic edema, not elsewhere classified"	1	3		0 	0.840949274	-8.32E-05	-2.5052 	61	31	0
003.0	Salmonella gastroenteritis	995.2	"Other and unspecified adverse effect of drug, medicinal and biological substance"	1	4		0 	1.406892192	0.000713578	-2.0052 	61	50	0
003.0	Salmonella gastroenteritis	995.3	"Allergy, unspecified, not elsewhere classified"	1	10		0 	0.594401538	-0.000145745	-0.9143 	61	78	7
003.8	Other specified salmonella infections	150.9	"Malignant neoplasm of esophagus, unspecified site"	8	7		0 	11.2959413	0.000848544	-1.2708 	200	106	2
003.8	Other specified salmonella infections	162.3	"Malignant neoplasm of upper lobe, bronchus or lung"	8	277		0 	0.789211991	-6.59E-05	-0.7176 	200	1780	68
003.8	Other specified salmonella infections	185	Malignant neoplasm of prostate	8	29		0 	0.609889433	-0.000280935	-0.3542 	200	274	7
003.8	Other specified salmonella infections	188.9	"Malignant neoplasm of bladder, part unspecified"	8	4		0 	1.424027646	9.86E-05	-0.0208 	200	160	12
003.8	Other specified salmonella infections	197.0	Secondary malignant neoplasm of lung	8	22		0 	1.976570419	0.00027268	-0.0572 	200	436	21
003.8	Other specified salmonella infections	197.2	Secondary malignant neoplasm of pleura	8	1		0 	1.615318385	0.000134267	-0.0208 	200	39	4
003.8	Other specified salmonella infections	197.7	"Malignant neoplasm of liver, secondary"	8	48	10097	1 	0.621584923	-0.000133416	-0.0208 	200	813	53
003.8	Other specified salmonella infections	198.2	Secondary malignant neoplasm of skin	8	1		0 	10.29378008	0.001134997	-0.0208 	200	52	8
003.8	Other specified salmonella infections	199.1	Other malignant neoplasm without specification of site	8	1		0 	1.304600283	7.40E-05	-0.0208 	200	10	0
003.8	Other specified salmonella infections	211.3	Benign neoplasm of colon	8	10		0 	1.039949621	1.89E-05	-0.9299 	200	306	9
003.8	Other specified salmonella infections	218.9	"Leiomyoma of uterus, unspecified"	8	3		0 	1.508499601	0.000114831	-2.5208 	200	116	2
003.8	Other specified salmonella infections	235.2	"Neoplasm of uncertain behavior of stomach, intestines, and rectum"	8	1		0 	2.546925957	0.000268679	-0.0208 	200	10	0
003.8	Other specified salmonella infections	244.9	Unspecified acquired hypothyroidism	8	27		0 	1.142720852	0.000131283	-0.3780 	200	454	20
003.8	Other specified salmonella infections	245.2	Chronic lymphocytic thyroiditis	8	5		0 	10.21728889	0.000798756	-0.0208 	200	11	0
003.8	Other specified salmonella infections	251.2	"Hypoglycemia, unspecified"	8	16		0 	2.00046855	0.00034047	-0.6091 	200	513	21
003.8	Other specified salmonella infections	251.8	Other specified disorders of pancreatic internal secretion	8	1		0 	9.696362029	0.001094296	-0.0208 	200	9	0
003.8	Other specified salmonella infections	255.4	Corticoadrenal insufficiency	8	14		0 	3.228892743	0.000343758	-0.6875 	200	142	2
003.8	Other specified salmonella infections	260	Kwashiorkor	8	12		0 	5.787325513	0.000551325	-0.7900 	200	297	17
003.8	Other specified salmonella infections	261	Nutritional marasmus	8	1		0 	2.850362618	0.000303765	-0.0208 	200	1	0
003.8	Other specified salmonella infections	263.9	Unspecified protein-calorie malnutrition	8	5		0 	3.28043735	0.00141061	-0.0208 	200	113	5
003.8	Other specified salmonella infections	271.3	Intestinal disaccharidase deficiencies and disaccharide malabsorption	8	6		0 	1.809962149	0.000166941	-1.4494 	200	65	3
003.8	Other specified salmonella infections	272.4	Other and unspecified hyperlipidemia	8	5		0 	1.338717175	0.000182857	-1.6875 	200	162	2
003.8	Other specified salmonella infections	272.5	Lipoprotein deficiencies	8	7		0 	20.60351677	0.00119617	-1.2708 	200	192	6
003.8	Other specified salmonella infections	273.8	Other disorders of plasma protein metabolism	8	5		0 	3.675310875	0.000670631	-0.0208 	200	107	5
003.8	Other specified salmonella infections	275.2	Disorders of magnesium metabolism	8	4		0 	1.536043791	0.000119958	-2.0208 	200	37	1
003.8	Other specified salmonella infections	275.3	Disorders of phosphorus metabolism	8	3		0 	3.305626681	0.000351435	-0.0208 	200	35	1
003.8	Other specified salmonella infections	275.4	Disorders of calcium metabolism	8	2		0 	1.455527929	0.000148345	-0.0208 	200	18	0
003.8	Other specified salmonella infections	276.2	Acidosis	8	6		0 	2.562273704	0.000665651	-1.4494 	200	70	3
003.8	Other specified salmonella infections	276.8	Hypopotassemia	8	1		0 	2.477395578	0.002135643	-0.0208 	200	10	0
003.8	Other specified salmonella infections	280.8	Other specified iron deficiency anemias	8	1		0 	16.29311064	0.001484268	-0.0208 	200	14	0
003.8	Other specified salmonella infections	280.9	"Iron deficiency anemia, unspecified"	8	1		0 	2.32749666	0.000769649	-0.0208 	-	-	-
003.8	Other specified salmonella infections	281.9	Unspecified deficiency anemia	8	4		0 	2.139275696	0.000374834	-0.0208 	200	78	5
003.8	Other specified salmonella infections	282.0	Hereditary spherocytosis	8	3		0 	93.16512332	0.002644428	-0.0208 	200	45	2
003.8	Other specified salmonella infections	282.5	Sickle-cell trait	8	1		0 	50.47426935	0.001928614	-0.0208 	200	21	1
003.8	Other specified salmonella infections	283.0	Autoimmune hemolytic anemias	8	2		0 	7.449496721	0.000654602	-0.0208 	200	62	5
003.8	Other specified salmonella infections	285.0	Sideroblastic anemia	8	2		0 	7.858626879	0.000677754	-0.0208 	200	112	13
003.8	Other specified salmonella infections	285.8	Other specified anemias	8	4		0 	6.205852788	0.000819047	-0.0208 	200	78	4
003.8	Other specified salmonella infections	285.9	"Anemia, unspecified"	8	35	3593	1 	2.518549353	0.001787065	2.2014 	200	726	68
003.8	Other specified salmonella infections	286.9	Other and unspecified coagulation defects	8	10		0 	1.197269836	5.00E-05	-0.9299 	200	143	6
003.8	Other specified salmonella infections	287.5	"Thrombocytopenia, unspecified"	8	24		0 	3.825240644	0.001062886	-0.4208 	200	418	27
003.8	Other specified salmonella infections	288.3	Eosinophilia	8	8		0 	9.438537032	0.000760854	-0.0208 	200	165	16
003.8	Other specified salmonella infections	291.0	Alcohol withdrawal delirium	8	7		0 	2.782342149	0.000296159	-0.0208 	200	252	17
003.8	Other specified salmonella infections	311	"Depressive disorder, not elsewhere classified"	8	5		0 	0.977943611	-1.25E-05	-0.0208 	200	55	0
003.8	Other specified salmonella infections	331.0	Alzheimer's disease	8	246		0 	1.565417906	0.000309288	-0.6344 	200	1522	53
003.8	Other specified salmonella infections	331.9	"Cerebral degeneration, unspecified"	8	2		0 	2.664172699	0.000400002	-0.0208 	200	47	2
003.8	Other specified salmonella infections	337.9	Unspecified disorder of autonomic nervous system	8	2		0 	8.916518959	0.000734395	-3.3542 	200	61	0
003.8	Other specified salmonella infections	346.9	"Migraine, unspecified"	8	13		0 	5.062807616	0.000500275	-0.7351 	200	229	13
003.8	Other specified salmonella infections	355.9	Mononeuritis of unspecified site	8	17		0 	8.109003413	0.000691559	-0.5764 	200	126	4
003.8	Other specified salmonella infections	356.8	Other specified idiopathic peripheral neuropathy	8	4		0 	15.02814301	0.001002294	-0.0208 	200	38	2
003.8	Other specified salmonella infections	356.9	Unspecified hereditary and idiopathic peripheral neuropathy	8	3		0 	2.596852672	0.000388782	-0.0208 	200	61	1
003.8	Other specified salmonella infections	357.2	Polyneuropathy in diabetes	8	2		0 	0.628891766	-0.000130072	-0.0208 	200	168	9
003.8	Other specified salmonella infections	358.0	Myasthenia gravis	8	17	3593	1 	5.9704541	0.00056356	-0.0468 	200	363	57
003.8	Other specified salmonella infections	362.02	Proliferative diabetic retinopathy	8	12		0 	7.666240602	0.000666962	-0.0312 	200	358	22
003.8	Other specified salmonella infections	365.9	Unspecified glaucoma	8	16		0 	0.998481031	-7.34E-07	-0.6091 	200	99	7
003.8	Other specified salmonella infections	366.9	Unspecified cataract	8	36		0 	1.170077256	4.36E-05	-0.2911 	200	108	1
003.8	Other specified salmonella infections	371.57	Endothelial corneal dystrophy	8	1		0 	17.3117248	0.001085847	-0.0208 	200	13	0
003.8	Other specified salmonella infections	401.9	Unspecified essential hypertension	8	64		0 	1.04873339	0.000136477	-0.1747 	200	660	11
003.8	Other specified salmonella infections	411.1	Intermediate coronary syndrome	8	9		0 	1.156383838	0.000197725	-0.0260 	200	414	43
003.8	Other specified salmonella infections	414.9	"Chronic ischemic heart disease, unspecified"	8	2		0 	0.941369925	-5.43E-05	-0.0208 	200	58	1
003.8	Other specified salmonella infections	416.0	Primary pulmonary hypertension	8	8		0 	3.461383186	0.000821986	-0.0208 	200	246	7
003.8	Other specified salmonella infections	425.4	Other primary cardiomyopathies	8	42		0 	0.973046638	-1.71E-05	-0.2534 	200	468	14
003.8	Other specified salmonella infections	426.6	Other heart block	8	3		0 	2.659966609	0.000282109	-0.0208 	200	88	5
003.8	Other specified salmonella infections	427.1	Paroxysmal ventricular tachycardia	8	3		0 	1.502337743	0.000325019	-2.5208 	200	94	3
003.8	Other specified salmonella infections	427.31	Atrial fibrillation	8	8		0 	0.993022169	-1.14E-05	-0.0208 	200	225	6
003.8	Other specified salmonella infections	427.41	Ventricular fibrillation	8	1		0 	3.38067388	0.000622337	-0.0208 	200	63	5
003.8	Other specified salmonella infections	427.81	Sinoatrial node dysfunction	8	1		0 	0.709654054	-0.00016695	-0.0208 	200	63	5
003.8	Other specified salmonella infections	429.2	"Cardiovascular disease, unspecified"	8	16		0 	1.090076114	6.42E-05	-0.0416 	200	455	12
003.8	Other specified salmonella infections	429.9	"Heart disease, unspecified"	8	5		0 	1.210499872	5.31E-05	-0.0208 	200	214	14
003.8	Other specified salmonella infections	434.0	Cerebral thrombosis	8	1		0 	0.9873227	-3.54E-06	-0.0208 	200	17	0
003.8	Other specified salmonella infections	434.91	"Cerebral artery occlusion, unspecified with cerebral infarction"	8	7		0 	1.379746463	8.97E-05	-1.2708 	200	156	8
003.8	Other specified salmonella infections	435.9	Unspecified transient cerebral ischemia	8	2		0 	0.992530407	-5.58E-06	-0.0208 	200	90	2
003.8	Other specified salmonella infections	437.0	Cerebral atherosclerosis	8	1		0 	1.131463877	4.86E-05	-0.0208 	200	27	2
003.8	Other specified salmonella infections	440.0	Atherosclerosis of aorta	8	1		0 	1.470485782	0.000107616	-0.0208 	200	52	2
003.8	Other specified salmonella infections	440.9	Generalized and unspecified atherosclerosis	8	16		0 	1.430504343	0.000246552	-0.0416 	200	335	34
003.8	Other specified salmonella infections	490	"Bronchitis, not specified as acute or chronic"	8	4		0 	1.792764715	0.0002851	-0.0208 	200	56	6
003.8	Other specified salmonella infections	492.8	Other emphysema	8	30		0 	1.19944785	0.000135257	-0.0781 	200	463	18
003.8	Other specified salmonella infections	493.91	"Asthma, unspecified type, with status asthmaticus"	8	1		0 	1.483800773	0.000110162	-0.0208 	200	70	1
003.8	Other specified salmonella infections	496	"Chronic airway obstruction, not elsewhere classified"	8	3		0 	0.954967107	-7.56E-05	-0.0208 	200	80	1
003.8	Other specified salmonella infections	511.8	PLEURAL EFFUS NEC NOT TB	8	1		0 	1.39718305	9.32E-05	-0.0208 	200	28	3
003.8	Other specified salmonella infections	515	Postinflammatory pulmonary fibrosis	8	10		0 	1.570190464	0.000283861	-0.9299 	200	65	2
003.8	Other specified salmonella infections	516.3	Idio fibros alveolitis	8	41	3593	1 	2.133019834	0.000215074	2.1743 	200	812	67
003.8	Other specified salmonella infections	518.81	Acute respiratory failure	8	3		0 	1.280637389	0.000197093	-0.0208 	200	104	8
003.8	Other specified salmonella infections	523.4	Chronic periodontitis	8	1		0 	29.50765129	0.00145348	-0.0208 	200	26	0
003.8	Other specified salmonella infections	530.81	Esophageal reflux	8	3		0 	3.067754484	0.000327186	-0.0208 	200	58	7
003.8	Other specified salmonella infections	535.1	Atrophic gastritis	8	11		0 	3.32252023	0.000353107	-0.0312 	200	401	23
003.8	Other specified salmonella infections	555.9	Regional enteritis of unspecified site	8	16		0 	4.112204137	0.00042526	-0.0416 	200	170	31
003.8	Other specified salmonella infections	564.1	Irritable bowel syndrome	8	5		0 	1.757161173	0.000224293	-0.0208 	200	121	3
003.8	Other specified salmonella infections	571.2	Alcoholic cirrhosis of liver	8	2		0 	3.161060655	0.000476736	-0.0208 	200	23	1
003.8	Other specified salmonella infections	571.5	Cirrhosis of liver without mention of alcohol	8	3		0 	5.520564976	0.001193909	-2.5208 	200	29	2
003.8	Other specified salmonella infections	572.2	Hepatic encephalopathy	8	3		0 	3.321597666	0.000353016	-0.0208 	200	49	2
003.8	Other specified salmonella infections	576.1	Cholangitis	8	2		0 	2.881048586	0.000434724	-0.0208 	200	103	18
003.8	Other specified salmonella infections	577.0	Acute pancreatitis	8	25		0 	0.358125721	-0.00029896	-0.0677 	200	622	43
003.8	Other specified salmonella infections	581.9	Nephrotic syndrome with unspecified pathological lesion in kidney	8	6		0 	5.895713078	0.000558596	-1.4494 	200	140	12
003.8	Other specified salmonella infections	583.9	"Nephritis and nephropathy, not specified as acute or chronic, with unspecified pathological lesion in kidney"	8	39		0 	23.72080475	0.001827423	-0.1041 	200	676	34
003.8	Other specified salmonella infections	586	"Renal failure, unspecified"	8	25		0 	1.337926612	0.000114814	-0.4054 	200	513	15
003.8	Other specified salmonella infections	590.80	"Pyelonephritis, unspecified"	8	3		0 	2.688844846	0.000404059	-0.0208 	200	70	3
003.8	Other specified salmonella infections	593.4	Other ureteric obstruction	8	2		0 	4.923204311	0.000693136	-0.0208 	200	64	6
003.8	Other specified salmonella infections	593.9	Unspecified disorder of kidney and ureter	8	1		0 	3.217144909	0.001293846	-0.0208 	200	38	0
003.8	Other specified salmonella infections	599.7	Hematuria	8	2		0 	1.050592098	3.67E-05	-0.0208 	200	24	1
003.8	Other specified salmonella infections	608.1	Spermatocele	8	3		0 	13.65570986	0.000948601	-0.0208 	200	223	19
003.8	Other specified salmonella infections	694.5	Pemphigoid	8	10		0 	14.46831378	0.000980741	-0.0260 	200	238	20
003.8	Other specified salmonella infections	695.4	Lupus erythematosus	8	34		0 	8.311841186	0.000702553	-0.0885 	200	564	22
003.8	Other specified salmonella infections	706.2	Sebaceous cyst	8	3		0 	5.443889067	0.000527683	-0.0208 	200	71	5
003.8	Other specified salmonella infections	710.0	Systemic lupus erythematosus	8	134	7100	1 	2.731141971	0.00029034	0.6508 	200	1238	66
003.8	Other specified salmonella infections	710.3	Dermatomyositis	8	13		0 	40.57802522	0.001720737	-0.0364 	200	329	24
003.8	Other specified salmonella infections	714.0	Rheumatoid arthritis	8	323	"35,935,879"	2 	3.060203078	0.000985115	0.2578 	200	1653	97
003.8	Other specified salmonella infections	733.99	Other disorders of bone and cartilage	8	5		0 	2.99982492	0.000452903	-1.6875 	200	96	2
003.8	Other specified salmonella infections	782.4	"Jaundice, unspecified, not of newborn"	8	1		0 	3.154808227	0.000336217	-0.0208 	200	41	1
003.8	Other specified salmonella infections	786.09	Other respiratory abnormalities	8	1		0 	1.159653127	5.83E-05	-0.0208 	200	10	1
003.8	Other specified salmonella infections	790.6	Other abnormal blood chemistry	8	2		0 	1.850390087	0.000427265	-0.0208 	200	36	1
003.8	Other specified salmonella infections	791.0	Proteinuria	8	21		0 	10.77596778	0.001166844	-0.0572 	200	436	16
003.8	Other specified salmonella infections	995.2	"Other and unspecified adverse effect of drug, medicinal and biological substance"	8	4		0 	3.274642992	0.000781131	-2.0208 	200	50	1
008.01	Intestinal infection due to enteropathogenic E. coli	211.3	Benign neoplasm of colon	1	10		0 	3.977351184	0.000416201	-0.9143 	21	306	0
008.01	Intestinal infection due to enteropathogenic E. coli	244.9	Unspecified acquired hypothyroidism	1	27		0 	1.092601517	2.51E-05	-0.3623 	21	454	2
008.01	Intestinal infection due to enteropathogenic E. coli	263.9	Unspecified protein-calorie malnutrition	1	5		0 	4.704837778	0.000676555	-0.0156 	21	113	1
008.01	Intestinal infection due to enteropathogenic E. coli	276.2	Acidosis	1	6		0 	4.899786558	0.000490541	-1.4338 	21	70	0
008.01	Intestinal infection due to enteropathogenic E. coli	276.8	Hypopotassemia	1	1		0 	2.368737877	0.000584114	-0.0052 	21	10	1
008.01	Intestinal infection due to enteropathogenic E. coli	285.9	"Anemia, unspecified"	1	35		0 	0.688024761	-0.000108387	-0.2830 	21	726	4
008.01	Intestinal infection due to enteropathogenic E. coli	287.5	"Thrombocytopenia, unspecified"	1	24		0 	12.53988662	0.001281676	-0.4052 	21	418	2
008.01	Intestinal infection due to enteropathogenic E. coli	311	"Depressive disorder, not elsewhere classified"	1	5		0 	2.805154041	0.000301319	-0.0156 	21	55	0
008.01	Intestinal infection due to enteropathogenic E. coli	401.9	Unspecified essential hypertension	1	64		0 	0.824166831	-0.000145371	-0.1665 	21	660	5
008.01	Intestinal infection due to enteropathogenic E. coli	411.1	Intermediate coronary syndrome	1	9		0 	0.603090135	-0.000148152	-0.0260 	21	414	2
008.01	Intestinal infection due to enteropathogenic E. coli	414.9	"Chronic ischemic heart disease, unspecified"	1	2		0 	2.160196248	0.000316975	-0.0052 	21	58	0
008.01	Intestinal infection due to enteropathogenic E. coli	427.31	Atrial fibrillation	1	8		0 	0.759574852	-0.000116407	-0.0208 	21	225	0
008.01	Intestinal infection due to enteropathogenic E. coli	429.2	"Cardiovascular disease, unspecified"	1	16		0 	1.786741299	0.000165452	-0.0416 	21	455	2
008.01	Intestinal infection due to enteropathogenic E. coli	496	"Chronic airway obstruction, not elsewhere classified"	1	3		0 	0.730466068	-0.000133504	-0.0104 	21	80	2
008.01	Intestinal infection due to enteropathogenic E. coli	515	Postinflammatory pulmonary fibrosis	1	10		0 	3.603173906	0.00038259	-0.9143 	21	65	0
011.9	"Pulmonary tuberculosis, unspecified"	030.9	"Leprosy, unspecified"	12	4		0 	132.8817121	0.003168419	-0.7796 	235	186	14
011.9	"Pulmonary tuberculosis, unspecified"	031.9	Unspecified diseases due to mycobacteria	12	16	"1,146,093,083,534,310,000,000,000,000,000"	7 	291.9194027	0.006668772	20.5570 	235	372	189
011.9	"Pulmonary tuberculosis, unspecified"	135	Sarcoidosis	12	41	"345,863,476,556"	3 	12.0224479	0.000880596	4.0164 	235	731	156
011.9	"Pulmonary tuberculosis, unspecified"	162.3	"Malignant neoplasm of upper lobe, bronchus or lung"	12	277	3458	1 	2.191696995	0.000316182	-1.4869 	235	1780	99
011.9	"Pulmonary tuberculosis, unspecified"	162.9	"Malignant neoplasm of bronchus and lung, unspecified"	12	18		0 	7.074627203	0.001678688	-0.8103 	235	361	15
011.9	"Pulmonary tuberculosis, unspecified"	185	Malignant neoplasm of prostate	12	29		0 	1.058566054	3.58E-05	-0.8473 	235	274	12
011.9	"Pulmonary tuberculosis, unspecified"	197.0	Secondary malignant neoplasm of lung	12	22		0 	4.116805905	0.000738551	-0.8265 	235	436	20
011.9	"Pulmonary tuberculosis, unspecified"	197.2	Secondary malignant neoplasm of pleura	12	1		0 	6.728778497	0.001060846	-0.7744 	235	39	1
011.9	"Pulmonary tuberculosis, unspecified"	197.7	"Malignant neoplasm of liver, secondary"	12	48		0 	1.726184881	0.000217274	-0.8941 	235	813	45
011.9	"Pulmonary tuberculosis, unspecified"	208.9	Unspecified leukemia	12	72		0 	130.5834435	0.003140481	-0.9566 	235	765	26
011.9	"Pulmonary tuberculosis, unspecified"	211.3	Benign neoplasm of colon	12	10		0 	0.962670987	-1.50E-05	-0.9403 	235	306	5
011.9	"Pulmonary tuberculosis, unspecified"	240.9	"Goiter, unspecified"	12	12		0 	4.652199757	0.000469249	-0.8005 	235	231	10
011.9	"Pulmonary tuberculosis, unspecified"	244.9	Unspecified acquired hypothyroidism	12	27	6347	1 	1.586707935	0.000457999	2.8259 	235	454	64
011.9	"Pulmonary tuberculosis, unspecified"	250	Diabetes mellitus	12	163	6347	1 	40.02461208	0.001708401	-1.1961 	235	1272	97
011.9	"Pulmonary tuberculosis, unspecified"	251.1	Other specified hypoglycemia	12	6		0 	82.22878224	0.002480819	-0.7848 	235	150	2
011.9	"Pulmonary tuberculosis, unspecified"	251.2	"Hypoglycemia, unspecified"	12	16		0 	1.851813774	0.000246003	-0.8109 	235	513	35
011.9	"Pulmonary tuberculosis, unspecified"	261	Nutritional marasmus	12	1		0 	7.915656697	0.000963463	-0.7744 	235	1	0
011.9	"Pulmonary tuberculosis, unspecified"	263.9	Unspecified protein-calorie malnutrition	12	5		0 	8.540629088	0.003958375	-0.7848 	235	113	2
011.9	"Pulmonary tuberculosis, unspecified"	266.2	Other B-complex deficiencies	12	2		0 	2.138176975	0.000215882	-0.7687 	235	41	0
011.9	"Pulmonary tuberculosis, unspecified"	271.3	Intestinal disaccharidase deficiencies and disaccharide malabsorption	12	6		0 	2.51319585	0.000264675	-1.4598 	235	65	2
011.9	"Pulmonary tuberculosis, unspecified"	273.8	Other disorders of plasma protein metabolism	12	5		0 	6.804397203	0.001234773	-0.7791 	235	107	7
011.9	"Pulmonary tuberculosis, unspecified"	275.2	Disorders of magnesium metabolism	12	4		0 	6.398551842	0.001025243	-2.0312 	235	37	2
011.9	"Pulmonary tuberculosis, unspecified"	275.4	Disorders of calcium metabolism	12	2		0 	3.031577278	0.000561452	-0.7744 	235	18	1
011.9	"Pulmonary tuberculosis, unspecified"	276.2	Acidosis	12	6		0 	2.964839	0.000710455	-1.4598 	235	70	4
011.9	"Pulmonary tuberculosis, unspecified"	276.8	Hypopotassemia	12	1		0 	2.350632874	0.001656875	-0.7744 	235	10	0
011.9	"Pulmonary tuberculosis, unspecified"	280.9	"Iron deficiency anemia, unspecified"	12	1		0 	2.585448519	0.000780067	-0.7744 	-	-	-
011.9	"Pulmonary tuberculosis, unspecified"	281.9	Unspecified deficiency anemia	12	4		0 	9.901530821	0.002485393	-0.7796 	235	78	4
011.9	"Pulmonary tuberculosis, unspecified"	284.9	"Aplastic anemia, unspecified"	12	21	3458	1 	17.94147117	0.001567009	4.2545 	235	537	71
011.9	"Pulmonary tuberculosis, unspecified"	285.9	"Anemia, unspecified"	12	35	"34,586,556"	2 	2.664452576	0.001662277	2.1910 	235	726	113
011.9	"Pulmonary tuberculosis, unspecified"	286.9	Other and unspecified coagulation defects	12	10		0 	1.662451109	0.000142559	-0.9403 	235	143	8
011.9	"Pulmonary tuberculosis, unspecified"	287.5	"Thrombocytopenia, unspecified"	12	24		0 	1.517565897	0.000165241	-0.8317 	235	418	46
011.9	"Pulmonary tuberculosis, unspecified"	288.1	Functional disorders of polymorphonuclear neutrophils	12	5		0 	106.6124134	0.002832724	-1.6979 	235	62	10
011.9	"Pulmonary tuberculosis, unspecified"	295.9	Unspecified schizophrenia	12	33		0 	220.8805055	0.004097269	-0.8577 	235	341	5
011.9	"Pulmonary tuberculosis, unspecified"	298.8	Other and unspecified reactive psychosis	12	18		0 	15.11668549	0.001005718	-0.8161 	235	420	13
011.9	"Pulmonary tuberculosis, unspecified"	303.9	Other and unspecified alcohol dependence	12	6		0 	102.4057584	0.002775199	-0.7848 	235	58	1
011.9	"Pulmonary tuberculosis, unspecified"	311	"Depressive disorder, not elsewhere classified"	12	5		0 	4.073726888	0.001474868	-0.7848 	235	55	3
011.9	"Pulmonary tuberculosis, unspecified"	319	Unspecified intellectual disabilities	12	82		0 	6.30177328	0.00058518	-0.9768 	235	207	2
011.9	"Pulmonary tuberculosis, unspecified"	322.9	"Meningitis, unspecified"	12	1		0 	18.66735672	0.001132621	-0.7744 	235	19	6
011.9	"Pulmonary tuberculosis, unspecified"	323.9	"Unspecified causes of encephalitis, myelitis, and encephalomyelitis"	12	6		0 	28.53988662	0.001427791	-1.4598 	235	39	2
011.9	"Pulmonary tuberculosis, unspecified"	331.0	Alzheimer's disease	12	246	"34,586,347"	2 	3.985002271	0.001385666	0.6570 	235	1522	111
011.9	"Pulmonary tuberculosis, unspecified"	331.4	Obstructive hydrocephalus	12	12		0 	8.796540397	0.00126229	-0.8005 	235	159	9
011.9	"Pulmonary tuberculosis, unspecified"	331.9	"Cerebral degeneration, unspecified"	12	2		0 	5.548945685	0.000927888	-0.7744 	235	47	1
011.9	"Pulmonary tuberculosis, unspecified"	333.2	Myoclonus	12	8		0 	22.55596688	0.001257124	-1.1423 	235	77	1
011.9	"Pulmonary tuberculosis, unspecified"	348.3	"Encephalopathy, not elsewhere classified"	12	5		0 	5.958322417	0.000975913	-1.6979 	235	57	4
011.9	"Pulmonary tuberculosis, unspecified"	349.9	Unspecified disorders of nervous system	12	8		0 	37.10950405	0.00164171	-0.7843 	235	265	22
011.9	"Pulmonary tuberculosis, unspecified"	356.9	Unspecified hereditary and idiopathic peripheral neuropathy	12	3		0 	1.802910454	0.000165893	-0.7796 	235	61	1
011.9	"Pulmonary tuberculosis, unspecified"	362.10	"Background retinopathy, unspecified"	12	1		0 	57.99655731	0.002072772	-0.7744 	235	30	6
011.9	"Pulmonary tuberculosis, unspecified"	362.50	"Macular degeneration (senile), unspecified"	12	34	6347	1 	3.578399331	0.000377809	-0.8577 	235	520	68
011.9	"Pulmonary tuberculosis, unspecified"	365.9	Unspecified glaucoma	12	16		0 	2.772851779	0.000727241	-0.8109 	235	99	2
011.9	"Pulmonary tuberculosis, unspecified"	366.9	Unspecified cataract	12	36		0 	1.62469326	0.000135992	-0.8630 	235	108	1
011.9	"Pulmonary tuberculosis, unspecified"	389.9	Unspecified hearing loss	12	88		0 	1.732902184	0.000154468	-0.9924 	235	287	1
011.9	"Pulmonary tuberculosis, unspecified"	395.9	Other and unspecified rheumatic aortic diseases	12	1		0 	149.3724282	0.003362075	-0.7744 	235	43	3
011.9	"Pulmonary tuberculosis, unspecified"	401.9	Unspecified essential hypertension	12	64		0 	0.937555389	-0.000148405	-0.9358 	235	660	25
011.9	"Pulmonary tuberculosis, unspecified"	410.9	Acute myocardial infarction Unspecified site	12	18		0 	17.21622514	0.001082533	-0.8161 	235	372	18
011.9	"Pulmonary tuberculosis, unspecified"	411.1	Intermediate coronary syndrome	12	9		0 	0.510898013	-0.000524796	-0.7953 	235	414	54
011.9	"Pulmonary tuberculosis, unspecified"	414	Other forms of chronic ischemic heart disease	12	14	6347	1 	64.73193302	0.002193812	-0.8057 	235	235	64
011.9	"Pulmonary tuberculosis, unspecified"	414.9	"Chronic ischemic heart disease, unspecified"	12	2		0 	1.43783763	0.000343861	-0.7744 	235	58	4
011.9	"Pulmonary tuberculosis, unspecified"	416.0	Primary pulmonary hypertension	12	8		0 	1.922500725	0.00026144	-0.7900 	235	246	12
011.9	"Pulmonary tuberculosis, unspecified"	425.4	Other primary cardiomyopathies	12	42		0 	1.621331213	0.000334983	-0.8785 	235	468	4
011.9	"Pulmonary tuberculosis, unspecified"	427.31	Atrial fibrillation	12	8		0 	1.424807604	0.000591246	-0.7900 	235	225	8
011.9	"Pulmonary tuberculosis, unspecified"	427.41	Ventricular fibrillation	12	1		0 	1.564728038	0.000125281	-0.7744 	235	63	1
011.9	"Pulmonary tuberculosis, unspecified"	429.2	"Cardiovascular disease, unspecified"	12	16		0 	1.297379032	0.000179773	-0.8109 	235	455	25
011.9	"Pulmonary tuberculosis, unspecified"	429.9	"Heart disease, unspecified"	12	5		0 	3.361642957	0.000505427	-0.7791 	235	214	24
011.9	"Pulmonary tuberculosis, unspecified"	434.0	Cerebral thrombosis	12	1		0 	5.483728628	0.001062974	-0.7687 	235	17	3
011.9	"Pulmonary tuberculosis, unspecified"	434.91	"Cerebral artery occlusion, unspecified with cerebral infarction"	12	7		0 	1.915826299	0.000183543	-1.2812 	235	156	15
011.9	"Pulmonary tuberculosis, unspecified"	435.9	Unspecified transient cerebral ischemia	12	2		0 	1.771924166	0.000489773	-0.7744 	235	90	5
011.9	"Pulmonary tuberculosis, unspecified"	437.0	Cerebral atherosclerosis	12	1		0 	0.785538615	-6.73E-05	-0.7687 	235	27	5
011.9	"Pulmonary tuberculosis, unspecified"	440.0	Atherosclerosis of aorta	12	1		0 	4.083642044	0.000598568	-0.7744 	235	52	1
011.9	"Pulmonary tuberculosis, unspecified"	440.9	Generalized and unspecified atherosclerosis	12	16	3458	1 	0.993152697	-3.33E-06	-0.8109 	235	335	69
011.9	"Pulmonary tuberculosis, unspecified"	442.9	Aneurysm of unspecified site	12	35		0 	66.49405129	0.002224393	-0.8571 	235	740	40
011.9	"Pulmonary tuberculosis, unspecified"	482.32	"Pneumonia due to Streptococcus, group B"	12	4		0 	46.34546321	0.001844762	-0.7796 	235	77	4
011.9	"Pulmonary tuberculosis, unspecified"	482.9	"Bacterial pneumonia, unspecified"	12	1		0 	7.277946199	0.001117699	-0.7744 	235	16	0
011.9	"Pulmonary tuberculosis, unspecified"	490	"Bronchitis, not specified as acute or chronic"	12	4		0 	4.97863322	0.001214249	-0.7796 	235	56	19
011.9	"Pulmonary tuberculosis, unspecified"	492.8	Other emphysema	12	30	3458	1 	2.379250512	0.000793772	-0.8473 	235	463	49
011.9	"Pulmonary tuberculosis, unspecified"	493.0	Extrinsic asthma	12	36		0 	1977.40643	0.012308614	-0.8629 	235	460	43
011.9	"Pulmonary tuberculosis, unspecified"	493.9	"Asthma, unspecified"	12	20		0 	58.65188564	0.002084857	-0.8213 	235	307	42
011.9	"Pulmonary tuberculosis, unspecified"	493.91	"Asthma, unspecified type, with status asthmaticus"	12	1		0 	2.060309354	0.000204889	-0.7744 	235	70	5
011.9	"Pulmonary tuberculosis, unspecified"	494	Bronchiectasis	12	7	3458	1 	23.42886597	0.004262443	-0.7900 	235	172	64
011.9	"Pulmonary tuberculosis, unspecified"	496	"Chronic airway obstruction, not elsewhere classified"	12	3		0 	2.784611093	0.00254098	-0.7796 	235	80	9
011.9	"Pulmonary tuberculosis, unspecified"	500	Coal workers' pneumoconiosis	12	2		0 	4.591754855	0.000464514	-0.7744 	235	16	5
011.9	"Pulmonary tuberculosis, unspecified"	511.8	PLEURAL EFFUS NEC NOT TB	12	1		0 	1.94003761	0.000187212	-0.7744 	235	28	0
011.9	"Pulmonary tuberculosis, unspecified"	512.8	Spont pneumothorax NEC	12	4		0 	3.027304442	0.000457301	-0.7796 	235	158	11
011.9	"Pulmonary tuberculosis, unspecified"	513.0	Abscess of lung	12	31		0 	9.752356748	0.000776412	-0.8525 	235	423	43
011.9	"Pulmonary tuberculosis, unspecified"	515	Postinflammatory pulmonary fibrosis	12	10		0 	6.540793396	0.002340873	-0.9403 	235	65	1
011.9	"Pulmonary tuberculosis, unspecified"	518.3	Pulmonary eosinophilia	12	1		0 	3.187773771	0.000339682	-0.7687 	235	20	0
011.9	"Pulmonary tuberculosis, unspecified"	518.81	Acute respiratory failure	12	3		0 	4.000972225	0.001788583	-0.7796 	235	104	6
011.9	"Pulmonary tuberculosis, unspecified"	518.89	"Other diseases of lung, not elsewhere classified"	12	2		0 	5.492735093	0.001304934	-0.7687 	235	73	4
011.9	"Pulmonary tuberculosis, unspecified"	564.1	Irritable bowel syndrome	12	5		0 	1.219939923	5.53E-05	-0.7848 	235	121	11
011.9	"Pulmonary tuberculosis, unspecified"	569.89	Other specified disorders of intestine	12	3		0 	8.476761425	0.001006515	-0.7796 	235	9	0
011.9	"Pulmonary tuberculosis, unspecified"	571.2	Alcoholic cirrhosis of liver	12	2		0 	6.583865185	0.001045361	-0.7744 	235	23	2
011.9	"Pulmonary tuberculosis, unspecified"	571.5	Cirrhosis of liver without mention of alcohol	12	3		0 	3.066199146	0.000463096	-2.5312 	235	29	1
011.9	"Pulmonary tuberculosis, unspecified"	572.2	Hepatic encephalopathy	12	3		0 	4.612154721	0.000466117	-0.7796 	235	49	1
011.9	"Pulmonary tuberculosis, unspecified"	572.3	Portal hypertension	12	5		0 	6.21035445	0.000579311	-0.7848 	235	66	8
011.9	"Pulmonary tuberculosis, unspecified"	577.0	Acute pancreatitis	12	25	6347	1 	0.994540219	-2.16E-06	-0.8369 	235	622	94
011.9	"Pulmonary tuberculosis, unspecified"	590.80	"Pyelonephritis, unspecified"	12	3		0 	1.866777632	0.000175988	-0.7796 	235	70	10
011.9	"Pulmonary tuberculosis, unspecified"	593.9	Unspecified disorder of kidney and ureter	12	1		0 	3.190798864	0.001084954	-0.7744 	235	38	1
011.9	"Pulmonary tuberculosis, unspecified"	599.7	Hematuria	12	2		0 	1.041988523	2.59E-05	-0.7744 	235	24	2
011.9	"Pulmonary tuberculosis, unspecified"	703.8	Other specified diseases of nail	12	1		0 	10.31305974	0.000803365	-0.7687 	235	20	3
011.9	"Pulmonary tuberculosis, unspecified"	710.0	Systemic lupus erythematosus	12	134	"345,834,596,347"	3 	3.792286304	0.000397424	1.3121 	235	1238	119
011.9	"Pulmonary tuberculosis, unspecified"	710.4	Polymyositis	12	16	6347	1 	15.47151082	0.001019101	-0.8109 	235	328	78
011.9	"Pulmonary tuberculosis, unspecified"	714.0	Rheumatoid arthritis	12	323	"3,458,345,963,476,550"	4 	2.36066621	0.00055214	0.5260 	235	1653	157
011.9	"Pulmonary tuberculosis, unspecified"	716.9	"Arthropathy, unspecified"	12	1		0 	68.46749387	0.003193655	-0.7744 	235	7	1
011.9	"Pulmonary tuberculosis, unspecified"	720.0	Ankylosing spondylitis	12	21	3458	1 	26.05523767	0.001922881	4.2545 	235	481	83
011.9	"Pulmonary tuberculosis, unspecified"	728.3	Other specific muscle disorders	12	6		0 	22.75995343	0.00126332	-0.7848 	235	36	0
011.9	"Pulmonary tuberculosis, unspecified"	733.42	Aseptic necrosis of head and neck of femur	12	10		0 	3.372495333	0.000358113	-0.7953 	235	431	26
011.9	"Pulmonary tuberculosis, unspecified"	733.99	Other disorders of bone and cartilage	12	5		0 	2.082680996	0.000208082	-1.6979 	235	96	5
011.9	"Pulmonary tuberculosis, unspecified"	742.59	Other specified congenital anomalies of spinal cord	12	8		0 	46.78933525	0.001853961	-0.7900 	235	136	7
011.9	"Pulmonary tuberculosis, unspecified"	759.6	"Other hamartoses, not elsewhere classified"	12	8		0 	56.88429456	0.002052098	-1.1423 	235	304	10
011.9	"Pulmonary tuberculosis, unspecified"	781.3	Lack of coordination	12	19		0 	3.846114343	0.000569321	-0.8213 	235	194	4
011.9	"Pulmonary tuberculosis, unspecified"	782.4	"Jaundice, unspecified, not of newborn"	12	1		0 	8.761123484	0.001027675	-0.7744 	235	41	2
011.9	"Pulmonary tuberculosis, unspecified"	786.09	Other respiratory abnormalities	12	1		0 	4.02554748	0.000937522	-0.7744 	235	10	0
011.9	"Pulmonary tuberculosis, unspecified"	790.6	Other abnormal blood chemistry	12	2		0 	2.569331458	0.000669136	-0.7744 	235	36	3
011.9	"Pulmonary tuberculosis, unspecified"	995.2	"Other and unspecified adverse effect of drug, medicinal and biological substance"	12	4		0 	2.728173907	0.000503638	-2.0312 	235	50	0
021.8	Other specified tularemia	244.9	Unspecified acquired hypothyroidism	1	27		0 	1.383961921	0.000131021	-0.3566 	-	-	-
021.8	Other specified tularemia	263.9	Unspecified protein-calorie malnutrition	1	5		0 	2.979730593	0.000454281	-0.0156 	-	-	-
021.8	Other specified tularemia	275.4	Disorders of calcium metabolism	1	2		0 	5.288418141	0.000518066	-0.0052 	-	-	-
021.8	Other specified tularemia	276.8	Hypopotassemia	1	1		0 	0.600080262	-0.000214454	-0.0052 	-	-	-
021.8	Other specified tularemia	285.9	"Anemia, unspecified"	1	35		0 	1.307247045	0.000134131	-0.2772 	-	-	-
021.8	Other specified tularemia	286.6	Defibrination syndrome	1	6		0 	30.48992868	0.001479828	-0.0098 	-	-	-
021.8	Other specified tularemia	289.9	Unspecified diseases of blood and blood-forming organs	1	2		0 	20.96439964	0.001208478	-3.3328 	-	-	-
021.8	Other specified tularemia	291.0	Alcohol withdrawal delirium	1	7		0 	20.21835295	0.001184622	-0.0208 	-	-	-
021.8	Other specified tularemia	365.9	Unspecified glaucoma	1	16		0 	2.418542941	0.000254365	-0.5877 	-	-	-
021.8	Other specified tularemia	401.9	Unspecified essential hypertension	1	64		0 	0.939550188	-6.28E-05	-0.1665 	-	-	-
021.8	Other specified tularemia	411.1	Intermediate coronary syndrome	1	9		0 	0.763914172	-0.000110731	-0.0260 	-	-	-
021.8	Other specified tularemia	427.1	Paroxysmal ventricular tachycardia	1	3		0 	1.36462345	8.75E-05	-2.4994 	-	-	-
021.8	Other specified tularemia	427.31	Atrial fibrillation	1	8		0 	0.481064073	-0.000315717	-0.0208 	-	-	-
021.8	Other specified tularemia	490	"Bronchitis, not specified as acute or chronic"	1	4		0 	4.342474531	0.000445914	-0.0104 	-	-	-
021.8	Other specified tularemia	496	"Chronic airway obstruction, not elsewhere classified"	1	3		0 	0.925257019	-4.65E-05	-0.0104 	-	-	-
021.8	Other specified tularemia	511.8	PLEURAL EFFUS NEC NOT TB	1	1		0 	10.15286349	0.00079681	-0.0052 	-	-	-
021.8	Other specified tularemia	586	"Renal failure, unspecified"	1	25		0 	4.861133356	0.000486652	-0.3840 	-	-	-
021.8	Other specified tularemia	593.7	Vesicoureteral reflux	1	5		0 	271.9861911	0.004550702	-1.6661 	-	-	-
021.8	Other specified tularemia	599.7	Hematuria	1	2		0 	3.271843963	0.000611873	-0.0052 	-	-	-
021.8	Other specified tularemia	714.0	Rheumatoid arthritis	1	323		0 	2.470830633	0.000260897	-0.8431 	-	-	-
021.8	Other specified tularemia	729.1	"Myalgia and myositis, unspecified"	1	2		0 	18.49978434	0.001127766	0.0006 	-	-	-
021.8	Other specified tularemia	786.09	Other respiratory abnormalities	1	1		0 	8.426812725	0.001005978	-0.0052 	-	-	-
021.8	Other specified tularemia	790.6	Other abnormal blood chemistry	1	2		0 	2.241027994	0.000231308	-0.0052 	-	-	-
023.0	Brucella melitensis	197.0	Secondary malignant neoplasm of lung	1	22		0 	43.08923514	0.001779814	-0.0572 	-	-	-
023.0	Brucella melitensis	197.7	"Malignant neoplasm of liver, secondary"	1	48		0 	27.10110262	0.001393643	-0.1249 	-	-	-
023.0	Brucella melitensis	276.2	Acidosis	1	6		0 	18.61918892	0.001136916	-1.4338 	-	-	-
023.0	Brucella melitensis	276.8	Hypopotassemia	1	1		0 	1.800240787	0.000175189	-0.0052 	-	-	-
023.0	Brucella melitensis	285.9	"Anemia, unspecified"	1	35		0 	5.228988181	0.000753704	-0.2830 	-	-	-
023.0	Brucella melitensis	401.9	Unspecified essential hypertension	1	64		0 	0.626366792	-0.000158464	-0.1665 	-	-	-
023.0	Brucella melitensis	411.1	Intermediate coronary syndrome	1	9		0 	2.291742515	0.000247343	-0.0260 	-	-	-
023.0	Brucella melitensis	427.31	Atrial fibrillation	1	8		0 	2.886384437	0.000468531	-0.0208 	-	-	-
023.0	Brucella melitensis	437.0	Cerebral atherosclerosis	1	1		0 	24.66591251	0.001325013	-0.0052 	-	-	-
023.0	Brucella melitensis	496	"Chronic airway obstruction, not elsewhere classified"	1	3		0 	1.387885529	9.86E-05	-0.0104 	-	-	-
023.0	Brucella melitensis	515	Postinflammatory pulmonary fibrosis	1	10		0 	13.69206084	0.000956909	-0.9143 	-	-	-
023.0	Brucella melitensis	518.81	Acute respiratory failure	1	3		0 	6.97947377	0.000635979	-0.0104 	-	-	-
023.0	Brucella melitensis	728.3	Other specific muscle disorders	1	6		0 	714.6625377	0.007394023	-0.0156 	-	-	-
023.1	Brucella abortus	244.9	Unspecified acquired hypothyroidism	2	27		0 	1.887220802	0.000183324	-0.3623 	156	454	36
023.1	Brucella abortus	263.9	Unspecified protein-calorie malnutrition	2	5		0 	8.126537981	0.000990221	-0.0156 	156	113	2
023.1	Brucella abortus	272.4	Other and unspecified hyperlipidemia	2	5		0 	5.306188075	0.000522194	-1.6719 	156	162	2
023.1	Brucella abortus	276.8	Hypopotassemia	2	1		0 	1.636582533	0.000206705	-0.0052 	156	10	0
023.1	Brucella abortus	285.9	"Anemia, unspecified"	2	35	3569	1 	1.188406405	4.98E-05	2.2170 	156	726	107
023.1	Brucella abortus	294.8	Other persistent mental disorders due to conditions classified elsewhere	2	8		0 	77.21746288	0.002403423	-0.0208 	156	337	23
023.1	Brucella abortus	311	"Depressive disorder, not elsewhere classified"	2	5		0 	4.845266071	0.00048838	-0.0156 	156	55	5
023.1	Brucella abortus	331.4	Obstructive hydrocephalus	2	12		0 	125.550622	0.005337613	-0.7744 	156	159	4
023.1	Brucella abortus	336.9	Unspecified disease of spinal cord	2	4		0 	145.0165491	0.00331297	-0.0104 	156	59	1
023.1	Brucella abortus	401.9	Unspecified essential hypertension	2	64	3569	1 	1.42356089	0.000266448	-0.1665 	156	660	66
023.1	Brucella abortus	411.1	Intermediate coronary syndrome	2	9		0 	1.041701143	1.18E-05	-0.0260 	156	414	66
023.1	Brucella abortus	425.4	Other primary cardiomyopathies	2	42		0 	3.856803037	0.000407684	-0.2378 	156	468	6
023.1	Brucella abortus	492.8	Other emphysema	2	30		0 	3.395839367	0.000364968	-0.0781 	156	463	20
023.1	Brucella abortus	496	"Chronic airway obstruction, not elsewhere classified"	2	3		0 	1.261714117	9.86E-05	-0.0104 	156	80	4
023.1	Brucella abortus	518.81	Acute respiratory failure	2	3		0 	3.172488077	0.000342727	-0.0104 	156	104	15
023.1	Brucella abortus	571.8	Other chronic nonalcoholic liver disease	2	1		0 	94.03929177	0.002658272	-0.0052 	156	18	2
023.1	Brucella abortus	573.9	Unspecified disorder of liver	2	33	"35,697,097"	2 	114.5944773	0.002939852	2.7221 	156	654	129
023.1	Brucella abortus	599.7	Hematuria	2	2		0 	2.974403603	0.000321999	-0.0052 	156	24	1
023.1	Brucella abortus	714.0	Rheumatoid arthritis	2	323	"35,697,097"	2 	6.738628999	0.000616381	0.2734 	156	1653	140
023.1	Brucella abortus	791.0	Proteinuria	2	21		0 	106.7800444	0.002836099	-0.0572 	156	436	27
025	Melioidosis	228.1	"Lymphangioma, any site"	2	1		0 	863.9116147	0.008130716	-0.0052 	30	65	1
025	Melioidosis	261	Nutritional marasmus	2	1		0 	47.79838852	0.001876082	-0.0052 	30	1	0
025	Melioidosis	276.8	Hypopotassemia	2	1		0 	1.384800605	0.000135834	-0.0052 	30	10	0
025	Melioidosis	281.9	Unspecified deficiency anemia	2	4		0 	11.95800261	0.000880402	-0.0104 	30	78	0
025	Melioidosis	285.9	"Anemia, unspecified"	2	35		0 	3.01672395	0.000579559	-0.2830 	30	726	23
025	Melioidosis	286.9	Other and unspecified coagulation defects	2	10		0 	20.07729417	0.001181342	-0.9143 	30	143	1
025	Melioidosis	359.0	Congenital hereditary muscular dystrophy	2	1		0 	6777.036383	0.022794814	-0.0052 	30	48	0
025	Melioidosis	359.1	Hereditary progressive muscular dystrophy	2	54		0 	454.4636994	0.00589125	-0.1870 	30	370	1
025	Melioidosis	401.9	Unspecified essential hypertension	2	64		0 	1.445461827	0.000304637	-0.1665 	30	660	1
025	Melioidosis	414.9	"Chronic ischemic heart disease, unspecified"	2	2		0 	1.578604951	0.000130759	-0.0052 	30	58	2
025	Melioidosis	427.31	Atrial fibrillation	2	8		0 	1.665221791	0.000266417	-0.0208 	30	225	0
025	Melioidosis	427.81	Sinoatrial node dysfunction	2	1		0 	3.966784199	0.000416578	-0.0052 	30	63	0
025	Melioidosis	429.2	"Cardiovascular disease, unspecified"	2	16		0 	2.611391129	0.000280308	-0.0416 	30	455	6
025	Melioidosis	429.9	"Heart disease, unspecified"	2	5		0 	20.2991517	0.001188506	-0.0098 	30	214	4
025	Melioidosis	435.9	Unspecified transient cerebral ischemia	2	2		0 	2.377710206	0.000251534	-0.0052 	30	90	0
025	Melioidosis	490	"Bronchitis, not specified as acute or chronic"	2	4		0 	10.02109507	0.000792233	-0.0104 	30	56	2
025	Melioidosis	494	Bronchiectasis	2	7		0 	25.7226011	0.001351963	-0.0208 	30	172	6
025	Melioidosis	496	"Chronic airway obstruction, not elsewhere classified"	2	3		0 	1.067604253	2.77E-05	-0.0104 	30	80	1
025	Melioidosis	516.3	Idio fibros alveolitis	2	41	3606	1 	35.76910184	0.001611702	-0.0052 	30	812	28
025	Melioidosis	518.81	Acute respiratory failure	2	3		0 	5.368825977	0.000749258	-0.0104 	30	104	3
025	Melioidosis	570	Acute and subacute necrosis of liver	2	30		0 	106.2276408	0.002828435	-0.0781 	30	607	14
025	Melioidosis	576.1	Cholangitis	2	2		0 	24.1564843	0.001306851	-0.0052 	30	103	6
025	Melioidosis	599.7	Hematuria	2	2		0 	2.516803049	0.00026892	-0.0052 	30	24	0
025	Melioidosis	790.6	Other abnormal blood chemistry	2	2		0 	5.171603064	0.000511826	-0.0052 	30	36	0
025	Melioidosis	995.3	"Allergy, unspecified, not elsewhere classified"	2	10		0 	259.8449183	0.004447588	-0.9143 	30	78	4
027.0	Listeriosis	031.9	Unspecified diseases due to mycobacteria	1	16		0 	29.91602234	0.001464153	-0.5934 	34	372	5
027.0	Listeriosis	047.9	Unspecified viral meningitis	1	3		0 	20.94612393	0.002090731	-0.0104 	34	87	2
027.0	Listeriosis	078.5	Cytomegaloviral disease	1	16		0 	9.46730629	0.000762171	-0.0416 	34	357	8
027.0	Listeriosis	117.5	Cryptococcosis	1	9		0 	13.53117386	0.000943486	-0.0260 	34	78	1
027.0	Listeriosis	150.9	"Malignant neoplasm of esophagus, unspecified site"	1	7		0 	6.429543611	0.000838816	-1.2552 	34	106	1
027.0	Listeriosis	151.9	"Malignant neoplasm of stomach, unspecified site"	1	14		0 	3.905521787	0.000576017	-0.6719 	34	404	3
027.0	Listeriosis	157.8	Malignant neoplasm of other specified sites of pancreas	1	10		0 	3.638780827	0.000383172	-0.9143 	34	331	2
027.0	Listeriosis	159.0	"Malignant neoplasm of intestinal tract, part unspecified"	1	3		0 	14.91868248	0.000998027	-0.0104 	34	73	0
027.0	Listeriosis	162.3	"Malignant neoplasm of upper lobe, bronchus or lung"	1	277		0 	2.246060236	0.000730272	-0.7176 	34	1780	12
027.0	Listeriosis	162.9	"Malignant neoplasm of bronchus and lung, unspecified"	1	18		0 	2.692897076	0.001033369	-0.5315 	34	361	5
027.0	Listeriosis	185	Malignant neoplasm of prostate	1	29		0 	0.911251248	-0.000119805	-0.3385 	34	274	0
027.0	Listeriosis	188.9	"Malignant neoplasm of bladder, part unspecified"	1	4		0 	0.810543151	-8.26E-05	-0.0052 	34	160	2
027.0	Listeriosis	191.9	"Malignant neoplasm of brain, unspecified"	1	11		0 	3.572343486	0.000376983	-0.8385 	34	285	2
027.0	Listeriosis	196.0	"Secondary and unspecified malignant neoplasm of lymph nodes of head, face, and neck"	1	105		0 	1.81871005	0.000237939	-0.2758 	34	1185	11
027.0	Listeriosis	197.0	Secondary malignant neoplasm of lung	1	22		0 	1.968829282	0.000507099	-0.0572 	34	436	6
027.0	Listeriosis	197.2	Secondary malignant neoplasm of pleura	1	1		0 	1.838848084	0.000343122	-0.0052 	34	39	1
027.0	Listeriosis	197.7	"Malignant neoplasm of liver, secondary"	1	48	7184	1 	2.830402363	0.00120971	-0.1249 	34	813	25
027.0	Listeriosis	198.2	Secondary malignant neoplasm of skin	1	1		0 	5.859122867	0.001112386	-0.0052 	34	52	3
027.0	Listeriosis	199.1	Other malignant neoplasm without specification of site	1	1		0 	4.455397311	0.00157326	-0.0052 	34	10	0
027.0	Listeriosis	203.0	Multiple myeloma	1	136		0 	10.74227989	0.001841279	-0.3539 	34	1264	10
027.0	Listeriosis	211.3	Benign neoplasm of colon	1	10		0 	2.466373123	0.001301572	-0.9143 	34	306	1
027.0	Listeriosis	211.4	Benign neoplasm of rectum and anal canal	1	2		0 	3.753244902	0.000682054	-0.0052 	34	96	1
027.0	Listeriosis	211.5	Benign neoplasm of liver and biliary passages	1	11		0 	4.996247934	0.000495196	-0.8385 	34	490	4
027.0	Listeriosis	216.4	Benign neoplasm of scalp and skin of neck	1	3		0 	18.40239644	0.001123512	-2.5052 	34	219	3
027.0	Listeriosis	233.0	Carcinoma in situ of breast	1	5		0 	0.987253028	-3.56E-06	-0.0098 	34	121	0
027.0	Listeriosis	235.2	"Neoplasm of uncertain behavior of stomach, intestines, and rectum"	1	1		0 	0.724843157	-8.96E-05	-0.0052 	34	10	0
027.0	Listeriosis	238.4	Polycythemia vera	1	2		0 	2.026695644	0.000282639	-0.0052 	34	116	0
027.0	Listeriosis	239.0	Neoplasm of unspecified nature of digestive system	1	22		0 	2.190761481	0.000222868	-0.0572 	34	327	4
027.0	Listeriosis	239.3	Neoplasm of unspecified nature of breast	1	24		0 	11.81278051	0.000871316	-0.0567 	34	531	3
027.0	Listeriosis	239.7	Neoplasm of unspecified nature of endocrine glands and other parts of nervous system	1	1		0 	5.255392624	0.00051414	-0.0052 	34	17	0
027.0	Listeriosis	244.9	Unspecified acquired hypothyroidism	1	27		0 	1.246649772	0.000425303	-0.3623 	34	454	6
027.0	Listeriosis	251.2	"Hypoglycemia, unspecified"	1	16		0 	2.46707044	0.000935882	-0.5934 	34	513	4
027.0	Listeriosis	251.8	Other specified disorders of pancreatic internal secretion	1	1		0 	13.79769532	0.003018731	-0.0052 	34	9	0
027.0	Listeriosis	252.1	Hypoparathyroidism	1	6		0 	5.767310422	0.000777661	-1.4338 	34	138	0
027.0	Listeriosis	253.2	Panhypopituitarism	1	4		0 	5.522211423	0.00075388	-2.0052 	34	44	1
027.0	Listeriosis	255.0	Cushing's syndrome	1	11		0 	19.93525599	0.00332284	-0.0312 	34	218	2
027.0	Listeriosis	255.1	Hyperaldosteronism	1	3		0 	9.068842147	0.000742091	-0.0104 	34	42	1
027.0	Listeriosis	255.4	Corticoadrenal insufficiency	1	14		0 	6.432493898	0.001570571	-0.6719 	34	142	0
027.0	Listeriosis	259.8	Other specified endocrine disorders	1	3		0 	29.29813547	0.001447898	-0.0104 	34	136	2
027.0	Listeriosis	259.9	Unspecified endocrine disorder	1	3		0 	11.82098383	0.000871674	-0.0052 	34	41	0
027.0	Listeriosis	260	Kwashiorkor	1	12		0 	1.647045642	0.000139683	-0.7744 	34	297	3
027.0	Listeriosis	261	Nutritional marasmus	1	1		0 	4.055999025	0.000940436	-0.0052 	34	1	0
027.0	Listeriosis	263.9	Unspecified protein-calorie malnutrition	1	5		0 	3.3259395	0.00269701	-0.0156 	34	113	1
027.0	Listeriosis	266.2	Other B-complex deficiencies	1	2		0 	0.876485079	-5.17E-05	-0.0052 	34	41	1
027.0	Listeriosis	268.2	"Osteomalacia, unspecified"	1	5		0 	13.83920058	0.000955858	-0.0156 	34	127	2
027.0	Listeriosis	271.3	Intestinal disaccharidase deficiencies and disaccharide malabsorption	1	6		0 	2.575533606	0.000608724	-1.4338 	34	65	1
027.0	Listeriosis	272.1	Pure hyperglyceridemia	1	8		0 	1.077150966	2.91E-05	-0.0208 	34	124	3
027.0	Listeriosis	272.2	Mixed hyperlipidemia	1	23		0 	1.085600555	2.28E-05	-0.4219 	34	403	7
027.0	Listeriosis	272.4	Other and unspecified hyperlipidemia	1	5		0 	0.609588186	-0.000395087	-1.6719 	34	162	4
027.0	Listeriosis	272.5	Lipoprotein deficiencies	1	7		0 	5.863664041	0.000556311	-1.2552 	34	192	5
027.0	Listeriosis	272.9	Unspecified disorder of lipoid metabolism	1	9		0 	6.838978188	0.001071313	-1.0052 	34	243	4
027.0	Listeriosis	273.3	Macroglobulinemia	1	5		0 	34.10289553	0.004154013	-0.0156 	34	151	0
027.0	Listeriosis	273.8	Other disorders of plasma protein metabolism	1	5		0 	2.789269872	0.000840776	-0.0098 	34	107	1
027.0	Listeriosis	275.2	Disorders of magnesium metabolism	1	4		0 	1.748603376	0.000314033	-2.0052 	34	37	0
027.0	Listeriosis	275.3	Disorders of phosphorus metabolism	1	3		0 	2.822297454	0.000520679	-0.0104 	34	35	0
027.0	Listeriosis	275.4	Disorders of calcium metabolism	1	2		0 	2.899654855	0.001159655	-0.0052 	34	18	0
027.0	Listeriosis	276.2	Acidosis	1	6		0 	3.40298492	0.001919267	-1.4338 	34	70	0
027.0	Listeriosis	276.8	Hypopotassemia	1	1		0 	2.244425524	0.003372065	-0.0052 	34	10	0
027.0	Listeriosis	277.3	Amyloidosis	1	1		0 	5.145772887	0.000506204	-0.0052 	34	32	0
027.0	Listeriosis	279.00	"Hypogammaglobulinemia, unspecified"	1	10		0 	63.42698355	0.006140538	-0.9143 	34	142	4
027.0	Listeriosis	279.3	Unspecified immunity deficiency	1	32		0 	10.65887083	0.000819384	-0.3082 	34	339	4
027.0	Listeriosis	279.8	Other specified disorders involving the immune mechanism	1	18		0 	27.23554674	0.001392268	-0.5315 	34	71	1
027.0	Listeriosis	280.8	Other specified iron deficiency anemias	1	1		0 	2.318471358	0.000239874	-0.0052 	34	14	2
027.0	Listeriosis	280.9	"Iron deficiency anemia, unspecified"	1	1		0 	2.848296827	0.002008751	-0.0052 	-	-	-
027.0	Listeriosis	281.9	Unspecified deficiency anemia	1	4		0 	2.638253839	0.001010384	-0.0104 	34	78	3
027.0	Listeriosis	282.4	Thalassemias	1	12		0 	1.812609595	0.000167216	-0.0312 	34	156	1
027.0	Listeriosis	283.0	Autoimmune hemolytic anemias	1	2		0 	23.32100932	0.004246788	-0.0052 	34	62	0
027.0	Listeriosis	283.9	"Acquired hemolytic anemia, unspecified"	1	18		0 	16.93752906	0.002838262	-0.5315 	34	193	0
027.0	Listeriosis	284.9	"Aplastic anemia, unspecified"	1	21		0 	9.193247305	0.001673983	-0.0572 	34	537	1
027.0	Listeriosis	285.0	Sideroblastic anemia	1	2		0 	6.709584829	0.001057632	-0.0052 	34	112	0
027.0	Listeriosis	285.8	Other specified anemias	1	4		0 	5.298469613	0.001267727	-0.0104 	34	78	2
027.0	Listeriosis	285.9	"Anemia, unspecified"	1	35		0 	3.020662232	0.004457592	-0.2830 	34	726	4
027.0	Listeriosis	286.3	Congenital deficiency of other clotting factors	1	17		0 	4.728393531	0.000474914	-0.5608 	34	121	4
027.0	Listeriosis	286.6	Defibrination syndrome	1	6		0 	9.552980265	0.002168807	-0.0098 	34	124	4
027.0	Listeriosis	286.9	Other and unspecified coagulation defects	1	10		0 	4.08884842	0.001468286	-0.9143 	34	143	1
027.0	Listeriosis	287.0	Allergic purpura	1	10		0 	7.619613568	0.000664192	-0.0260 	34	411	3
027.0	Listeriosis	287.2	Other nonthrombocytopenic purpuras	1	2		0 	10.46876796	0.000810519	-0.0052 	34	96	1
027.0	Listeriosis	287.5	"Thrombocytopenia, unspecified"	1	24		0 	7.620518568	0.004668943	-0.4052 	34	418	4
027.0	Listeriosis	289.0	"Polycythemia, secondary"	1	1		0 	4.004756313	0.000588258	-0.0052 	34	3	0
027.0	Listeriosis	289.9	Unspecified diseases of blood and blood-forming organs	1	2		0 	3.284240152	0.000698699	-3.3385 	34	21	0
027.0	Listeriosis	291.0	Alcohol withdrawal delirium	1	7		0 	3.167365997	0.00067509	-0.0208 	34	252	3
027.0	Listeriosis	292.0	Drug withdrawal	1	1		0 	1.672287721	0.000144032	-0.0052 	34	12	1
027.0	Listeriosis	297.1	Delusional disorder	1	2		0 	3.958194794	0.000582541	-0.0052 	34	35	0
027.0	Listeriosis	301.7	Antisocial personality disorder	1	1		0 	37.49386941	0.001650584	-0.0052 	34	14	0
027.0	Listeriosis	301.83	Borderline personality disorder	1	2		0 	11.56400592	0.000860378	-0.0052 	34	49	1
027.0	Listeriosis	311	"Depressive disorder, not elsewhere classified"	1	5		0 	1.322011239	0.000341298	-0.0156 	34	55	1
027.0	Listeriosis	322.9	"Meningitis, unspecified"	1	1		0 	76.52154062	0.010694449	-0.0052 	34	19	2
027.0	Listeriosis	323.9	"Unspecified causes of encephalitis, myelitis, and encephalomyelitis"	1	6		0 	29.24779503	0.003234907	-1.4338 	34	39	2
027.0	Listeriosis	331.0	Alzheimer's disease	1	246		0 	0.668265869	-0.000340157	-0.6344 	34	1522	16
027.0	Listeriosis	331.4	Obstructive hydrocephalus	1	12		0 	4.807856718	0.001361797	-0.7744 	34	159	0
027.0	Listeriosis	331.9	"Cerebral degeneration, unspecified"	1	2		0 	0.758211029	-0.000108942	-0.0052 	34	47	1
027.0	Listeriosis	332	Parkinson's disease	1	21		0 	20.31290777	0.001186768	-0.4597 	34	502	2
027.0	Listeriosis	333.1	Essential and other specified forms of tremor	1	1		0 	0.75106851	-7.96E-05	-0.0053 	34	3	1
027.0	Listeriosis	333.2	Myoclonus	1	8		0 	9.246179636	0.001062278	-1.1163 	34	77	0
027.0	Listeriosis	333.5	Other choreas	1	5		0 	6.847231179	0.000618906	-1.6719 	34	57	0
027.0	Listeriosis	334.3	Other cerebellar ataxia	1	25		0 	7.550328991	0.000933814	-0.3898 	34	150	0
027.0	Listeriosis	336.9	Unspecified disease of spinal cord	1	4		0 	4.164966163	0.000607582	-0.0104 	34	59	0
027.0	Listeriosis	337.9	Unspecified disorder of autonomic nervous system	1	2		0 	7.612798171	0.001149942	-3.3385 	34	61	0
027.0	Listeriosis	340	Multiple sclerosis	1	141		0 	2.142776524	0.000305945	-0.3695 	34	1170	5
027.0	Listeriosis	344.1	Paraplegia	1	1		0 	2.14628883	0.000306634	-0.0052 	34	21	3
027.0	Listeriosis	346.9	"Migraine, unspecified"	1	13		0 	1.440851254	0.000101758	-0.7195 	34	229	0
027.0	Listeriosis	348.3	"Encephalopathy, not elsewhere classified"	1	5		0 	8.955633433	0.003458803	-1.6719 	34	57	0
027.0	Listeriosis	348.8	BRAIN CONDITIONS NEC	1	1		0 	2.302166177	0.000237745	-0.0052 	34	121	2
027.0	Listeriosis	348.9	Unspecified condition of brain	1	3		0 	7.490524405	0.000928976	-0.0104 	34	37	0
027.0	Listeriosis	355.9	Mononeuritis of unspecified site	1	17		0 	2.307784261	0.00023848	-0.5608 	34	126	1
027.0	Listeriosis	356.2	Hereditary sensory neuropathy	1	1		0 	16.18081436	0.001045208	-0.0052 	34	48	0
027.0	Listeriosis	356.9	Unspecified hereditary and idiopathic peripheral neuropathy	1	3		0 	3.325734297	0.001061442	-0.0104 	34	61	0
027.0	Listeriosis	357.2	Polyneuropathy in diabetes	1	2		0 	2.147755691	0.000754098	-0.0052 	34	168	1
027.0	Listeriosis	357.3	Polyneuropathy in malignant disease	1	1		0 	42.23875114	0.001757304	-0.0052 	34	5	0
027.0	Listeriosis	357.5	Alcoholic polyneuropathy	1	1		0 	4.326948833	0.000443008	-0.0052 	34	11	0
027.0	Listeriosis	358.0	Myasthenia gravis	1	17		0 	5.097489532	0.000870878	-0.0468 	34	363	2
027.0	Listeriosis	359.9	"Myopathy, unspecified"	1	60		0 	5.524899938	0.000533198	-0.1691 	34	471	7
027.0	Listeriosis	361.9	Unspecified retinal detachment	1	2		0 	1.729197147	0.00015363	-0.0052 	34	114	5
027.0	Listeriosis	362.02	Proliferative diabetic retinopathy	1	12		0 	4.363552092	0.000630831	-0.0312 	34	358	5
027.0	Listeriosis	362.50	"Macular degeneration (senile), unspecified"	1	34		0 	3.667158583	0.000863269	-0.2909 	34	520	8
027.0	Listeriosis	363.20	"Chorioretinitis, unspecified"	1	2		0 	27.76870589	0.001406857	-0.0052 	34	82	2
027.0	Listeriosis	365.04	Ocular hypertension	1	2		0 	17.17680798	0.001081007	-0.0052 	34	54	1
027.0	Listeriosis	365.9	Unspecified glaucoma	1	16		0 	1.041931032	3.80E-05	-0.5934 	34	99	0
027.0	Listeriosis	366.9	Unspecified cataract	1	36		0 	1.66499244	0.000319771	-0.2755 	34	108	0
027.0	Listeriosis	368.2	Diplopia	1	1		0 	2.079938503	0.000207444	-0.0052 	34	29	0
027.0	Listeriosis	370.9	Unspecified keratitis	1	2		0 	24.8499514	0.001325032	-0.0052 	34	77	0
027.0	Listeriosis	382.9	Unspecified otitis media	1	7		0 	2.164162063	0.000310124	-0.0208 	34	257	2
027.0	Listeriosis	389.9	Unspecified hearing loss	1	88		0 	1.775885397	0.000361214	-0.2232 	34	287	0
027.0	Listeriosis	401.9	Unspecified essential hypertension	1	64		0 	0.924013675	-0.000398899	-0.1665 	34	660	4
027.0	Listeriosis	405.99	Other unspecified secondary hypertension	1	1		0 	11.17676737	0.000843077	-0.0052 	34	13	2
027.0	Listeriosis	411.1	Intermediate coronary syndrome	1	9		0 	0.71803943	-0.000668273	-0.0260 	34	414	6
027.0	Listeriosis	414.9	"Chronic ischemic heart disease, unspecified"	1	2		0 	1.500292956	0.000867898	-0.0052 	34	58	0
027.0	Listeriosis	416.0	Primary pulmonary hypertension	1	8		0 	1.379130742	0.000237339	-0.0208 	34	246	4
027.0	Listeriosis	425.4	Other primary cardiomyopathies	1	42		0 	1.3292376	0.000392088	-0.2378 	34	468	1
027.0	Listeriosis	426.6	Other heart block	1	3		0 	0.757013996	-7.74E-05	-0.0104 	34	88	1
027.0	Listeriosis	426.7	Anomalous atrioventricular excitation	1	2		0 	2.822453442	0.000300493	-0.0052 	34	52	0
027.0	Listeriosis	427.1	Paroxysmal ventricular tachycardia	1	3		0 	1.710233044	0.000861407	-2.5052 	34	94	4
027.0	Listeriosis	427.31	Atrial fibrillation	1	8		0 	1.554351933	0.001704261	-0.0208 	34	225	0
027.0	Listeriosis	427.41	Ventricular fibrillation	1	1		0 	0.962123898	-1.86E-05	-0.0052 	34	63	1
027.0	Listeriosis	427.81	Sinoatrial node dysfunction	1	1		0 	0.605892626	-0.000424796	-0.0052 	34	63	1
027.0	Listeriosis	429.2	"Cardiovascular disease, unspecified"	1	16		0 	0.84205432	-0.00021091	-0.0416 	34	455	4
027.0	Listeriosis	429.9	"Heart disease, unspecified"	1	5		0 	0.689005149	-0.000147018	-0.0098 	34	214	0
027.0	Listeriosis	434.0	Cerebral thrombosis	1	1		0 	1.685924402	0.000359198	-0.0052 	34	17	2
027.0	Listeriosis	434.91	"Cerebral artery occlusion, unspecified with cerebral infarction"	1	7		0 	3.53402423	0.001121788	-1.2552 	34	156	3
027.0	Listeriosis	435.9	Unspecified transient cerebral ischemia	1	2		0 	0.726350115	-0.000383522	-0.0052 	34	90	2
027.0	Listeriosis	437.0	Cerebral atherosclerosis	1	1		0 	0.966027905	-2.35E-05	-0.0052 	34	27	0
027.0	Listeriosis	440.0	Atherosclerosis of aorta	1	1		0 	0.418493343	-0.000249333	-0.0052 	34	52	2
027.0	Listeriosis	440.9	Generalized and unspecified atherosclerosis	1	16		0 	0.949934564	-5.37E-05	-0.0416 	34	335	6
027.0	Listeriosis	441.2	Thoracic aneurysm without mention of rupture	1	5		0 	3.530664602	0.000746531	-1.6719 	34	73	2
027.0	Listeriosis	443.81	Peripheral angiopathy in diseases classified elsewhere	1	18		0 	2.51235598	0.000591635	-0.0411 	34	305	6
027.0	Listeriosis	446.4	Wegener's granulomatosis	1	10		0 	31.49346292	0.003009905	-0.0260 	34	166	1
027.0	Listeriosis	446.5	Giant cell arteritis	1	13		0 	10.19864398	0.003092473	-0.0364 	34	439	4
027.0	Listeriosis	453.9	Other venous embolism and thrombosis of unspecified site	1	15		0 	2.701510349	0.000405645	-0.6302 	34	155	3
027.0	Listeriosis	482.32	"Pneumonia due to Streptococcus, group B"	1	4		0 	9.499004861	0.000763746	-0.0104 	34	77	0
027.0	Listeriosis	482.9	"Bacterial pneumonia, unspecified"	1	1		0 	2.983387868	0.000779991	-0.0052 	34	16	1
027.0	Listeriosis	490	"Bronchitis, not specified as acute or chronic"	1	4		0 	1.700708041	0.000472374	-0.0104 	34	56	1
027.0	Listeriosis	492.8	Other emphysema	1	30		0 	1.219132932	0.00027857	-0.0781 	34	463	3
027.0	Listeriosis	493.91	"Asthma, unspecified type, with status asthmaticus"	1	1		0 	2.53369636	0.000654637	-0.0052 	34	70	1
027.0	Listeriosis	494	Bronchiectasis	1	7		0 	4.365454494	0.001412764	-0.0208 	34	172	3
027.0	Listeriosis	496	"Chronic airway obstruction, not elsewhere classified"	1	3		0 	1.422310888	0.001328204	-0.0104 	34	80	5
027.0	Listeriosis	500	Coal workers' pneumoconiosis	1	2		0 	0.941129912	-1.68E-05	-0.0052 	34	16	0
027.0	Listeriosis	502	Pneumoconiosis due to other silica or silicates	1	7		0 	6.353944274	0.000588284	-0.0150 	34	323	3
027.0	Listeriosis	511.8	PLEURAL EFFUS NEC NOT TB	1	1		0 	2.783422107	0.000784545	-0.0052 	34	28	1
027.0	Listeriosis	512.8	Spont pneumothorax NEC	1	4		0 	1.240957696	0.00012006	-0.0104 	34	158	3
027.0	Listeriosis	513.0	Abscess of lung	1	31		0 	1.998851187	0.000195723	-0.0833 	34	423	3
027.0	Listeriosis	515	Postinflammatory pulmonary fibrosis	1	10		0 	2.323717897	0.00123531	-0.9143 	34	65	2
027.0	Listeriosis	516.3	Idio fibros alveolitis	1	41		0 	3.035237101	0.000724205	-0.1035 	34	812	6
027.0	Listeriosis	518.3	Pulmonary eosinophilia	1	1		0 	2.613475102	0.00055336	-0.0052 	34	20	0
027.0	Listeriosis	518.81	Acute respiratory failure	1	3		0 	3.872423436	0.003781553	-0.0104 	34	104	1
027.0	Listeriosis	518.89	"Other diseases of lung, not elsewhere classified"	1	2		0 	1.876325957	0.000562235	-0.0052 	34	73	2
027.0	Listeriosis	523.1	Chronic gingivitis	1	10		0 	11.19882678	0.000844072	-0.0260 	34	348	2
027.0	Listeriosis	530.11	Reflux esophagitis	1	11		0 	1.114530001	3.01E-05	-0.0312 	34	207	4
027.0	Listeriosis	535.1	Atrophic gastritis	1	11		0 	0.945573642	-1.55E-05	-0.0312 	34	401	1
027.0	Listeriosis	555.0	Regional enteritis of small intestine	1	83		0 	6.381337098	0.000834504	-0.2186 	34	788	7
027.0	Listeriosis	555.9	Regional enteritis of unspecified site	1	16		0 	2.340627942	0.000343392	-0.0416 	34	170	0
027.0	Listeriosis	564.1	Irritable bowel syndrome	1	5		0 	1.250199529	0.000138934	-0.0156 	34	121	1
027.0	Listeriosis	569.89	Other specified disorders of intestine	1	3		0 	3.474808208	0.000735907	-0.0104 	34	9	0
027.0	Listeriosis	569.9	Unspecified disorder of intestine	1	8		0 	4.076201319	0.000422033	-0.0208 	34	303	1
027.0	Listeriosis	570	Acute and subacute necrosis of liver	1	30		0 	7.211275878	0.0012816	-0.0781 	34	607	6
027.0	Listeriosis	571.0	Alcoholic fatty liver	1	16		0 	11.97061653	0.000878187	-0.0359 	34	360	7
027.0	Listeriosis	571.2	Alcoholic cirrhosis of liver	1	2		0 	5.397738037	0.001818593	-0.0052 	34	23	0
027.0	Listeriosis	571.5	Cirrhosis of liver without mention of alcohol	1	3		0 	7.227183496	0.003082942	-2.5052 	34	29	0
027.0	Listeriosis	571.8	Other chronic nonalcoholic liver disease	1	1		0 	4.051301081	0.000727526	-0.0052 	34	18	0
027.0	Listeriosis	572.2	Hepatic encephalopathy	1	3		0 	6.617177596	0.00160111	-0.0104 	34	49	0
027.0	Listeriosis	572.3	Portal hypertension	1	5		0 	8.910156059	0.001942695	-0.0156 	34	66	0
027.0	Listeriosis	572.4	Hepatorenal syndrome	1	1		0 	10.14132661	0.001124406	-0.0052 	34	102	0
027.0	Listeriosis	572.8	Other sequelae of chronic liver disease	1	1		0 	2.043974149	0.000202293	-0.0052 	34	8	0
027.0	Listeriosis	573.9	Unspecified disorder of liver	1	33		0 	11.51928818	0.002271879	-0.0827 	34	654	8
027.0	Listeriosis	576.1	Cholangitis	1	2		0 	2.049832219	0.000454809	-0.0052 	34	103	2
027.0	Listeriosis	576.8	Other specified disorders of biliary tract	1	6		0 	1.970924359	0.000332073	-1.4338 	34	82	0
027.0	Listeriosis	577.0	Acute pancreatitis	1	25		0 	1.223050765	0.000194743	-0.0677 	34	622	6
027.0	Listeriosis	577.1	Chronic pancreatitis	1	21		0 	1.612945157	0.000189177	-0.0572 	34	602	4
027.0	Listeriosis	577.8	Other specified diseases of pancreas	1	7		0 	1.825047358	0.000169195	-0.0208 	34	199	2
027.0	Listeriosis	581.9	Nephrotic syndrome with unspecified pathological lesion in kidney	1	6		0 	8.389461168	0.001580484	-1.4338 	34	140	1
027.0	Listeriosis	583.9	"Nephritis and nephropathy, not specified as acute or chronic, with unspecified pathological lesion in kidney"	1	39		0 	16.87707387	0.002393763	-0.1041 	34	676	6
027.0	Listeriosis	586	"Renal failure, unspecified"	1	25		0 	2.855757193	0.001181927	-0.3898 	34	513	7
027.0	Listeriosis	588.0	Renal osteodystrophy	1	1		0 	14.93176904	0.000998527	-0.0052 	34	26	0
027.0	Listeriosis	590.80	"Pyelonephritis, unspecified"	1	3		0 	2.678314122	0.000752704	-0.0104 	34	70	0
027.0	Listeriosis	593.9	Unspecified disorder of kidney and ureter	1	1		0 	2.550556324	0.001696177	-0.0052 	34	38	0
027.0	Listeriosis	596.54	Neurogenic bladder NOS	1	1		0 	2.926916857	0.000624404	-0.0052 	34	21	0
027.0	Listeriosis	599.7	Hematuria	1	2		0 	1.793961442	0.001080558	-0.0052 	34	24	1
027.0	Listeriosis	610.1	Diffuse cystic mastopathy	1	1		0 	0.650895408	-0.000119957	-0.0052 	34	11	0
027.0	Listeriosis	620.2	Other and unspecified ovarian cyst	1	4		0 	0.627616574	-0.000130312	-0.0104 	34	78	4
027.0	Listeriosis	686.8	Other specified local infections of skin and subcutaneous tissue	1	1		0 	9.8794061	0.000782416	-0.0052 	34	9	0
027.0	Listeriosis	694.4	Pemphigus	1	6		0 	26.66665803	0.002384338	-0.0156 	34	191	4
027.0	Listeriosis	694.5	Pemphigoid	1	10		0 	16.47045642	0.002111735	-0.0260 	34	238	3
027.0	Listeriosis	695.1	FORCEP DELIV NOS-DELIVER	1	2		0 	3.953139041	0.00041141	-0.0052 	34	35	1
027.0	Listeriosis	695.4	Lupus erythematosus	1	34		0 	4.731021876	0.00067201	-0.0885 	34	564	5
027.0	Listeriosis	696.0	Psoriatic arthropathy	1	18		0 	7.507041548	0.000930315	-0.0468 	34	449	4
027.0	Listeriosis	696.1	Other psoriasis	1	13		0 	1.398415832	0.000132078	-0.0364 	34	131	0
027.0	Listeriosis	701.1	"Keratoderma, acquired"	1	9		0 	2.779137422	0.000295629	-0.0260 	34	94	1
027.0	Listeriosis	702	Other dermatoses	1	16		0 	2.691259559	0.00028558	-0.0416 	34	187	1
027.0	Listeriosis	702.1	Seborrheic keratosis	1	3		0 	2.425853885	0.0002536	-0.0104 	34	223	2
027.0	Listeriosis	703.8	Other specified diseases of nail	1	1		0 	2.11377334	0.000212223	-0.0052 	34	20	2
027.0	Listeriosis	706.2	Sebaceous cyst	1	3		0 	1.549305243	0.00012227	-0.0104 	34	71	0
027.0	Listeriosis	708.9	"Urticaria, unspecified"	1	1		0 	3.140630389	0.000334591	-0.0052 	34	35	2
027.0	Listeriosis	710.0	Systemic lupus erythematosus	1	134		0 	7.772701694	0.002129273	-0.3430 	34	1238	9
027.0	Listeriosis	710.1	Systemic sclerosis	1	97		0 	8.887725733	0.0014659	-0.2550 	34	1224	12
027.0	Listeriosis	710.3	Dermatomyositis	1	13		0 	11.54831527	0.000859684	-0.0364 	34	329	4
027.0	Listeriosis	714.0	Rheumatoid arthritis	1	323		0 	2.999833536	0.001792528	-0.8431 	34	1653	12
027.0	Listeriosis	720.0	Ankylosing spondylitis	1	21		0 	2.670151641	0.000283129	-0.0572 	34	481	7
027.0	Listeriosis	724.9	Other unspecified back disorders	1	6		0 	5.498132012	0.000531333	-1.4338 	34	43	1
027.0	Listeriosis	728.3	Other specific muscle disorders	1	6		0 	4.664899071	0.000469994	-0.0156 	34	36	0
027.0	Listeriosis	728.9	"Unspecified disorder of muscle, ligament, and fascia"	1	2		0 	5.929020101	0.001254249	-0.0052 	34	44	0
027.0	Listeriosis	729.1	"Myalgia and myositis, unspecified"	1	2		0 	1.44906927	0.00014624	-0.0052 	34	21	0
027.0	Listeriosis	729.82	Cramp of limb	1	1		0 	3.200266349	0.000340691	-0.0052 	34	9	0
027.0	Listeriosis	729.9	SOFT TISSUE DIS NEC/NOS	1	4		0 	16.33610049	0.001050869	-0.0052 	34	79	0
027.0	Listeriosis	733.42	Aseptic necrosis of head and neck of femur	1	10		0 	2.764917845	0.000588456	-0.0260 	34	431	6
027.0	Listeriosis	733.99	Other disorders of bone and cartilage	1	5		0 	1.280604111	0.000119125	-1.6719 	34	96	1
027.0	Listeriosis	757.39	Other specified anomalies of skin	1	24		0 	34.6684658	0.001583633	-0.4052 	34	189	4
027.0	Listeriosis	780.09	Other alteration of consciousness	1	1		0 	5.562210013	0.001313178	-0.0052 	34	84	3
027.0	Listeriosis	780.52	"Insomnia, unspecified"	1	2		0 	2.005208707	0.000196656	-0.0052 	34	49	0
027.0	Listeriosis	781.3	Lack of coordination	1	19		0 	1.970757023	0.000428933	-0.5052 	34	194	0
027.0	Listeriosis	782.4	"Jaundice, unspecified, not of newborn"	1	1		0 	2.693530784	0.000495335	-0.0052 	34	41	3
027.0	Listeriosis	784.69	Other symbolic dysfunction	1	1		0 	2.943492428	0.000313789	-0.0052 	34	33	2
027.0	Listeriosis	786.09	Other respiratory abnormalities	1	1		0 	1.65015915	0.000445012	-0.0052 	34	10	2
027.0	Listeriosis	790.5	Other nonspecific abnormal serum enzyme levels	1	2		0 	1.994089973	0.000338011	-0.0052 	34	27	0
027.0	Listeriosis	790.6	Other abnormal blood chemistry	1	2		0 	2.720830333	0.001620737	-0.0052 	34	36	0
027.0	Listeriosis	791.0	Proteinuria	1	21		0 	1.533394893	0.000119343	-0.0572 	34	436	7
027.0	Listeriosis	995.1	"Angioneurotic edema, not elsewhere classified"	1	3		0 	2.079684387	0.000207408	-2.5052 	34	31	1
027.0	Listeriosis	995.2	"Other and unspecified adverse effect of drug, medicinal and biological substance"	1	4		0 	1.863896011	0.000556118	-2.0052 	34	50	3
030.0	Lepromatous leprosy [type L]	030.9	"Leprosy, unspecified"	3	4	7097	1 	4982.072549	0.078174825	22.4896 	86	186	64
030.0	Lepromatous leprosy [type L]	031.9	Unspecified diseases due to mycobacteria	3	16	"345,935,947,097"	3 	342.0249718	0.00510676	9.9896 	86	372	84
030.0	Lepromatous leprosy [type L]	078.1	Viral warts due to human papillomavirus	3	5		0 	77.38059998	0.002404848	-0.0156 	86	127	4
030.0	Lepromatous leprosy [type L]	162.3	"Malignant neoplasm of upper lobe, bronchus or lung"	3	277		0 	5.135767584	0.000716825	-0.7176 	86	1780	39
030.0	Lepromatous leprosy [type L]	162.9	"Malignant neoplasm of bronchus and lung, unspecified"	3	18		0 	2.368265396	0.000247006	-0.5367 	86	361	11
030.0	Lepromatous leprosy [type L]	185	Malignant neoplasm of prostate	3	29		0 	0.992208182	-3.11E-06	-0.3437 	86	274	2
030.0	Lepromatous leprosy [type L]	197.0	Secondary malignant neoplasm of lung	3	22		0 	3.215614563	0.000342966	-0.0572 	86	436	6
030.0	Lepromatous leprosy [type L]	211.3	Benign neoplasm of colon	3	10		0 	1.12790556	3.36E-05	-0.9195 	86	306	0
030.0	Lepromatous leprosy [type L]	239.4	Neoplasm of unspecified nature of bladder	3	943		0 	62.92020981	0.002162059	-2.4565 	86	2142	43
030.0	Lepromatous leprosy [type L]	244.9	Unspecified acquired hypothyroidism	3	27		0 	0.929526663	-3.59E-05	-0.3676 	86	454	7
030.0	Lepromatous leprosy [type L]	251.2	"Hypoglycemia, unspecified"	3	16		0 	2.169662407	0.000220669	-0.5986 	86	513	13
030.0	Lepromatous leprosy [type L]	255.4	Corticoadrenal insufficiency	3	14		0 	10.50594952	0.000812765	-0.6771 	86	142	3
030.0	Lepromatous leprosy [type L]	255.8	Other specified disorders of adrenal glands	3	3		0 	67.69120311	0.002245065	-0.0104 	86	75	2
030.0	Lepromatous leprosy [type L]	263.9	Unspecified protein-calorie malnutrition	3	5		0 	4.002623184	0.001029666	-0.0156 	86	113	0
030.0	Lepromatous leprosy [type L]	272.1	Pure hyperglyceridemia	3	8		0 	6.157445072	0.000576289	-0.0208 	86	124	0
030.0	Lepromatous leprosy [type L]	275.4	Disorders of calcium metabolism	3	2		0 	2.367948421	0.000246965	-0.0104 	86	18	0
030.0	Lepromatous leprosy [type L]	276.2	Acidosis	3	6		0 	2.778983421	0.000420211	-1.4390 	86	70	1
030.0	Lepromatous leprosy [type L]	276.8	Hypopotassemia	3	1		0 	1.209116946	0.000167582	-0.0104 	86	10	0
030.0	Lepromatous leprosy [type L]	277.3	Amyloidosis	3	1		0 	58.83077659	0.002088289	-0.0104 	86	32	3
030.0	Lepromatous leprosy [type L]	280.9	"Iron deficiency anemia, unspecified"	3	1		0 	2.27191465	0.000408812	-0.0104 	-	-	-
030.0	Lepromatous leprosy [type L]	281.9	Unspecified deficiency anemia	3	4		0 	4.640418922	0.000664	-0.0104 	86	78	2
030.0	Lepromatous leprosy [type L]	283.0	Autoimmune hemolytic anemias	3	2		0 	24.23866097	0.001307583	-0.0104 	86	62	5
030.0	Lepromatous leprosy [type L]	285.9	"Anemia, unspecified"	3	35		0 	3.902229986	0.001893432	-0.2882 	86	726	41
030.0	Lepromatous leprosy [type L]	287.5	"Thrombocytopenia, unspecified"	3	24		0 	1.778043626	0.000162271	-0.4104 	86	418	15
030.0	Lepromatous leprosy [type L]	311	"Depressive disorder, not elsewhere classified"	3	5		0 	1.590982889	0.000185246	-0.0156 	86	55	0
030.0	Lepromatous leprosy [type L]	331.0	Alzheimer's disease	3	246		0 	0.848908218	-4.58E-05	-0.6344 	86	1522	29
030.0	Lepromatous leprosy [type L]	355.9	Mononeuritis of unspecified site	3	17		0 	52.76903714	0.002791882	-0.5660 	86	126	3
030.0	Lepromatous leprosy [type L]	356.9	Unspecified hereditary and idiopathic peripheral neuropathy	3	3		0 	8.449460934	0.001005478	-0.0104 	86	61	3
030.0	Lepromatous leprosy [type L]	357.2	Polyneuropathy in diabetes	3	2		0 	4.0924897	0.000600894	-0.0104 	86	168	7
030.0	Lepromatous leprosy [type L]	365.12	Low tension open-angle glaucoma	3	5		0 	414.0685297	0.005621763	-0.0156 	86	132	3
030.0	Lepromatous leprosy [type L]	365.9	Unspecified glaucoma	3	16		0 	1.082929675	2.22E-05	-0.5986 	86	99	0
030.0	Lepromatous leprosy [type L]	366.9	Unspecified cataract	3	36		0 	7.614234084	0.000940618	-0.2807 	86	108	0
030.0	Lepromatous leprosy [type L]	389.9	Unspecified hearing loss	3	88		0 	8.121362474	0.000980487	-0.2232 	86	287	0
030.0	Lepromatous leprosy [type L]	401.9	Unspecified essential hypertension	3	64		0 	1.12185097	0.000189177	-0.1665 	86	660	5
030.0	Lepromatous leprosy [type L]	411.1	Intermediate coronary syndrome	3	9		0 	1.026153365	1.83E-05	-0.0260 	86	414	40
030.0	Lepromatous leprosy [type L]	414.9	"Chronic ischemic heart disease, unspecified"	3	2		0 	2.144075381	0.000586962	-0.0104 	86	58	1
030.0	Lepromatous leprosy [type L]	416.0	Primary pulmonary hypertension	3	8		0 	2.252482193	0.00023188	-0.0208 	86	246	3
030.0	Lepromatous leprosy [type L]	425.4	Other primary cardiomyopathies	3	42		0 	1.899619406	0.000316843	-0.2430 	86	468	1
030.0	Lepromatous leprosy [type L]	427.1	Paroxysmal ventricular tachycardia	3	3		0 	1.833076276	0.000298816	-2.5104 	86	94	1
030.0	Lepromatous leprosy [type L]	427.31	Atrial fibrillation	3	8		0 	1.077009118	7.00E-05	-0.0208 	86	225	0
030.0	Lepromatous leprosy [type L]	427.81	Sinoatrial node dysfunction	3	1		0 	1.539349092	0.000171928	-0.0104 	86	63	0
030.0	Lepromatous leprosy [type L]	429.2	"Cardiovascular disease, unspecified"	3	16		0 	2.026751324	0.000405477	-0.0416 	86	455	10
030.0	Lepromatous leprosy [type L]	435.9	Unspecified transient cerebral ischemia	3	2		0 	0.461346756	-0.000223262	-0.0104 	86	90	2
030.0	Lepromatous leprosy [type L]	437.0	Cerebral atherosclerosis	3	1		0 	1.840739739	0.000172311	-0.0104 	86	27	3
030.0	Lepromatous leprosy [type L]	440.9	Generalized and unspecified atherosclerosis	3	16		0 	3.102984545	0.000667688	-0.0416 	86	335	18
030.0	Lepromatous leprosy [type L]	441.2	Thoracic aneurysm without mention of rupture	3	5		0 	10.09137718	0.000793149	-1.6771 	86	73	1
030.0	Lepromatous leprosy [type L]	446.5	Giant cell arteritis	3	13		0 	7.773294814	0.000673431	-0.0364 	86	439	16
030.0	Lepromatous leprosy [type L]	453.9	Other venous embolism and thrombosis of unspecified site	3	15		0 	15.44296215	0.001018309	-0.6354 	86	155	3
030.0	Lepromatous leprosy [type L]	490	"Bronchitis, not specified as acute or chronic"	3	4		0 	1.944391581	0.000188283	-0.0104 	86	56	3
030.0	Lepromatous leprosy [type L]	492.8	Other emphysema	3	30		0 	1.115051732	4.33E-05	-0.0781 	86	463	8
030.0	Lepromatous leprosy [type L]	496	"Chronic airway obstruction, not elsewhere classified"	3	3		0 	1.34645611	0.000322249	-0.0104 	86	80	0
030.0	Lepromatous leprosy [type L]	500	Coal workers' pneumoconiosis	3	2		0 	10.75978376	0.000824553	-0.0104 	86	16	2
030.0	Lepromatous leprosy [type L]	511.8	PLEURAL EFFUS NEC NOT TB	3	1		0 	4.546058281	0.00046134	-0.0104 	86	28	0
030.0	Lepromatous leprosy [type L]	512.8	Spont pneumothorax NEC	3	4		0 	7.093832797	0.000897965	-0.0104 	86	158	1
030.0	Lepromatous leprosy [type L]	515	Postinflammatory pulmonary fibrosis	3	10		0 	1.021795585	6.02E-06	-0.9195 	86	65	2
030.0	Lepromatous leprosy [type L]	518.81	Acute respiratory failure	3	3		0 	1.562568755	0.000219033	-0.0104 	86	104	5
030.0	Lepromatous leprosy [type L]	518.89	"Other diseases of lung, not elsewhere classified"	3	2		0 	2.145172661	0.000217287	-0.0104 	86	73	0
030.0	Lepromatous leprosy [type L]	530.81	Esophageal reflux	3	3		0 	19.96329784	0.001663475	-0.0104 	86	58	4
030.0	Lepromatous leprosy [type L]	564.1	Irritable bowel syndrome	3	5		0 	2.858665192	0.000305235	-0.0156 	86	121	5
030.0	Lepromatous leprosy [type L]	577.0	Acute pancreatitis	3	25		0 	2.330489767	0.000343543	-0.0677 	86	622	44
030.0	Lepromatous leprosy [type L]	583.9	"Nephritis and nephropathy, not specified as acute or chronic, with unspecified pathological lesion in kidney"	3	39		0 	38.59056295	0.001676104	-0.1041 	86	676	26
030.0	Lepromatous leprosy [type L]	586	"Renal failure, unspecified"	3	25		0 	4.353253751	0.000631607	-0.3950 	86	513	8
030.0	Lepromatous leprosy [type L]	593.9	Unspecified disorder of kidney and ureter	3	1		0 	2.990778636	0.000644048	-0.0104 	86	38	0
030.0	Lepromatous leprosy [type L]	599.7	Hematuria	3	2		0 	0.48833492	-0.000205942	-0.0104 	86	24	0
030.0	Lepromatous leprosy [type L]	686.1	Pyogenic granuloma of skin and subcutaneous tissue	3	2		0 	156.3150273	0.003440428	-0.0104 	86	120	18
030.0	Lepromatous leprosy [type L]	714.0	Rheumatoid arthritis	3	323	"34,597,097"	2 	1.106342074	2.82E-05	-0.8431 	86	1653	70
030.0	Lepromatous leprosy [type L]	753.12	"Polycystic kidney, unspecified type"	3	9		0 	51.15988669	0.001942378	-0.0260 	86	237	2
030.0	Lepromatous leprosy [type L]	780.52	"Insomnia, unspecified"	3	2		0 	22.92522193	0.001268549	-0.0104 	86	49	2
030.0	Lepromatous leprosy [type L]	790.6	Other abnormal blood chemistry	3	2		0 	1.003445371	9.60E-07	-0.0104 	86	36	1
030.0	Lepromatous leprosy [type L]	995.1	"Angioneurotic edema, not elsewhere classified"	3	3		0 	23.77669016	0.001293987	-2.5104 	86	31	0
030.9	"Leprosy, unspecified"	031.9	Unspecified diseases due to mycobacteria	4	16	7097	1 	36.66507698	0.001631227	-0.0416 	186	372	65
030.9	"Leprosy, unspecified"	078.1	Viral warts due to human papillomavirus	4	5		0 	8.295200318	0.000701542	-0.0156 	186	127	6
030.9	"Leprosy, unspecified"	078.5	Cytomegaloviral disease	4	16	7097	1 	11.60313059	0.000862113	-0.0416 	186	357	67
030.9	"Leprosy, unspecified"	117.5	Cryptococcosis	4	9		0 	16.58380668	0.00105984	-0.0260 	186	78	4
030.9	"Leprosy, unspecified"	125.9	Unspecified filariasis	4	2		0 	563.849427	0.006564464	-0.0104 	186	144	4
030.9	"Leprosy, unspecified"	162.3	"Malignant neoplasm of upper lobe, bronchus or lung"	4	277	5071	1 	0.275277143	-0.000383655	-0.0104 	186	1780	96
030.9	"Leprosy, unspecified"	162.9	"Malignant neoplasm of bronchus and lung, unspecified"	4	18	5071	1 	0.761634152	-0.000131429	-0.5367 	186	361	99
030.9	"Leprosy, unspecified"	185	Malignant neoplasm of prostate	4	29		0 	0.957282454	-5.21E-05	-0.3437 	186	274	4
030.9	"Leprosy, unspecified"	188.9	"Malignant neoplasm of bladder, part unspecified"	4	4		0 	0.496700843	-0.000198092	-0.0104 	186	160	8
030.9	"Leprosy, unspecified"	191.9	"Malignant neoplasm of brain, unspecified"	4	11		0 	4.378264176	0.000447208	-0.8437 	186	285	3
030.9	"Leprosy, unspecified"	197.0	Secondary malignant neoplasm of lung	4	22		0 	1.378855525	0.000179119	-0.0572 	186	436	11
030.9	"Leprosy, unspecified"	197.7	"Malignant neoplasm of liver, secondary"	4	48		0 	0.867235284	-7.93E-05	-0.1249 	186	813	18
030.9	"Leprosy, unspecified"	199.1	Other malignant neoplasm without specification of site	4	1		0 	1.820178315	0.000337314	-0.0104 	186	10	0
030.9	"Leprosy, unspecified"	203.0	Multiple myeloma	4	136		0 	5.266295292	0.000728338	-0.3539 	186	1264	38
030.9	"Leprosy, unspecified"	211.3	Benign neoplasm of colon	4	10		0 	1.20911476	0.000167661	-0.9195 	186	306	4
030.9	"Leprosy, unspecified"	211.4	Benign neoplasm of rectum and anal canal	4	2		0 	1.53332565	0.000119341	-0.0104 	186	96	2
030.9	"Leprosy, unspecified"	233.0	Carcinoma in situ of breast	4	5		0 	1.209977311	5.29E-05	-0.0104 	186	121	3
030.9	"Leprosy, unspecified"	238.1	Neoplasm of uncertain behavior of connective and other soft tissue	4	8		0 	25.81983762	0.001352769	-0.0208 	186	170	4
030.9	"Leprosy, unspecified"	238.4	Polycythemia vera	4	2		0 	2.483918181	0.000368998	-0.0104 	186	116	10
030.9	"Leprosy, unspecified"	239.0	Neoplasm of unspecified nature of digestive system	4	22		0 	5.369994543	0.000738799	-0.0572 	186	327	10
030.9	"Leprosy, unspecified"	239.2	"Neoplasm of unspecified nature of bone, soft tissue, and skin"	4	1		0 	20.6558701	0.001693976	-0.0104 	186	35	1
030.9	"Leprosy, unspecified"	239.6	Neoplasm of unspecified nature of brain	4	55		0 	4.631977975	0.000467437	-0.1457 	186	719	12
030.9	"Leprosy, unspecified"	239.7	Neoplasm of unspecified nature of endocrine glands and other parts of nervous system	4	1		0 	6.4410092	0.000593806	-0.0104 	186	17	2
030.9	"Leprosy, unspecified"	244.9	Unspecified acquired hypothyroidism	4	27		0 	2.192195683	0.001856899	-0.3676 	186	454	10
030.9	"Leprosy, unspecified"	246.8	Other specified disorders of thyroid	4	2		0 	14.77509122	0.000992524	-0.0104 	186	96	6
030.9	"Leprosy, unspecified"	250.6	Diabetes with neurological manifestations	4	9		0 	55.78189519	0.002031349	-0.0260 	186	254	36
030.9	"Leprosy, unspecified"	251.2	"Hypoglycemia, unspecified"	4	16		0 	1.16293905	9.39E-05	-0.5986 	186	513	14
030.9	"Leprosy, unspecified"	253.3	Pituitary dwarfism	4	4		0 	231.8047644	0.004198296	-2.0104 	186	96	9
030.9	"Leprosy, unspecified"	255.4	Corticoadrenal insufficiency	4	14		0 	5.631188944	0.001209412	-0.6771 	186	142	4
030.9	"Leprosy, unspecified"	255.8	Other specified disorders of adrenal glands	4	3		0 	7.256496974	0.000643285	-0.0104 	186	75	3
030.9	"Leprosy, unspecified"	259.4	"Dwarfism, not elsewhere classified"	4	4		0 	147.9604879	0.003345939	-0.0104 	186	65	7
030.9	"Leprosy, unspecified"	263.9	Unspecified protein-calorie malnutrition	4	5		0 	1.35875715	0.000375758	-0.0156 	186	113	7
030.9	"Leprosy, unspecified"	270.7	Other disturbances of straight-chain amino-acid metabolism	4	6		0 	45.55115459	0.001828121	-1.4390 	186	41	1
030.9	"Leprosy, unspecified"	271.0	Glycogenosis	4	5		0 	97.48798505	0.002706383	-0.0156 	186	67	3
030.9	"Leprosy, unspecified"	271.3	Intestinal disaccharidase deficiencies and disaccharide malabsorption	4	6		0 	2.52525919	0.000532304	-1.4390 	186	65	4
030.9	"Leprosy, unspecified"	272.1	Pure hyperglyceridemia	4	8		0 	1.320156224	0.000109265	-0.0208 	186	124	0
030.9	"Leprosy, unspecified"	272.4	Other and unspecified hyperlipidemia	4	5		0 	0.466944551	-0.000487265	-1.6771 	186	162	6
030.9	"Leprosy, unspecified"	272.8	Other disorders of lipoid metabolism	4	2		0 	10.05418255	0.000790858	-0.0104 	186	28	1
030.9	"Leprosy, unspecified"	273.3	Macroglobulinemia	4	5		0 	5.970929823	0.00056346	-0.0156 	186	151	4
030.9	"Leprosy, unspecified"	273.8	Other disorders of plasma protein metabolism	4	5		0 	1.281948433	0.000119673	-0.0104 	186	107	2
030.9	"Leprosy, unspecified"	274.89	Gout with other specified manifestations	4	1		0 	24.95505837	0.001328067	-0.0104 	186	30	1
030.9	"Leprosy, unspecified"	275.2	Disorders of magnesium metabolism	4	4		0 	3.75040452	0.001042183	-2.0104 	186	37	0
030.9	"Leprosy, unspecified"	275.3	Disorders of phosphorus metabolism	4	3		0 	1.153002586	3.95E-05	-0.0104 	186	35	0
030.9	"Leprosy, unspecified"	275.4	Disorders of calcium metabolism	4	2		0 	1.776908495	0.000428398	-0.0104 	186	18	0
030.9	"Leprosy, unspecified"	276.2	Acidosis	4	6		0 	0.893721068	-7.67E-05	-1.4390 	186	70	5
030.9	"Leprosy, unspecified"	276.8	Hypopotassemia	4	1		0 	1.454594556	0.001112691	-0.0104 	186	10	0
030.9	"Leprosy, unspecified"	277.3	Amyloidosis	4	1		0 	12.6133185	0.001280854	-0.0104 	186	32	4
030.9	"Leprosy, unspecified"	279.3	Unspecified immunity deficiency	4	32		0 	13.06351209	0.000924397	-0.3134 	186	339	14
030.9	"Leprosy, unspecified"	280.8	Other specified iron deficiency anemias	4	1		0 	2.841518496	0.000302629	-0.0104 	186	14	1
030.9	"Leprosy, unspecified"	280.9	"Iron deficiency anemia, unspecified"	4	1		0 	0.811830835	-0.000184725	-0.0104 	-	-	-
030.9	"Leprosy, unspecified"	281.9	Unspecified deficiency anemia	4	4		0 	2.487264542	0.000828546	-0.0104 	186	78	1
030.9	"Leprosy, unspecified"	282.4	Thalassemias	4	12		0 	2.22153432	0.000227051	-0.0312 	186	156	2
030.9	"Leprosy, unspecified"	283.0	Autoimmune hemolytic anemias	4	2		0 	5.196768913	0.000721249	-0.0104 	186	62	5
030.9	"Leprosy, unspecified"	283.9	"Acquired hemolytic anemia, unspecified"	4	18		0 	2.965519375	0.000316178	-0.5367 	186	193	9
030.9	"Leprosy, unspecified"	285.8	Other specified anemias	4	4		0 	2.164601453	0.000310251	-0.0104 	186	78	0
030.9	"Leprosy, unspecified"	285.9	"Anemia, unspecified"	4	35		0 	1.819687887	0.001633347	-0.2882 	186	726	33
030.9	"Leprosy, unspecified"	286.6	Defibrination syndrome	4	6		0 	2.927033153	0.000441383	-0.0104 	186	124	4
030.9	"Leprosy, unspecified"	286.9	Other and unspecified coagulation defects	4	10		0 	1.670430875	0.000287867	-0.9195 	186	143	1
030.9	"Leprosy, unspecified"	287.0	Allergic purpura	4	10		0 	9.338598389	0.000755749	-0.0260 	186	411	16
030.9	"Leprosy, unspecified"	287.2	Other nonthrombocytopenic purpuras	4	2		0 	12.83052202	0.000914738	-0.0104 	186	96	2
030.9	"Leprosy, unspecified"	287.5	"Thrombocytopenia, unspecified"	4	24		0 	0.953031383	-2.99E-05	-0.4104 	186	418	18
030.9	"Leprosy, unspecified"	289.9	Unspecified diseases of blood and blood-forming organs	4	2		0 	3.018873548	0.000557803	-3.3437 	186	21	1
030.9	"Leprosy, unspecified"	291.0	Alcohol withdrawal delirium	4	7		0 	0.970480942	-8.31E-06	-0.0208 	186	252	8
030.9	"Leprosy, unspecified"	292.0	Drug withdrawal	4	1		0 	10.24777915	0.001789638	-0.0104 	186	12	2
030.9	"Leprosy, unspecified"	294.8	Other persistent mental disorders due to conditions classified elsewhere	4	8		0 	1.359027347	8.53E-05	-0.0208 	186	337	31
030.9	"Leprosy, unspecified"	296.3	"Major depressive disorder, recurrent episode"	4	4		0 	62.83864096	0.002160429	-0.0104 	186	43	2
030.9	"Leprosy, unspecified"	296.80	"Bipolar disorder, unspecified"	4	78		0 	2.09567341	0.000209688	-0.1972 	186	636	17
030.9	"Leprosy, unspecified"	297.1	Delusional disorder	4	2		0 	2.42558177	0.00025358	-0.0104 	186	35	0
030.9	"Leprosy, unspecified"	298.8	Other and unspecified reactive psychosis	4	18		0 	3.797311394	0.000397633	-0.0468 	186	420	15
030.9	"Leprosy, unspecified"	300.02	Generalized anxiety disorder	4	13		0 	5.987638315	0.001129581	-0.0364 	186	262	14
030.9	"Leprosy, unspecified"	311	"Depressive disorder, not elsewhere classified"	4	5		0 	3.411067314	0.002308315	-0.0156 	186	55	2
030.9	"Leprosy, unspecified"	322.9	"Meningitis, unspecified"	4	1		0 	9.378480018	0.001071707	-0.0104 	186	19	3
030.9	"Leprosy, unspecified"	323.9	"Unspecified causes of encephalitis, myelitis, and encephalomyelitis"	4	6		0 	14.33843904	0.001379766	-1.4390 	186	39	2
030.9	"Leprosy, unspecified"	331.0	Alzheimer's disease	4	246		0 	0.546017766	-0.000420485	-0.6344 	186	1522	54
030.9	"Leprosy, unspecified"	331.4	Obstructive hydrocephalus	4	12		0 	2.946254597	0.000628716	-0.7796 	186	159	4
030.9	"Leprosy, unspecified"	331.9	"Cerebral degeneration, unspecified"	4	2		0 	0.929263437	-2.88E-05	-0.0104 	186	47	4
030.9	"Leprosy, unspecified"	332	Parkinson's disease	4	21	5071	1 	49.79099952	0.002708203	-0.4650 	186	502	102
030.9	"Leprosy, unspecified"	333.1	Essential and other specified forms of tremor	4	1		0 	0.920509566	-2.30E-05	-0.0104 	186	3	0
030.9	"Leprosy, unspecified"	333.5	Other choreas	4	5		0 	8.391966533	0.000706736	-1.6771 	186	57	1
030.9	"Leprosy, unspecified"	333.6	Genetic torsion dystonia	4	14		0 	29.34237525	0.001449067	-0.6771 	186	236	10
030.9	"Leprosy, unspecified"	334.3	Other cerebellar ataxia	4	25		0 	4.626841606	0.000467035	-0.3950 	186	150	4
030.9	"Leprosy, unspecified"	336.9	Unspecified disease of spinal cord	4	4		0 	51.0458253	0.008678144	-0.0104 	186	59	1
030.9	"Leprosy, unspecified"	337.9	Unspecified disorder of autonomic nervous system	4	2		0 	3.110081813	0.000331446	-3.3437 	186	61	5
030.9	"Leprosy, unspecified"	344.1	Paraplegia	4	1		0 	23.67442431	0.005478796	-0.0104 	186	21	2
030.9	"Leprosy, unspecified"	348.3	"Encephalopathy, not elsewhere classified"	4	5		0 	0.997820394	-8.56E-07	-1.6771 	186	57	3
030.9	"Leprosy, unspecified"	351.8	Other facial nerve disorders	4	2		0 	9.440013032	0.000760819	-3.3437 	186	25	1
030.9	"Leprosy, unspecified"	354.0	Carpal tunnel syndrome	4	1		0 	3.211910418	0.00059246	-0.0104 	186	9	0
030.9	"Leprosy, unspecified"	355.9	Mononeuritis of unspecified site	4	17		0 	16.97052234	0.002630619	-0.5660 	186	126	4
030.9	"Leprosy, unspecified"	356.8	Other specified idiopathic peripheral neuropathy	4	4		0 	5.241816281	0.000513175	-0.0104 	186	38	4
030.9	"Leprosy, unspecified"	356.9	Unspecified hereditary and idiopathic peripheral neuropathy	4	3		0 	9.057822121	0.003321829	-0.0104 	186	61	4
030.9	"Leprosy, unspecified"	357.2	Polyneuropathy in diabetes	4	2		0 	1.535502135	0.000317806	-0.0104 	186	168	8
030.9	"Leprosy, unspecified"	358.0	Myasthenia gravis	4	17		0 	2.08249439	0.000207821	-0.0468 	186	363	19
030.9	"Leprosy, unspecified"	359.9	"Myopathy, unspecified"	4	60		0 	6.771317364	0.000614296	-0.1743 	186	471	9
030.9	"Leprosy, unspecified"	362.02	Proliferative diabetic retinopathy	4	12		0 	2.673984722	0.000283589	-0.0312 	186	358	12
030.9	"Leprosy, unspecified"	362.50	"Macular degeneration (senile), unspecified"	4	34		0 	1.797787824	0.000233243	-0.2961 	186	520	27
030.9	"Leprosy, unspecified"	365.9	Unspecified glaucoma	4	16		0 	1.393080734	0.000321726	-0.5986 	186	99	5
030.9	"Leprosy, unspecified"	366.8	Other cataract	4	2		0 	6.501224307	0.00059759	-0.0104 	186	5	0
030.9	"Leprosy, unspecified"	366.9	Unspecified cataract	4	36		0 	1.632491788	0.000274726	-0.2807 	186	108	1
030.9	"Leprosy, unspecified"	382.9	Unspecified otitis media	4	7		0 	1.326198512	7.85E-05	-0.0208 	186	257	16
030.9	"Leprosy, unspecified"	389.9	Unspecified hearing loss	4	88		0 	1.741220114	0.000311701	-0.2232 	186	287	2
030.9	"Leprosy, unspecified"	401.9	Unspecified essential hypertension	4	64		0 	1.332908533	0.001578615	-0.1665 	186	660	12
030.9	"Leprosy, unspecified"	411.1	Intermediate coronary syndrome	4	9		0 	0.733357605	-0.000570845	-0.0260 	186	414	38
030.9	"Leprosy, unspecified"	414.9	"Chronic ischemic heart disease, unspecified"	4	2		0 	1.346234302	0.000542547	-0.0104 	186	58	2
030.9	"Leprosy, unspecified"	416.0	Primary pulmonary hypertension	4	8		0 	0.724398273	-0.000155842	-0.0208 	186	246	3
030.9	"Leprosy, unspecified"	425.1	Hypertr obstr cardiomyop	4	3		0 	2.348975826	0.000344956	-0.0104 	186	108	3
030.9	"Leprosy, unspecified"	425.4	Other primary cardiomyopathies	4	42		0 	1.018196002	1.96E-05	-0.2430 	186	468	6
030.9	"Leprosy, unspecified"	426.6	Other heart block	4	3		0 	0.927796353	-2.08E-05	-0.0104 	186	88	2
030.9	"Leprosy, unspecified"	427.1	Paroxysmal ventricular tachycardia	4	3		0 	0.524015405	-0.000521463	-2.5104 	186	94	2
030.9	"Leprosy, unspecified"	427.31	Atrial fibrillation	4	8		0 	1.016007322	4.45E-05	-0.0208 	186	225	1
030.9	"Leprosy, unspecified"	427.41	Ventricular fibrillation	4	1		0 	1.572238732	0.000253292	-0.0104 	186	63	1
030.9	"Leprosy, unspecified"	427.81	Sinoatrial node dysfunction	4	1		0 	0.990109336	-9.63E-06	-0.0104 	186	63	1
030.9	"Leprosy, unspecified"	428	Heart failure	4	2		0 	10.73446298	0.00116383	-0.0104 	186	45	2
030.9	"Leprosy, unspecified"	429.2	"Cardiovascular disease, unspecified"	4	16		0 	1.629508065	0.000759301	-0.0416 	186	455	17
030.9	"Leprosy, unspecified"	429.9	"Heart disease, unspecified"	4	5		0 	2.533334132	0.000654755	-0.0104 	186	214	7
030.9	"Leprosy, unspecified"	434.0	Cerebral thrombosis	4	1		0 	0.688756316	-0.000147225	-0.0104 	186	17	0
030.9	"Leprosy, unspecified"	434.91	"Cerebral artery occlusion, unspecified with cerebral infarction"	4	7		0 	0.481255566	-0.000207432	-1.2604 	186	156	3
030.9	"Leprosy, unspecified"	435.9	Unspecified transient cerebral ischemia	4	2		0 	0.593476467	-0.00051464	-0.0104 	186	90	3
030.9	"Leprosy, unspecified"	437.0	Cerebral atherosclerosis	4	1		0 	0.9866365	-8.37E-06	-0.0104 	186	27	4
030.9	"Leprosy, unspecified"	437.1	Other generalized ischemic cerebrovascular disease	4	1		0 	2.2069638	0.000390138	-0.0104 	186	7	0
030.9	"Leprosy, unspecified"	440.0	Atherosclerosis of aorta	4	1		0 	1.025810881	1.00E-05	-0.0104 	186	52	3
030.9	"Leprosy, unspecified"	440.9	Generalized and unspecified atherosclerosis	4	16		0 	0.99791983	-2.02E-06	-0.0416 	186	335	12
030.9	"Leprosy, unspecified"	441.2	Thoracic aneurysm without mention of rupture	4	5		0 	2.163591268	0.000310054	-1.6771 	186	73	3
030.9	"Leprosy, unspecified"	441.9	Aortic aneurysm of unspecified site without mention of rupture	4	2		0 	3.059455756	0.000326161	-3.3437 	186	125	3
030.9	"Leprosy, unspecified"	443.81	Peripheral angiopathy in diseases classified elsewhere	4	18		0 	0.615828698	-0.000135752	-0.0411 	186	305	6
030.9	"Leprosy, unspecified"	446.4	Wegener's granulomatosis	4	10		0 	9.64959704	0.000771197	-0.0260 	186	166	9
030.9	"Leprosy, unspecified"	446.5	Giant cell arteritis	4	13		0 	2.499891612	0.000455476	-0.0364 	186	439	22
030.9	"Leprosy, unspecified"	453.9	Other venous embolism and thrombosis of unspecified site	4	15		0 	8.27742771	0.001567159	-0.6354 	186	155	3
030.9	"Leprosy, unspecified"	460	Acute nasopharyngitis [common cold]	4	14		0 	8.511802856	0.000713119	-0.0364 	186	219	6
030.9	"Leprosy, unspecified"	477.9	"Allergic rhinitis, cause unspecified"	4	2		0 	1.315245795	7.62E-05	-0.0104 	186	63	2
030.9	"Leprosy, unspecified"	482.9	"Bacterial pneumonia, unspecified"	4	1		0 	0.609406695	-0.000138749	-0.0104 	186	16	0
030.9	"Leprosy, unspecified"	483.0	Pneumonia due to mycoplasma pneumoniae	4	6	7097	1 	4.764199315	0.000477682	-0.0156 	186	117	65
030.9	"Leprosy, unspecified"	490	"Bronchitis, not specified as acute or chronic"	4	4		0 	0.83375511	-0.000101233	-0.0104 	186	56	1
030.9	"Leprosy, unspecified"	492.8	Other emphysema	4	30		0 	0.657434501	-0.000393364	-0.0781 	186	463	12
030.9	"Leprosy, unspecified"	493.9	"Asthma, unspecified"	4	20		0 	29.46670734	0.002053988	-0.4866 	186	307	17
030.9	"Leprosy, unspecified"	493.91	"Asthma, unspecified type, with status asthmaticus"	4	1		0 	0.51754971	-0.00018601	-0.0104 	186	70	3
030.9	"Leprosy, unspecified"	496	"Chronic airway obstruction, not elsewhere classified"	4	3		0 	0.999277581	-2.05E-06	-0.0104 	186	80	3
030.9	"Leprosy, unspecified"	511.8	PLEURAL EFFUS NEC NOT TB	4	1		0 	1.949349791	0.000377236	-0.0104 	186	28	1
030.9	"Leprosy, unspecified"	512.8	Spont pneumothorax NEC	4	4		0 	0.760458876	-0.00010781	-0.0104 	186	158	4
030.9	"Leprosy, unspecified"	515	Postinflammatory pulmonary fibrosis	4	10		0 	1.095364867	8.04E-05	-0.9195 	186	65	3
030.9	"Leprosy, unspecified"	516.3	Idio fibros alveolitis	4	41		0 	1.487994636	0.00015685	-0.1035 	186	812	31
030.9	"Leprosy, unspecified"	518.3	Pulmonary eosinophilia	4	1		0 	0.800768771	-6.17E-05	-0.0104 	186	20	1
030.9	"Leprosy, unspecified"	518.81	Acute respiratory failure	4	3		0 	0.837536852	-0.000193197	-0.0104 	186	104	6
030.9	"Leprosy, unspecified"	518.89	"Other diseases of lung, not elsewhere classified"	4	2		0 	2.299625092	0.000753171	-0.0104 	186	73	2
030.9	"Leprosy, unspecified"	530.0	Achalasia and cardiospasm	4	6		0 	4.770736062	0.000676367	-0.0156 	186	171	11
030.9	"Leprosy, unspecified"	530.11	Reflux esophagitis	4	11		0 	1.36596797	8.68E-05	-0.0312 	186	207	9
030.9	"Leprosy, unspecified"	530.81	Esophageal reflux	4	3		0 	1.070032764	1.88E-05	-0.0104 	186	58	5
030.9	"Leprosy, unspecified"	535.1	Atrophic gastritis	4	11		0 	1.158895056	4.09E-05	-0.0312 	186	401	14
030.9	"Leprosy, unspecified"	564.1	Irritable bowel syndrome	4	5		0 	1.225795634	0.000113256	-0.0156 	186	121	6
030.9	"Leprosy, unspecified"	569.9	Unspecified disorder of intestine	4	8		0 	4.995792337	0.000495174	-0.0208 	186	303	28
030.9	"Leprosy, unspecified"	571.2	Alcoholic cirrhosis of liver	4	2		0 	0.551288978	-0.000167609	-0.0104 	186	23	2
030.9	"Leprosy, unspecified"	572.2	Hepatic encephalopathy	4	3		0 	2.317146532	0.000339125	-0.0104 	186	49	3
030.9	"Leprosy, unspecified"	573.9	Unspecified disorder of liver	4	33	7097	1 	4.033725599	0.000591832	2.7169 	186	654	58
030.9	"Leprosy, unspecified"	576.1	Cholangitis	4	2	7097	1 	1.004909747	1.92E-06	22.4948 	186	103	65
030.9	"Leprosy, unspecified"	576.2	Obstruction of bile duct	4	10		0 	2.306005173	0.000412967	-0.0260 	186	140	5
030.9	"Leprosy, unspecified"	576.8	Other specified disorders of biliary tract	4	6		0 	0.805188298	-6.02E-05	-1.4390 	186	82	0
030.9	"Leprosy, unspecified"	577.0	Acute pancreatitis	4	25		0 	0.499657006	-0.000394593	-0.0677 	186	622	49
030.9	"Leprosy, unspecified"	583.9	"Nephritis and nephropathy, not specified as acute or chronic, with unspecified pathological lesion in kidney"	4	39		0 	8.273816696	0.000990596	-0.1041 	186	676	24
030.9	"Leprosy, unspecified"	586	"Renal failure, unspecified"	4	25		0 	2.566678412	0.000901307	-0.3950 	186	513	13
030.9	"Leprosy, unspecified"	588.1	Nephrogenic diabetes insipidus	4	3		0 	34.88700468	0.00158891	-0.0104 	186	52	2
030.9	"Leprosy, unspecified"	590.80	"Pyelonephritis, unspecified"	4	3		0 	1.875738164	0.000354771	-0.0104 	186	70	4
030.9	"Leprosy, unspecified"	593.4	Other ureteric obstruction	4	2		0 	4.293034159	0.000985127	-0.0104 	186	64	2
030.9	"Leprosy, unspecified"	593.9	Unspecified disorder of kidney and ureter	4	1		0 	1.202293012	0.000199889	-0.0104 	186	38	1
030.9	"Leprosy, unspecified"	596.54	Neurogenic bladder NOS	4	1		0 	7.174458599	0.001807278	-0.0104 	186	21	0
030.9	"Leprosy, unspecified"	599.7	Hematuria	4	2		0 	1.518135599	0.000636965	-0.0104 	186	24	0
030.9	"Leprosy, unspecified"	602.9	Unspecified disorder of prostate	4	4		0 	21.64152365	0.001228858	-0.0104 	186	84	5
030.9	"Leprosy, unspecified"	610.1	Diffuse cystic mastopathy	4	1		0 	0.797737412	-6.28E-05	-0.0104 	186	11	0
030.9	"Leprosy, unspecified"	620.2	Other and unspecified ovarian cyst	4	4		0 	1.538413745	0.00017019	-0.0104 	186	78	3
030.9	"Leprosy, unspecified"	623.8	Other specified noninflammatory disorders of vagina	4	1		0 	2.726045838	0.000289602	-0.0104 	186	41	2
030.9	"Leprosy, unspecified"	692.79	Other dermatitis due to solar radiation	4	1		0 	49.20384151	0.001903168	-0.0104 	186	18	2
030.9	"Leprosy, unspecified"	696.1	Other psoriasis	4	13		0 	0.856949222	-4.28E-05	-0.0364 	186	131	15
030.9	"Leprosy, unspecified"	703.8	Other specified diseases of nail	4	1		0 	2.590640606	0.000273773	-0.0104 	186	20	0
030.9	"Leprosy, unspecified"	706.2	Sebaceous cyst	4	3		0 	1.898828506	0.000180719	-0.0104 	186	71	1
030.9	"Leprosy, unspecified"	710.0	Systemic lupus erythematosus	4	134		0 	1.905244639	0.000257074	-0.3430 	186	1238	37
030.9	"Leprosy, unspecified"	710.1	Systemic sclerosis	4	97		0 	2.723199165	0.000289275	-0.2550 	186	1224	30
030.9	"Leprosy, unspecified"	710.4	Polymyositis	4	16		0 	11.65933055	0.001497722	-0.0416 	186	328	11
030.9	"Leprosy, unspecified"	714.0	Rheumatoid arthritis	4	323	7097	1 	1.067398833	5.46E-05	-0.8431 	186	1653	69
030.9	"Leprosy, unspecified"	716.9	"Arthropathy, unspecified"	4	1		0 	17.19903446	0.001529961	-0.0104 	186	7	1
030.9	"Leprosy, unspecified"	720.0	Ankylosing spondylitis	4	21		0 	6.545075702	0.000849101	-0.0572 	186	481	44
030.9	"Leprosy, unspecified"	721.9	Spondylosis of unspecified site	4	1		0 	126.4389624	0.003089461	-0.0104 	186	24	0
030.9	"Leprosy, unspecified"	722.73	"Intervertebral disc disorder with myelopathy, lumbar region"	4	7		0 	18.88002606	0.002792164	-0.0208 	186	58	1
030.9	"Leprosy, unspecified"	722.9	Other and unspecified disc disorder	4	7		0 	1738.535733	0.011540645	-1.2604 	186	58	1
030.9	"Leprosy, unspecified"	723.8	Other syndromes affecting cervical region	4	2		0 	75.72569437	0.004756469	-0.0104 	186	85	5
030.9	"Leprosy, unspecified"	724.9	Other unspecified back disorders	4	6		0 	47.16957416	0.004926216	-1.4390 	186	43	2
030.9	"Leprosy, unspecified"	726.91	Exostosis of unspecified site	4	3		0 	5.233269485	0.000724979	-2.5104 	186	31	3
030.9	"Leprosy, unspecified"	728.9	"Unspecified disorder of muscle, ligament, and fascia"	4	2		0 	5.813285629	0.001106338	-0.0104 	186	44	1
030.9	"Leprosy, unspecified"	729.1	"Myalgia and myositis, unspecified"	4	2		0 	0.887989648	-3.29E-05	-0.0104 	186	21	0
030.9	"Leprosy, unspecified"	733.42	Aseptic necrosis of head and neck of femur	4	10		0 	3.38868331	0.000719402	-0.0260 	186	431	11
030.9	"Leprosy, unspecified"	733.99	Other disorders of bone and cartilage	4	5		0 	1.569508398	0.00021839	-1.6771 	186	96	3
030.9	"Leprosy, unspecified"	742.2	Congenital reduction deformities of brain	4	21		0 	161.7242543	0.003500128	-0.4650 	186	428	10
030.9	"Leprosy, unspecified"	742.3	Congenital hydrocephalus	4	1		0 	44.86543828	0.001813687	-0.0104 	186	24	0
030.9	"Leprosy, unspecified"	750.26	Other specified anomalies of mouth	4	2		0 	434.6339333	0.005760368	-0.0104 	186	8	0
030.9	"Leprosy, unspecified"	751.7	Anomalies of pancreas	4	1		0 	29.38370254	0.001450159	-0.0104 	186	44	4
030.9	"Leprosy, unspecified"	753.12	"Polycystic kidney, unspecified type"	4	9		0 	5.484339853	0.000530381	-0.0260 	186	237	3
030.9	"Leprosy, unspecified"	780.09	Other alteration of consciousness	4	1		0 	2.272348197	0.000330809	-0.0104 	186	84	33
030.9	"Leprosy, unspecified"	780.52	"Insomnia, unspecified"	4	2		0 	4.915167582	0.000691872	-0.0104 	186	49	6
030.9	"Leprosy, unspecified"	781.3	Lack of coordination	4	19		0 	0.966143923	-1.35E-05	-0.5104 	186	194	2
030.9	"Leprosy, unspecified"	782.4	"Jaundice, unspecified, not of newborn"	4	1		0 	2.200794219	0.000317247	-0.0104 	186	41	1
030.9	"Leprosy, unspecified"	784.69	Other symbolic dysfunction	4	1		0 	3.60754432	0.000380286	-0.0104 	186	33	6
030.9	"Leprosy, unspecified"	786.09	Other respiratory abnormalities	4	1		0 	1.213461032	0.000131976	-0.0104 	186	10	0
030.9	"Leprosy, unspecified"	790.5	Other nonspecific abnormal serum enzyme levels	4	2		0 	1.629304448	0.000193281	-0.0104 	186	27	1
030.9	"Leprosy, unspecified"	790.6	Other abnormal blood chemistry	4	2		0 	0.752985406	-0.000210146	-0.0104 	186	36	2
030.9	"Leprosy, unspecified"	791.0	Proteinuria	4	21		0 	1.879328781	0.000177714	-0.0572 	186	436	11
030.9	"Leprosy, unspecified"	995.2	"Other and unspecified adverse effect of drug, medicinal and biological substance"	4	4		0 	0.91375638	-5.01E-05	-2.0104 	186	50	0
031.9	Unspecified diseases due to mycobacteria	078.5	Cytomegaloviral disease	16	16	"65,907,097"	2 	25.49018144	0.00189993	-0.0416 	372	357	115
031.9	Unspecified diseases due to mycobacteria	079.99	Unspecified viral infection	16	3		0 	4.174835692	0.000430408	-2.5416 	372	20	8
031.9	Unspecified diseases due to mycobacteria	117.5	Cryptococcosis	16	9		0 	18.21595637	0.001117154	-0.6143 	372	78	10
031.9	Unspecified diseases due to mycobacteria	135	Sarcoidosis	16	41	"3,458,634,765,567,090"	4 	16.5863297	0.002370587	4.0060 	372	731	226
031.9	Unspecified diseases due to mycobacteria	151.9	"Malignant neoplasm of stomach, unspecified site"	16	14		0 	2.628848584	0.000278311	-0.7083 	372	404	43
031.9	Unspecified diseases due to mycobacteria	158.8	Malignant neoplasm of specified parts of peritoneum	16	1		0 	13.80462236	0.000954485	-0.5934 	372	82	4
031.9	Unspecified diseases due to mycobacteria	161.9	"Malignant neoplasm of larynx, unspecified"	16	1		0 	4.954740132	0.000492121	-0.5877 	372	60	4
031.9	Unspecified diseases due to mycobacteria	162.3	"Malignant neoplasm of upper lobe, bronchus or lung"	16	277	"3,458,358,643,186,590"	4 	4.233172227	0.0016331	0.2833 	372	1780	155
031.9	Unspecified diseases due to mycobacteria	162.9	"Malignant neoplasm of bronchus and lung, unspecified"	16	18		0 	5.577285819	0.002408083	-0.6293 	372	361	30
031.9	Unspecified diseases due to mycobacteria	185	Malignant neoplasm of prostate	16	29		0 	0.525748272	-0.000551774	-0.6663 	372	274	14
031.9	Unspecified diseases due to mycobacteria	188.9	"Malignant neoplasm of bladder, part unspecified"	16	4		0 	2.182341137	0.000444017	-0.5929 	372	160	10
031.9	Unspecified diseases due to mycobacteria	190.4	Malignant neoplasm of cornea	16	1		0 	1762.744085	0.011620784	-0.5934 	372	60	4
031.9	Unspecified diseases due to mycobacteria	196.0	"Secondary and unspecified malignant neoplasm of lymph nodes of head, face, and neck"	16	105	4318	1 	2.448386464	0.000362793	-0.8641 	372	1185	80
031.9	Unspecified diseases due to mycobacteria	197.0	Secondary malignant neoplasm of lung	16	22		0 	1.135920083	6.13E-05	-0.6455 	372	436	29
031.9	Unspecified diseases due to mycobacteria	197.2	Secondary malignant neoplasm of pleura	16	1		0 	2.475496717	0.000520166	-0.5934 	372	39	3
031.9	Unspecified diseases due to mycobacteria	197.7	"Malignant neoplasm of liver, secondary"	16	48	4318	1 	0.714440315	-0.000162656	-0.0416 	372	813	70
031.9	Unspecified diseases due to mycobacteria	198.2	Secondary malignant neoplasm of skin	16	1		0 	1.971919208	0.000191764	-0.5934 	372	52	5
031.9	Unspecified diseases due to mycobacteria	199.1	Other malignant neoplasm without specification of site	16	1		0 	0.999658565	-1.34E-07	-0.5877 	372	10	0
031.9	Unspecified diseases due to mycobacteria	203.0	Multiple myeloma	16	136	3458	1 	2.892297502	0.000308239	-0.9421 	372	1264	134
031.9	Unspecified diseases due to mycobacteria	205.1	Myeloid leukemia Chronic	16	47		0 	16.06989699	0.001041153	-0.7131 	372	832	56
031.9	Unspecified diseases due to mycobacteria	211.3	Benign neoplasm of colon	16	10		0 	1.328113752	0.000251007	-0.9507 	372	306	12
031.9	Unspecified diseases due to mycobacteria	211.4	Benign neoplasm of rectum and anal canal	16	2		0 	1.68423292	0.000146089	-0.5934 	372	96	4
031.9	Unspecified diseases due to mycobacteria	214.9	"Lipoma, unspecified site"	16	4		0 	24.90834034	0.00132672	-0.5986 	372	125	4
031.9	Unspecified diseases due to mycobacteria	215.9	"Other benign neoplasm of connective and other soft tissue, site unspecified"	16	3		0 	43.73220059	0.001789577	-0.5986 	372	39	0
031.9	Unspecified diseases due to mycobacteria	218.9	"Leiomyoma of uterus, unspecified"	16	3		0 	1.155897761	5.69E-05	-2.5416 	372	116	6
031.9	Unspecified diseases due to mycobacteria	235.7	"Neoplasm of uncertain behavior of trachea, bronchus, and lung"	16	1		0 	9.494788942	0.001079922	-0.5934 	372	47	2
031.9	Unspecified diseases due to mycobacteria	239.8	"NEOPLASM NOS, SITE NEC"	16	2		0 	11.53279975	0.000859007	-0.5934 	372	60	4
031.9	Unspecified diseases due to mycobacteria	244.9	Unspecified acquired hypothyroidism	16	27	6347	1 	1.532330422	0.000791111	2.8155 	372	454	79
031.9	Unspecified diseases due to mycobacteria	246.8	Other specified disorders of thyroid	16	2		0 	16.22923025	0.001046983	-0.5934 	372	96	7
031.9	Unspecified diseases due to mycobacteria	251.2	"Hypoglycemia, unspecified"	16	16		0 	1.53287221	0.000292976	-0.6299 	372	513	54
031.9	Unspecified diseases due to mycobacteria	251.8	Other specified disorders of pancreatic internal secretion	16	1		0 	5.572425981	0.000929561	-0.5877 	372	9	1
031.9	Unspecified diseases due to mycobacteria	253.5	Diabetes insipidus	16	6		0 	7.998489742	0.000685386	-1.4702 	372	131	8
031.9	Unspecified diseases due to mycobacteria	255.0	Cushing's syndrome	16	11		0 	3.354658631	0.000356127	-0.6195 	372	218	55
031.9	Unspecified diseases due to mycobacteria	255.4	Corticoadrenal insufficiency	16	14		0 	8.659561206	0.001908538	-0.7083 	372	142	9
031.9	Unspecified diseases due to mycobacteria	255.8	Other specified disorders of adrenal glands	16	3		0 	15.94133782	0.001465808	-0.5986 	372	75	6
031.9	Unspecified diseases due to mycobacteria	257.2	Other testicular hypofunction	16	1		0 	29.53050659	0.001454032	-0.5934 	372	5	0
031.9	Unspecified diseases due to mycobacteria	260	Kwashiorkor	16	12		0 	8.869152631	0.001464118	-0.8109 	372	297	23
031.9	Unspecified diseases due to mycobacteria	261	Nutritional marasmus	16	1		0 	10.92054571	0.002631178	-0.5934 	372	1	0
031.9	Unspecified diseases due to mycobacteria	263.9	Unspecified protein-calorie malnutrition	16	5		0 	5.655727663	0.004652754	-0.6038 	372	113	4
031.9	Unspecified diseases due to mycobacteria	266.2	Other B-complex deficiencies	16	2		0 	1.179943006	6.50E-05	-0.5877 	372	41	3
031.9	Unspecified diseases due to mycobacteria	271.3	Intestinal disaccharidase deficiencies and disaccharide malabsorption	16	6		0 	0.693447713	-0.000102079	-1.4702 	372	65	1
031.9	Unspecified diseases due to mycobacteria	272.1	Pure hyperglyceridemia	16	8		0 	0.725041863	-8.95E-05	-0.6091 	372	124	5
031.9	Unspecified diseases due to mycobacteria	272.4	Other and unspecified hyperlipidemia	16	5		0 	0.512900429	-0.00042484	-1.7083 	372	162	4
031.9	Unspecified diseases due to mycobacteria	272.9	Unspecified disorder of lipoid metabolism	16	9		0 	3.068926357	0.000327162	-1.0416 	372	243	17
031.9	Unspecified diseases due to mycobacteria	273.8	Other disorders of plasma protein metabolism	16	5		0 	3.754974907	0.001115734	-0.5981 	372	107	5
031.9	Unspecified diseases due to mycobacteria	275.2	Disorders of magnesium metabolism	16	4		0 	4.119512873	0.001127845	-2.0416 	372	37	1
031.9	Unspecified diseases due to mycobacteria	275.3	Disorders of phosphorus metabolism	16	3		0 	2.53295823	0.000377503	-0.5986 	372	35	4
031.9	Unspecified diseases due to mycobacteria	275.4	Disorders of calcium metabolism	16	2		0 	1.672961802	0.000354065	-0.5934 	372	18	1
031.9	Unspecified diseases due to mycobacteria	275.8	Other specified disorders of mineral metabolism	16	2		0 	90.21918548	0.002601358	-0.5934 	372	40	1
031.9	Unspecified diseases due to mycobacteria	276.2	Acidosis	16	6		0 	2.78142541	0.001226283	-1.4702 	372	70	6
031.9	Unspecified diseases due to mycobacteria	276.8	Hypopotassemia	16	1		0 	1.550295229	0.001285172	-0.5934 	372	10	0
031.9	Unspecified diseases due to mycobacteria	279.00	"Hypogammaglobulinemia, unspecified"	16	10	3586	1 	42.6933826	0.003534595	-0.6143 	372	142	54
031.9	Unspecified diseases due to mycobacteria	279.06	Common variable immunodeficiency	16	12		0 	34.87925892	0.001588723	-0.8109 	372	96	20
031.9	Unspecified diseases due to mycobacteria	279.2	Combined immunity deficiency	16	25		0 	164.8609576	0.00353432	-0.6559 	372	298	31
031.9	Unspecified diseases due to mycobacteria	279.3	Unspecified immunity deficiency	16	32	3431	1 	43.04760134	0.003074263	2.3826 	372	339	41
031.9	Unspecified diseases due to mycobacteria	280.9	"Iron deficiency anemia, unspecified"	16	1		0 	2.050978604	0.000984434	-0.5934 	-	-	-
031.9	Unspecified diseases due to mycobacteria	281.9	Unspecified deficiency anemia	16	4		0 	4.371290935	0.001792007	-0.5986 	372	78	9
031.9	Unspecified diseases due to mycobacteria	282.4	Thalassemias	16	12		0 	2.440173902	0.000255416	-0.6195 	372	156	7
031.9	Unspecified diseases due to mycobacteria	285.8	Other specified anemias	16	4		0 	3.566456699	0.000652356	-0.5986 	372	78	1
031.9	Unspecified diseases due to mycobacteria	285.9	"Anemia, unspecified"	16	35	"3,458,358,635,936,550"	4 	2.573140054	0.002990973	4.6806 	372	726	203
031.9	Unspecified diseases due to mycobacteria	286.6	Defibrination syndrome	16	6		0 	3.215106715	0.000484102	-0.5981 	372	124	15
031.9	Unspecified diseases due to mycobacteria	286.9	Other and unspecified coagulation defects	16	10		0 	1.376123853	0.000154093	-0.9507 	372	143	11
031.9	Unspecified diseases due to mycobacteria	287.5	"Thrombocytopenia, unspecified"	16	24		0 	2.303019599	0.000791983	-0.6507 	372	418	63
031.9	Unspecified diseases due to mycobacteria	288.3	Eosinophilia	16	8		0 	10.84851181	0.001434626	-0.6091 	372	165	17
031.9	Unspecified diseases due to mycobacteria	289.9	Unspecified diseases of blood and blood-forming organs	16	2		0 	4.421314511	0.000901945	-3.3750 	372	21	2
031.9	Unspecified diseases due to mycobacteria	292.0	Drug withdrawal	16	1		0 	2.251269585	0.000231043	-0.5877 	372	12	4
031.9	Unspecified diseases due to mycobacteria	296.80	"Bipolar disorder, unspecified"	16	78	6347	1 	2.301925978	0.000237735	-0.7854 	372	636	57
031.9	Unspecified diseases due to mycobacteria	298.8	Other and unspecified reactive psychosis	16	18		0 	4.171036241	0.000430088	-0.6351 	372	420	21
031.9	Unspecified diseases due to mycobacteria	299	Pervasive developmental disorders	16	14		0 	954.8197129	0.008548561	-0.7083 	372	148	5
031.9	Unspecified diseases due to mycobacteria	300.02	Generalized anxiety disorder	16	13		0 	1.644232841	0.000139213	-0.6247 	372	262	37
031.9	Unspecified diseases due to mycobacteria	300.3	Obsessive-compulsive disorders	16	11		0 	4.70644344	0.000473237	-0.6195 	372	256	24
031.9	Unspecified diseases due to mycobacteria	301.4	Obsessive-compulsive personality disorder	16	5		0 	4.682401535	0.000471374	-1.7083 	372	158	5
031.9	Unspecified diseases due to mycobacteria	301.83	Borderline personality disorder	16	2		0 	31.13542542	0.002115322	-0.5934 	372	49	2
031.9	Unspecified diseases due to mycobacteria	307.50	"Eating disorder, unspecified"	16	8		0 	50.81080512	0.001935263	-0.6091 	372	253	17
031.9	Unspecified diseases due to mycobacteria	311	"Depressive disorder, not elsewhere classified"	16	5		0 	3.091092415	0.001910179	-0.6038 	372	55	3
031.9	Unspecified diseases due to mycobacteria	319	Unspecified intellectual disabilities	16	82		0 	1.738802118	0.000155242	-0.7958 	372	207	3
031.9	Unspecified diseases due to mycobacteria	322.9	"Meningitis, unspecified"	16	1		0 	5.150746934	0.000506585	-0.5934 	372	19	7
031.9	Unspecified diseases due to mycobacteria	331.0	Alzheimer's disease	16	246	"345,835,866,347"	3 	0.699715209	-0.000265375	0.6466 	372	1522	151
031.9	Unspecified diseases due to mycobacteria	331.4	Obstructive hydrocephalus	16	12		0 	0.809054975	-5.89E-05	-0.8109 	372	159	9
031.9	Unspecified diseases due to mycobacteria	333.1	Essential and other specified forms of tremor	16	1		0 	4.044418128	0.000839211	-0.5935 	372	3	0
031.9	Unspecified diseases due to mycobacteria	336.9	Unspecified disease of spinal cord	16	4	4318	1 	2.803483375	0.000298391	-0.0416 	372	59	19
031.9	Unspecified diseases due to mycobacteria	341.9	"Demyelinating disease of central nervous system, unspecified"	16	2		0 	17.76408768	0.001101582	-0.5877 	372	42	1
031.9	Unspecified diseases due to mycobacteria	346.8	Other forms of migraine	16	1		0 	12.31363413	0.00089295	-0.5934 	372	47	1
031.9	Unspecified diseases due to mycobacteria	346.9	"Migraine, unspecified"	16	13		0 	1.939704851	0.000186942	-0.7559 	372	229	37
031.9	Unspecified diseases due to mycobacteria	348.3	"Encephalopathy, not elsewhere classified"	16	5		0 	1.644036238	0.000241324	-1.7083 	372	57	5
031.9	Unspecified diseases due to mycobacteria	354.0	Carpal tunnel syndrome	16	1		0 	2.352014073	0.000345532	-0.5934 	372	9	1
031.9	Unspecified diseases due to mycobacteria	355.9	Mononeuritis of unspecified site	16	17		0 	3.106788654	0.000331112	-0.6351 	372	126	6
031.9	Unspecified diseases due to mycobacteria	356.9	Unspecified hereditary and idiopathic peripheral neuropathy	16	3		0 	2.984783212	0.000780707	-0.5986 	372	61	4
031.9	Unspecified diseases due to mycobacteria	357.0	Acute infective polyneuritis	16	1		0 	3.291063207	0.000349842	-0.5934 	372	9	0
031.9	Unspecified diseases due to mycobacteria	357.2	Polyneuropathy in diabetes	16	2		0 	0.963784921	-2.05E-05	-0.5934 	372	168	22
031.9	Unspecified diseases due to mycobacteria	358.0	Myasthenia gravis	16	17	"35,863,593"	2 	2.287449901	0.000235835	4.6590 	372	363	128
031.9	Unspecified diseases due to mycobacteria	359.9	"Myopathy, unspecified"	16	60		0 	14.87547751	0.001409178	-0.7444 	372	471	20
031.9	Unspecified diseases due to mycobacteria	361.9	Unspecified retinal detachment	16	2	6347	1 	4.655764549	0.000663818	4.7007 	372	114	69
031.9	Unspecified diseases due to mycobacteria	362.02	Proliferative diabetic retinopathy	16	12	"43,186,347"	2 	2.937153693	0.000313125	-0.6195 	372	358	93
031.9	Unspecified diseases due to mycobacteria	362.50	"Macular degeneration (senile), unspecified"	16	34	6347	1 	2.962084507	0.000547335	-0.6767 	372	520	89
031.9	Unspecified diseases due to mycobacteria	363.20	"Chorioretinitis, unspecified"	16	2	3586	1 	37.38282726	0.001648002	-0.5934 	372	82	55
031.9	Unspecified diseases due to mycobacteria	365.9	Unspecified glaucoma	16	16		0 	1.78521623	0.000613209	-0.6299 	372	99	4
031.9	Unspecified diseases due to mycobacteria	366.9	Unspecified cataract	16	36		0 	3.138027931	0.000886082	-0.6820 	372	108	1
031.9	Unspecified diseases due to mycobacteria	382.9	Unspecified otitis media	16	7		0 	1.456720686	0.00010486	-0.6091 	372	257	56
031.9	Unspecified diseases due to mycobacteria	389.14	Central hearing loss	16	16		0 	56.72196315	0.002049012	-0.6299 	372	162	6
031.9	Unspecified diseases due to mycobacteria	389.9	Unspecified hearing loss	16	88		0 	0.478147	-0.000209389	-0.8114 	372	287	1
031.9	Unspecified diseases due to mycobacteria	401.9	Unspecified essential hypertension	16	64		0 	0.842127585	-0.000714287	-0.7548 	372	660	29
031.9	Unspecified diseases due to mycobacteria	411.1	Intermediate coronary syndrome	16	9		0 	0.704841722	-0.000602919	-0.6143 	372	414	98
031.9	Unspecified diseases due to mycobacteria	414.9	"Chronic ischemic heart disease, unspecified"	16	2		0 	1.226262545	0.000338295	-0.5934 	372	58	3
031.9	Unspecified diseases due to mycobacteria	416.0	Primary pulmonary hypertension	16	8		0 	2.652307678	0.000891476	-0.6091 	372	246	19
031.9	Unspecified diseases due to mycobacteria	425.1	Hypertr obstr cardiomyop	16	3		0 	1.290078991	7.08E-05	-0.5929 	372	108	2
031.9	Unspecified diseases due to mycobacteria	425.4	Other primary cardiomyopathies	16	42		0 	1.714887818	0.000733754	-0.6975 	372	468	7
031.9	Unspecified diseases due to mycobacteria	426.6	Other heart block	16	3		0 	1.019108472	5.25E-06	-0.5986 	372	88	2
031.9	Unspecified diseases due to mycobacteria	427.1	Paroxysmal ventricular tachycardia	16	3		0 	1.367021733	0.000383652	-2.5416 	372	94	2
031.9	Unspecified diseases due to mycobacteria	427.31	Atrial fibrillation	16	8		0 	1.090637353	0.000240158	-0.6091 	372	225	2
031.9	Unspecified diseases due to mycobacteria	427.41	Ventricular fibrillation	16	1		0 	1.726975761	0.000307029	-0.5934 	372	63	2
031.9	Unspecified diseases due to mycobacteria	427.81	Sinoatrial node dysfunction	16	1		0 	0.90629516	-8.70E-05	-0.5934 	372	63	2
031.9	Unspecified diseases due to mycobacteria	429.2	"Cardiovascular disease, unspecified"	16	16		0 	1.491567868	0.000565733	-0.6299 	372	455	47
031.9	Unspecified diseases due to mycobacteria	429.9	"Heart disease, unspecified"	16	5		0 	0.927553505	-2.95E-05	-0.5981 	372	214	33
031.9	Unspecified diseases due to mycobacteria	434.0	Cerebral thrombosis	16	1		0 	0.378271263	-0.000280606	-0.5877 	372	17	1
031.9	Unspecified diseases due to mycobacteria	434.91	"Cerebral artery occlusion, unspecified with cerebral infarction"	16	7		0 	0.52861991	-0.00017985	-1.2916 	372	156	12
031.9	Unspecified diseases due to mycobacteria	435.9	Unspecified transient cerebral ischemia	16	2		0 	0.869180532	-0.000158018	-0.5934 	372	90	7
031.9	Unspecified diseases due to mycobacteria	437.0	Cerebral atherosclerosis	16	1		0 	1.733983305	0.000438393	-0.5877 	372	27	9
031.9	Unspecified diseases due to mycobacteria	440.0	Atherosclerosis of aorta	16	1		0 	0.563384711	-0.000161347	-0.5934 	372	52	6
031.9	Unspecified diseases due to mycobacteria	440.9	Generalized and unspecified atherosclerosis	16	16	3458	1 	1.370166726	0.000342501	-0.6299 	372	335	85
031.9	Unspecified diseases due to mycobacteria	441.2	Thoracic aneurysm without mention of rupture	16	5	4318	1 	2.376528194	0.000349975	-1.7083 	372	73	15
031.9	Unspecified diseases due to mycobacteria	441.9	Aortic aneurysm of unspecified site without mention of rupture	16	2		0 	3.360562122	0.000356706	-3.3750 	372	125	10
031.9	Unspecified diseases due to mycobacteria	443.81	Peripheral angiopathy in diseases classified elsewhere	16	18		0 	0.676437498	-0.000109093	-0.6293 	372	305	23
031.9	Unspecified diseases due to mycobacteria	446.4	Wegener's granulomatosis	16	10	3586	1 	31.79788128	0.002620025	-0.6143 	372	166	56
031.9	Unspecified diseases due to mycobacteria	446.5	Giant cell arteritis	16	13	"35,864,318"	2 	5.491853278	0.001301506	6.8814 	372	439	105
031.9	Unspecified diseases due to mycobacteria	453.9	Other venous embolism and thrombosis of unspecified site	16	15		0 	3.636831155	0.000541792	-0.6666 	372	155	14
031.9	Unspecified diseases due to mycobacteria	477.9	"Allergic rhinitis, cause unspecified"	16	2		0 	7.223450104	0.001434813	-0.5877 	372	63	8
031.9	Unspecified diseases due to mycobacteria	482.9	"Bacterial pneumonia, unspecified"	16	1		0 	8.701984882	0.002610496	-0.5934 	372	16	1
031.9	Unspecified diseases due to mycobacteria	483.0	Pneumonia due to mycoplasma pneumoniae	16	6	7097	1 	15.69925082	0.001779821	-0.6038 	372	117	79
031.9	Unspecified diseases due to mycobacteria	490	"Bronchitis, not specified as acute or chronic"	16	4		0 	5.494871111	0.002611587	-0.5986 	372	56	16
031.9	Unspecified diseases due to mycobacteria	492.8	Other emphysema	16	30	"34,584,318"	2 	4.398477352	0.003723489	-0.0416 	372	463	73
031.9	Unspecified diseases due to mycobacteria	493.9	"Asthma, unspecified"	16	20	3593	1 	16.18338497	0.001045309	-0.5178 	372	307	101
031.9	Unspecified diseases due to mycobacteria	493.91	"Asthma, unspecified type, with status asthmaticus"	16	1		0 	3.979402426	0.001096046	-0.5934 	372	70	7
031.9	Unspecified diseases due to mycobacteria	494	Bronchiectasis	16	7	"34,587,097"	2 	61.70711863	0.021963625	-0.0416 	372	172	112
031.9	Unspecified diseases due to mycobacteria	496	"Chronic airway obstruction, not elsewhere classified"	16	3		0 	2.902607697	0.005157273	-0.5986 	372	80	8
031.9	Unspecified diseases due to mycobacteria	500	Coal workers' pneumoconiosis	16	2		0 	1.266969266	6.57E-05	-0.5934 	372	16	5
031.9	Unspecified diseases due to mycobacteria	501	Asbestosis	16	1		0 	5.676059969	0.001087784	-0.5934 	372	51	4
031.9	Unspecified diseases due to mycobacteria	502	Pneumoconiosis due to other silica or silicates	16	7	3593	1 	8.553816017	0.000715349	-1.1915 	372	323	106
031.9	Unspecified diseases due to mycobacteria	505	"Pneumoconiosis, unspecified"	16	2		0 	17.20395879	0.001530218	-0.5934 	372	69	6
031.9	Unspecified diseases due to mycobacteria	511.8	PLEURAL EFFUS NEC NOT TB	16	1	4318	1 	5.3530036	0.001650408	-0.0416 	372	28	14
031.9	Unspecified diseases due to mycobacteria	512.8	Spont pneumothorax NEC	16	4		0 	12.11187797	0.004771813	-0.5986 	372	158	13
031.9	Unspecified diseases due to mycobacteria	513.0	Abscess of lung	16	31	"359,343,187,097"	3 	34.98165224	0.00573885	-0.0416 	372	423	134
031.9	Unspecified diseases due to mycobacteria	515	Postinflammatory pulmonary fibrosis	16	10		0 	10.10661784	0.007324469	-0.9507 	372	65	4
031.9	Unspecified diseases due to mycobacteria	516.3	Idio fibros alveolitis	16	41	"345,835,936,347"	3 	13.07552405	0.003703318	2.1535 	372	812	171
031.9	Unspecified diseases due to mycobacteria	518.3	Pulmonary eosinophilia	16	1		0 	14.07326487	0.003864274	-0.5877 	372	20	1
031.9	Unspecified diseases due to mycobacteria	518.81	Acute respiratory failure	16	3	3586	1 	4.783822092	0.004293296	4.6955 	372	104	43
031.9	Unspecified diseases due to mycobacteria	518.89	"Other diseases of lung, not elsewhere classified"	16	2		0 	14.14532131	0.007268787	-0.5877 	372	73	3
031.9	Unspecified diseases due to mycobacteria	523.4	Chronic periodontitis	16	1		0 	11.30521614	0.000848865	-0.5877 	372	26	2
031.9	Unspecified diseases due to mycobacteria	530.0	Achalasia and cardiospasm	16	6		0 	2.620131844	0.000277282	-0.6038 	372	171	13
031.9	Unspecified diseases due to mycobacteria	530.11	Reflux esophagitis	16	11	6347	1 	1.500404185	0.000113203	-0.6195 	372	207	74
031.9	Unspecified diseases due to mycobacteria	530.81	Esophageal reflux	16	3		0 	1.175343546	4.48E-05	-0.5986 	372	58	19
031.9	Unspecified diseases due to mycobacteria	535.1	Atrophic gastritis	16	11		0 	3.818854535	0.000692395	-0.6195 	372	401	55
031.9	Unspecified diseases due to mycobacteria	564.1	Irritable bowel syndrome	16	5		0 	3.366090824	0.00113238	-0.6038 	372	121	10
031.9	Unspecified diseases due to mycobacteria	569.89	Other specified disorders of intestine	16	3		0 	1.169465328	4.34E-05	-0.5986 	372	9	0
031.9	Unspecified diseases due to mycobacteria	569.9	Unspecified disorder of intestine	16	8		0 	5.487469615	0.000530606	-0.6091 	372	303	65
031.9	Unspecified diseases due to mycobacteria	571.2	Alcoholic cirrhosis of liver	16	2		0 	1.81663767	0.000291054	-0.5934 	372	23	7
031.9	Unspecified diseases due to mycobacteria	571.5	Cirrhosis of liver without mention of alcohol	16	3		0 	1.692067718	0.000295298	-2.5416 	372	29	0
031.9	Unspecified diseases due to mycobacteria	572.2	Hepatic encephalopathy	16	3		0 	1.272598051	6.70E-05	-0.5986 	372	49	2
031.9	Unspecified diseases due to mycobacteria	572.3	Portal hypertension	16	5		0 	1.71357759	0.000151043	-0.6038 	372	66	9
031.9	Unspecified diseases due to mycobacteria	573.9	Unspecified disorder of liver	16	33	"34,587,097"	2 	2.215358963	0.000226226	-0.0416 	372	654	136
031.9	Unspecified diseases due to mycobacteria	576.8	Other specified disorders of biliary tract	16	6		0 	1.768867087	0.000226641	-1.4702 	372	82	4
031.9	Unspecified diseases due to mycobacteria	577.0	Acute pancreatitis	16	25	"35,866,347"	2 	1.234872873	0.000176738	4.6382 	372	622	169
031.9	Unspecified diseases due to mycobacteria	577.1	Chronic pancreatitis	16	21	"345,835,866,347"	3 	3.25707203	0.000600387	-0.6455 	372	602	162
031.9	Unspecified diseases due to mycobacteria	577.8	Other specified diseases of pancreas	16	7		0 	2.456917885	0.000257503	-0.6091 	372	199	11
031.9	Unspecified diseases due to mycobacteria	579.9	Unspecified intestinal malabsorption	16	1		0 	6.130463647	0.00057393	-0.5935 	372	6	0
031.9	Unspecified diseases due to mycobacteria	586	"Renal failure, unspecified"	16	25	6347	1 	2.050390168	0.000576579	3.0353 	372	513	75
031.9	Unspecified diseases due to mycobacteria	590.80	"Pyelonephritis, unspecified"	16	3		0 	0.515086271	-0.000187436	-0.5986 	372	70	20
031.9	Unspecified diseases due to mycobacteria	593.9	Unspecified disorder of kidney and ureter	16	1		0 	1.408661994	0.000385289	-0.5934 	372	38	3
031.9	Unspecified diseases due to mycobacteria	596.54	Neurogenic bladder NOS	16	1		0 	0.985069557	-4.17E-06	-0.5934 	372	21	4
031.9	Unspecified diseases due to mycobacteria	596.9	Unspecified disorder of bladder	16	1		0 	11.1947597	0.0008439	-0.5934 	372	115	8
031.9	Unspecified diseases due to mycobacteria	599.7	Hematuria	16	2		0 	0.862524771	-0.000161254	-0.5934 	372	24	4
031.9	Unspecified diseases due to mycobacteria	610.1	Diffuse cystic mastopathy	16	1		0 	3.504997417	0.000741851	-0.5934 	372	11	0
031.9	Unspecified diseases due to mycobacteria	620.2	Other and unspecified ovarian cyst	16	4	4318	1 	0.844910888	-4.68E-05	-0.5986 	372	78	21
031.9	Unspecified diseases due to mycobacteria	621.0	Polyp of corpus uteri	16	5	4318	1 	1.154791026	3.99E-05	-0.6038 	372	128	17
031.9	Unspecified diseases due to mycobacteria	686.1	Pyogenic granuloma of skin and subcutaneous tissue	16	2		0 	36.81232628	0.002311845	-0.5934 	372	120	36
031.9	Unspecified diseases due to mycobacteria	695.1	FORCEP DELIV NOS-DELIVER	16	2		0 	10.64360107	0.001157894	-0.5934 	372	35	8
031.9	Unspecified diseases due to mycobacteria	696.0	Psoriatic arthropathy	16	18		0 	5.053070146	0.000499424	-0.6351 	372	449	90
031.9	Unspecified diseases due to mycobacteria	696.1	Other psoriasis	16	13	3593	1 	0.941288688	-1.68E-05	-0.6247 	372	131	77
031.9	Unspecified diseases due to mycobacteria	706.2	Sebaceous cyst	16	3		0 	6.257123813	0.001008536	-0.5986 	372	71	3
031.9	Unspecified diseases due to mycobacteria	708.9	"Urticaria, unspecified"	16	1		0 	4.227983969	0.000434853	-0.5877 	372	35	9
031.9	Unspecified diseases due to mycobacteria	710.0	Systemic lupus erythematosus	16	134	"345,834,593,460,358,000,000,000"	6 	1.046377768	1.26E-05	1.9733 	372	1238	191
031.9	Unspecified diseases due to mycobacteria	710.1	Systemic sclerosis	16	97	"3,586,431,863,476,550"	4 	8.973635208	0.001277166	2.7419 	372	1224	160
031.9	Unspecified diseases due to mycobacteria	710.2	Sicca syndrome	16	28	3586	1 	6.649934159	0.000858325	3.1727 	372	463	101
031.9	Unspecified diseases due to mycobacteria	710.3	Dermatomyositis	16	13	"358,643,186,347"	3 	15.54658963	0.001021775	4.6695 	372	329	144
031.9	Unspecified diseases due to mycobacteria	714.0	Rheumatoid arthritis	16	323	"34,583,459,358,635,900,000,000,000,000,000"	8 	2.605445307	0.001240241	1.0729 	372	1653	265
031.9	Unspecified diseases due to mycobacteria	715	Osteoarthrosis and allied disorders	16	6		0 	47.94073873	0.001877555	-1.4702 	372	55	1
031.9	Unspecified diseases due to mycobacteria	720.0	Ankylosing spondylitis	16	21	"34,583,586"	2 	3.59461539	0.000379088	4.2441 	372	481	157
031.9	Unspecified diseases due to mycobacteria	726.91	Exostosis of unspecified site	16	3		0 	2.874159427	0.000306246	-2.5416 	372	31	2
031.9	Unspecified diseases due to mycobacteria	728.3	Other specific muscle disorders	16	6		0 	6.27998715	0.000583581	-0.6038 	372	36	0
031.9	Unspecified diseases due to mycobacteria	729.1	"Myalgia and myositis, unspecified"	16	2		0 	1.95076812	0.000266849	-0.5877 	372	21	4
031.9	Unspecified diseases due to mycobacteria	733.42	Aseptic necrosis of head and neck of femur	16	10		0 	0.930547921	-2.00E-05	-0.6143 	372	431	26
031.9	Unspecified diseases due to mycobacteria	733.99	Other disorders of bone and cartilage	16	5		0 	2.298635616	0.000475154	-1.7083 	372	96	4
031.9	Unspecified diseases due to mycobacteria	753.12	"Polycystic kidney, unspecified type"	16	9		0 	12.04819827	0.001246797	-0.6143 	372	237	11
031.9	Unspecified diseases due to mycobacteria	757.39	Other specified anomalies of skin	16	24		0 	46.671432	0.00185146	-0.6507 	372	189	8
031.9	Unspecified diseases due to mycobacteria	780.09	Other alteration of consciousness	16	1		0 	6.239971983	0.001299917	-0.5934 	372	84	53
031.9	Unspecified diseases due to mycobacteria	780.52	"Insomnia, unspecified"	16	2		0 	5.398909909	0.000741712	-0.5934 	372	49	3
031.9	Unspecified diseases due to mycobacteria	781.3	Lack of coordination	16	19		0 	1.591845216	0.000225385	-0.6403 	372	194	6
031.9	Unspecified diseases due to mycobacteria	786.09	Other respiratory abnormalities	16	1		0 	4.220811295	0.00190001	-0.5934 	372	10	0
031.9	Unspecified diseases due to mycobacteria	790.5	Other nonspecific abnormal serum enzyme levels	16	2		0 	0.894828893	-3.08E-05	-0.5934 	372	27	2
031.9	Unspecified diseases due to mycobacteria	790.6	Other abnormal blood chemistry	16	2		0 	1.417873599	0.000339202	-0.5934 	372	36	4
031.9	Unspecified diseases due to mycobacteria	791.0	Proteinuria	16	21	6347	1 	4.128578166	0.000603301	-0.6455 	372	436	77
031.9	Unspecified diseases due to mycobacteria	995.2	"Other and unspecified adverse effect of drug, medicinal and biological substance"	16	4		0 	2.760138451	0.000976542	-2.0416 	372	50	1
031.9	Unspecified diseases due to mycobacteria	995.3	"Allergy, unspecified, not elsewhere classified"	16	10		0 	5.936702878	0.000561197	-0.9507 	372	78	20
037	Tetanus	185	Malignant neoplasm of prostate	2	29		0 	0.523448411	-0.000261939	-0.3328 	116	274	5
037	Tetanus	197.7	"Malignant neoplasm of liver, secondary"	2	48		0 	1.066972544	1.80E-05	-0.1249 	116	813	13
037	Tetanus	211.3	Benign neoplasm of colon	2	10		0 	0.595036791	-0.000146358	-0.9085 	116	306	4
037	Tetanus	218.9	"Leiomyoma of uterus, unspecified"	2	3		0 	5.178786031	0.000720265	-2.4994 	116	116	3
037	Tetanus	239.7	Neoplasm of unspecified nature of endocrine glands and other parts of nervous system	2	1		0 	31.69787992	0.001510174	-0.0052 	116	17	0
037	Tetanus	240.9	"Goiter, unspecified"	2	12		0 	5.751144582	0.000549033	-0.0312 	116	231	3
037	Tetanus	244.9	Unspecified acquired hypothyroidism	2	27		0 	0.980760417	-1.35E-05	-0.3566 	116	454	10
037	Tetanus	251.1	Other specified hypoglycemia	2	6		0 	101.652904	0.002764795	-0.0156 	116	150	2
037	Tetanus	251.2	"Hypoglycemia, unspecified"	2	16		0 	3.433875149	0.000632187	-0.5877 	116	513	9
037	Tetanus	253.5	Diabetes insipidus	2	6		0 	35.83575325	0.001611738	-1.4280 	116	131	7
037	Tetanus	263.9	Unspecified protein-calorie malnutrition	2	5		0 	3.167430158	0.001023307	-0.0156 	116	113	4
037	Tetanus	272.4	Other and unspecified hyperlipidemia	2	5		0 	0.459591093	-0.000222674	-1.6661 	116	162	4
037	Tetanus	275.2	Disorders of magnesium metabolism	2	4		0 	5.273347188	0.00072991	-1.9994 	116	37	0
037	Tetanus	276.2	Acidosis	2	6		0 	1.466077868	0.000151572	-1.4280 	116	70	3
037	Tetanus	276.8	Hypopotassemia	2	1		0 	1.771890538	0.000851647	-0.0052 	116	10	0
037	Tetanus	280.9	"Iron deficiency anemia, unspecified"	2	1		0 	0.399523049	-0.000265722	-0.0052 	-	-	-
037	Tetanus	285.9	"Anemia, unspecified"	2	35		0 	0.720529867	-0.000251026	-0.2772 	116	726	15
037	Tetanus	286.9	Other and unspecified coagulation defects	2	10		0 	2.055156096	0.000204224	-0.9085 	116	143	1
037	Tetanus	287.5	"Thrombocytopenia, unspecified"	2	24		0 	0.938023015	-1.78E-05	-0.3994 	116	418	11
037	Tetanus	311	"Depressive disorder, not elsewhere classified"	2	5		0 	1.678674859	0.000292888	-0.0156 	116	55	2
037	Tetanus	322.9	"Meningitis, unspecified"	2	1		0 	23.07696855	0.001272928	-0.0052 	116	19	0
037	Tetanus	331.0	Alzheimer's disease	2	246	6622	1 	0.895698435	-4.35E-05	-0.6344 	116	1522	69
037	Tetanus	333.5	Other choreas	2	5		0 	41.2990479	0.001736784	-1.6661 	116	57	1
037	Tetanus	344.1	Paraplegia	2	1		0 	6.472666314	0.000596076	-0.0052 	116	21	1
037	Tetanus	348.8	BRAIN CONDITIONS NEC	2	1		0 	13.88550623	0.000957907	-0.0052 	116	121	6
037	Tetanus	357.2	Polyneuropathy in diabetes	2	2		0 	2.159029999	0.000310063	-0.0052 	116	168	7
037	Tetanus	358.0	Myasthenia gravis	2	17		0 	10.24849601	0.000800364	-0.0468 	116	363	7
037	Tetanus	365.9	Unspecified glaucoma	2	16		0 	0.571309356	-0.000158162	-0.5877 	116	99	1
037	Tetanus	366.9	Unspecified cataract	2	36		0 	2.008479069	0.000197454	-0.2697 	116	108	1
037	Tetanus	401.9	Unspecified essential hypertension	2	64		0 	1.109704946	0.000234494	-0.1665 	116	660	10
037	Tetanus	411.1	Intermediate coronary syndrome	2	9		0 	0.451130416	-0.000529678	-0.0260 	116	414	7
037	Tetanus	414.9	"Chronic ischemic heart disease, unspecified"	2	2		0 	0.484768449	-0.000363935	-0.0052 	116	58	1
037	Tetanus	416.0	Primary pulmonary hypertension	2	8		0 	2.376634754	0.000350894	-0.0208 	116	246	3
037	Tetanus	425.4	Other primary cardiomyopathies	2	42		0 	1.002161419	1.05E-06	-0.2320 	116	468	6
037	Tetanus	427.1	Paroxysmal ventricular tachycardia	2	3		0 	0.322351996	-0.000334648	-2.4994 	116	94	1
037	Tetanus	427.31	Atrial fibrillation	2	8		0 	1.477283373	0.000597453	-0.0208 	116	225	6
037	Tetanus	427.41	Ventricular fibrillation	2	1		0 	1.934348834	0.000186426	-0.0052 	116	63	0
037	Tetanus	427.81	Sinoatrial node dysfunction	2	1		0 	0.406048776	-0.000260672	-0.0052 	116	63	0
037	Tetanus	429.2	"Cardiovascular disease, unspecified"	2	16		0 	0.80192326	-0.000107696	-0.0416 	116	455	10
037	Tetanus	434.0	Cerebral thrombosis	2	1		0 	1.694774399	0.000148142	0.0006 	116	17	1
037	Tetanus	435.9	Unspecified transient cerebral ischemia	2	2		0 	0.243387659	-0.000431763	-0.0052 	116	90	5
037	Tetanus	437.0	Cerebral atherosclerosis	2	1		0 	0.971098918	-8.16E-06	0.0006 	116	27	2
037	Tetanus	440.9	Generalized and unspecified atherosclerosis	2	16		0 	0.409251899	-0.000258229	-0.0416 	116	335	5
037	Tetanus	446.5	Giant cell arteritis	2	13		0 	4.100872067	0.000424466	-0.0364 	116	439	11
037	Tetanus	490	"Bronchitis, not specified as acute or chronic"	2	4		0 	2.051562771	0.000288643	-0.0104 	116	56	1
037	Tetanus	492.8	Other emphysema	2	30		0 	0.882383458	-6.09E-05	-0.0781 	116	463	7
037	Tetanus	494	Bronchiectasis	2	7		0 	2.63302216	0.000279122	-0.0208 	116	172	3
037	Tetanus	496	"Chronic airway obstruction, not elsewhere classified"	2	3		0 	0.764976276	-0.000300968	-0.0104 	116	80	1
037	Tetanus	511.8	PLEURAL EFFUS NEC NOT TB	2	1		0 	2.398314211	0.000250464	-0.0052 	116	28	0
037	Tetanus	512.8	Spont pneumothorax NEC	2	4		0 	3.742415728	0.000556375	-0.0104 	116	158	7
037	Tetanus	515	Postinflammatory pulmonary fibrosis	2	10		0 	1.078115027	2.97E-05	-0.9085 	116	65	1
037	Tetanus	518.3	Pulmonary eosinophilia	2	1		0 	3.940791198	0.000410664	0.0006 	116	20	1
037	Tetanus	518.81	Acute respiratory failure	2	3		0 	8.518255389	0.004030098	-0.0104 	116	104	8
037	Tetanus	571.8	Other chronic nonalcoholic liver disease	2	1		0 	8.145135507	0.000693667	-0.0052 	116	18	2
037	Tetanus	572.2	Hepatic encephalopathy	2	3		0 	5.701640088	0.000545669	-0.0104 	116	49	4
037	Tetanus	577.0	Acute pancreatitis	2	25		0 	1.229470979	8.16E-05	-0.0677 	116	622	17
037	Tetanus	586	"Renal failure, unspecified"	2	25		0 	1.148299218	3.85E-05	-0.3840 	116	513	15
037	Tetanus	593.4	Other ureteric obstruction	2	2		0 	4.225427322	0.000434947	-0.0052 	116	64	3
037	Tetanus	593.9	Unspecified disorder of kidney and ureter	2	1		0 	0.788906176	-9.40E-05	-0.0052 	116	38	2
037	Tetanus	599.7	Hematuria	2	2		0 	1.288127545	0.000159665	-0.0052 	116	24	1
037	Tetanus	610.1	Diffuse cystic mastopathy	2	1		0 	3.925873091	0.000409358	-0.0052 	116	11	0
037	Tetanus	620.2	Other and unspecified ovarian cyst	2	4		0 	3.785466893	0.00039689	-0.0104 	116	78	2
037	Tetanus	686.8	Other specified local infections of skin and subcutaneous tissue	2	1		0 	59.587599	0.002102017	0.0006 	116	9	0
037	Tetanus	714.0	Rheumatoid arthritis	2	323		0 	1.167321559	6.11E-05	-0.8431 	116	1653	25
037	Tetanus	790.6	Other abnormal blood chemistry	2	2		0 	1.058753383	2.25E-05	-0.0052 	116	36	1
037	Tetanus	995.2	"Other and unspecified adverse effect of drug, medicinal and biological substance"	2	4		0 	1.124208145	3.26E-05	-1.9994 	116	50	2
042	Human immunodeficiency virus [HIV] disease	255.4	Corticoadrenal insufficiency	19	14		0 	351.949309	0.005184306	-0.7187 	368	142	6
042	Human immunodeficiency virus [HIV] disease	263.9	Unspecified protein-calorie malnutrition	19	5		0 	22.34797945	0.00126482	-0.5156 	368	113	5
042	Human immunodeficiency virus [HIV] disease	273.3	Macroglobulinemia	19	5	6387	1 	1865.91557	0.011957736	-0.0520 	368	151	51
042	Human immunodeficiency virus [HIV] disease	276.8	Hypopotassemia	19	1		0 	4.500601966	0.000484683	-0.5052 	368	10	0
042	Human immunodeficiency virus [HIV] disease	285.9	"Anemia, unspecified"	19	35	"345,835,866,352"	3 	6.536235226	0.000624035	-0.3298 	368	726	182
042	Human immunodeficiency virus [HIV] disease	319	Unspecified intellectual disabilities	19	82		0 	494.6892025	0.006150134	-0.7076 	368	207	1
042	Human immunodeficiency virus [HIV] disease	427.31	Atrial fibrillation	19	8		0 	3.607980546	0.000409678	-0.5208 	368	225	5
046.1	JAKOB-CREUTZFELDT DIS	046.3	Progressive multifocal leukoencephalopathy	13	45		0 	219.7636688	0.004086802	-0.8340 	243	509	15
046.1	JAKOB-CREUTZFELDT DIS	117.5	Cryptococcosis	13	9		0 	56.94988557	0.002903838	-0.7403 	243	78	10
046.1	JAKOB-CREUTZFELDT DIS	161.9	"Malignant neoplasm of larynx, unspecified"	13	1		0 	7.745184437	0.000671334	-0.7137 	243	60	0
046.1	JAKOB-CREUTZFELDT DIS	162.9	"Malignant neoplasm of bronchus and lung, unspecified"	13	18		0 	0.435916982	-0.000237355	-0.7553 	243	361	16
046.1	JAKOB-CREUTZFELDT DIS	185	Malignant neoplasm of prostate	13	29		0 	0.730526903	-0.00025076	-0.7924 	243	274	5
046.1	JAKOB-CREUTZFELDT DIS	197.7	"Malignant neoplasm of liver, secondary"	13	48	"1,021,113"	2 	0.372267893	-0.000285982	1.8386 	243	813	50
046.1	JAKOB-CREUTZFELDT DIS	198.2	Secondary malignant neoplasm of skin	13	1		0 	6.164956204	0.000815068	-0.7195 	243	52	3
046.1	JAKOB-CREUTZFELDT DIS	198.6	Secondary malignant neoplasm of ovary	13	1		0 	7.130071262	0.000635896	-0.7137 	243	4	0
046.1	JAKOB-CREUTZFELDT DIS	199.1	Other malignant neoplasm without specification of site	13	1		0 	1.562653086	0.000176593	-0.7137 	243	10	4
046.1	JAKOB-CREUTZFELDT DIS	211.3	Benign neoplasm of colon	13	10		0 	0.830435961	-0.00010375	-0.9455 	243	306	7
046.1	JAKOB-CREUTZFELDT DIS	218.9	"Leiomyoma of uterus, unspecified"	13	3		0 	0.903442069	-2.82E-05	-2.5364 	243	116	5
046.1	JAKOB-CREUTZFELDT DIS	228.1	"Lymphangioma, any site"	13	1		0 	30.85398624	0.001488503	-0.7137 	243	65	6
046.1	JAKOB-CREUTZFELDT DIS	235.2	"Neoplasm of uncertain behavior of stomach, intestines, and rectum"	13	1		0 	3.050713509	0.000460251	-0.7195 	243	10	0
046.1	JAKOB-CREUTZFELDT DIS	235.7	"Neoplasm of uncertain behavior of trachea, bronchus, and lung"	13	1		0 	7.421064434	0.000652887	-0.7195 	243	47	2
046.1	JAKOB-CREUTZFELDT DIS	237.3	Neoplasm of uncertain behavior of paraganglia	13	4		0 	59.70246337	0.002104039	-0.7247 	243	26	0
046.1	JAKOB-CREUTZFELDT DIS	238.4	Polycythemia vera	13	2		0 	2.132484702	0.000214908	-0.7137 	243	116	9
046.1	JAKOB-CREUTZFELDT DIS	239.0	Neoplasm of unspecified nature of digestive system	13	22		0 	4.610228832	0.000465786	-0.7715 	243	327	17
046.1	JAKOB-CREUTZFELDT DIS	239.2	"Neoplasm of unspecified nature of bone, soft tissue, and skin"	13	1		0 	17.73340496	0.001100539	-0.7195 	243	35	4
046.1	JAKOB-CREUTZFELDT DIS	239.7	Neoplasm of unspecified nature of endocrine glands and other parts of nervous system	13	1		0 	11.05942514	0.000837808	-0.7195 	243	17	1
046.1	JAKOB-CREUTZFELDT DIS	244.9	Unspecified acquired hypothyroidism	13	27		0 	1.653910538	0.000777258	-0.7814 	243	454	23
046.1	JAKOB-CREUTZFELDT DIS	250.1	Diabetes with ketoacidosis	13	3		0 	32.12688612	0.00152091	-0.7190 	243	58	14
046.1	JAKOB-CREUTZFELDT DIS	251.2	"Hypoglycemia, unspecified"	13	16		0 	2.396165626	0.000613955	-0.7559 	243	513	23
046.1	JAKOB-CREUTZFELDT DIS	253.2	Panhypopituitarism	13	4		0 	11.62091744	0.001220515	-2.0364 	243	44	1
046.1	JAKOB-CREUTZFELDT DIS	253.5	Diabetes insipidus	13	6		0 	12.50313369	0.000901028	-1.4650 	243	131	17
046.1	JAKOB-CREUTZFELDT DIS	255.4	Corticoadrenal insufficiency	13	14		0 	1.933787412	0.000186096	-0.7449 	243	142	7
046.1	JAKOB-CREUTZFELDT DIS	259.9	Unspecified endocrine disorder	13	3		0 	24.8760264	0.001325803	-0.7189 	243	41	4
046.1	JAKOB-CREUTZFELDT DIS	260	Kwashiorkor	13	12		0 	6.932071219	0.000882766	-0.8057 	243	297	16
046.1	JAKOB-CREUTZFELDT DIS	261	Nutritional marasmus	13	1		0 	3.414170608	0.000512122	-0.7195 	243	1	0
046.1	JAKOB-CREUTZFELDT DIS	263.9	Unspecified protein-calorie malnutrition	13	5		0 	3.929315068	0.002341422	-0.7299 	243	113	4
046.1	JAKOB-CREUTZFELDT DIS	266.2	Other B-complex deficiencies	13	2		0 	4.611178366	0.00104294	-0.7137 	243	41	0
046.1	JAKOB-CREUTZFELDT DIS	272.4	Other and unspecified hyperlipidemia	13	5		0 	0.160351837	-0.000585729	-1.7031 	243	162	3
046.1	JAKOB-CREUTZFELDT DIS	273.8	Other disorders of plasma protein metabolism	13	5		0 	2.934863629	0.000626736	-0.7241 	243	107	6
046.1	JAKOB-CREUTZFELDT DIS	275.2	Disorders of magnesium metabolism	13	4		0 	1.839876629	0.000242867	-2.0364 	243	37	5
046.1	JAKOB-CREUTZFELDT DIS	275.3	Disorders of phosphorus metabolism	13	3		0 	1.979743452	0.000192971	-0.7247 	243	35	5
046.1	JAKOB-CREUTZFELDT DIS	275.4	Disorders of calcium metabolism	13	2		0 	1.743434552	0.000312843	-0.7195 	243	18	1
046.1	JAKOB-CREUTZFELDT DIS	276.2	Acidosis	13	6	5621	1 	1.278790448	0.000153494	-0.7299 	243	70	22
046.1	JAKOB-CREUTZFELDT DIS	276.8	Hypopotassemia	13	1		0 	1.533172098	0.000995919	-0.7195 	243	10	0
046.1	JAKOB-CREUTZFELDT DIS	280.9	"Iron deficiency anemia, unspecified"	13	1		0 	1.533334338	0.000399561	-0.7195 	-	-	-
046.1	JAKOB-CREUTZFELDT DIS	281.9	Unspecified deficiency anemia	13	4		0 	1.281214565	0.000119556	-0.7247 	243	78	1
046.1	JAKOB-CREUTZFELDT DIS	282.4	Thalassemias	13	12		0 	3.814447665	0.000399225	-0.7455 	243	156	9
046.1	JAKOB-CREUTZFELDT DIS	283.0	Autoimmune hemolytic anemias	13	2		0 	4.461511773	0.000453986	-0.7137 	243	62	5
046.1	JAKOB-CREUTZFELDT DIS	285.8	Other specified anemias	13	4		0 	3.716692055	0.000552309	-0.7247 	243	78	0
046.1	JAKOB-CREUTZFELDT DIS	285.9	"Anemia, unspecified"	13	35		0 	1.185141552	0.00028154	-0.8080 	243	726	42
046.1	JAKOB-CREUTZFELDT DIS	286.3	Congenital deficiency of other clotting factors	13	17		0 	9.950410562	0.000785898	-0.7611 	243	121	10
046.1	JAKOB-CREUTZFELDT DIS	286.6	Defibrination syndrome	13	6		0 	2.51290621	0.000264451	-0.7241 	243	124	13
046.1	JAKOB-CREUTZFELDT DIS	286.9	Other and unspecified coagulation defects	13	10		0 	0.71704622	-9.27E-05	-0.9455 	243	143	11
046.1	JAKOB-CREUTZFELDT DIS	287.5	"Thrombocytopenia, unspecified"	13	24		0 	1.309109043	0.000150268	-0.7767 	243	418	25
046.1	JAKOB-CREUTZFELDT DIS	289.9	Unspecified diseases of blood and blood-forming organs	13	2		0 	1.727835135	0.000153466	-3.3698 	243	21	1
046.1	JAKOB-CREUTZFELDT DIS	290.4	Vascular dementia	13	2		0 	76.37841796	0.002388653	-0.7137 	243	37	5
046.1	JAKOB-CREUTZFELDT DIS	291.0	Alcohol withdrawal delirium	13	7	4137	1 	1.66634777	0.000143074	-0.7351 	243	252	41
046.1	JAKOB-CREUTZFELDT DIS	292.0	Drug withdrawal	13	1		0 	3.519154929	0.000372039	-0.7137 	243	12	5
046.1	JAKOB-CREUTZFELDT DIS	294.8	Other persistent mental disorders due to conditions classified elsewhere	13	8	4137	1 	4.666989515	0.00066519	5.6935 	243	337	48
046.1	JAKOB-CREUTZFELDT DIS	296.80	"Bipolar disorder, unspecified"	13	78		0 	10.795021	0.001430552	-0.9115 	243	636	19
046.1	JAKOB-CREUTZFELDT DIS	298.8	Other and unspecified reactive psychosis	13	18		0 	19.56032655	0.002013415	-0.7611 	243	420	16
046.1	JAKOB-CREUTZFELDT DIS	300.3	Obsessive-compulsive disorders	13	11		0 	7.357050323	0.000649185	-0.7455 	243	256	17
046.1	JAKOB-CREUTZFELDT DIS	311	"Depressive disorder, not elsewhere classified"	13	5		0 	2.196343137	0.000874073	-0.7299 	243	55	1
046.1	JAKOB-CREUTZFELDT DIS	319	Unspecified intellectual disabilities	13	82		0 	2.718072541	0.000288745	-0.9219 	243	207	5
046.1	JAKOB-CREUTZFELDT DIS	323.9	"Unspecified causes of encephalitis, myelitis, and encephalomyelitis"	13	6		0 	110.7880764	0.008666864	-1.4650 	243	39	1
046.1	JAKOB-CREUTZFELDT DIS	331.0	Alzheimer's disease	13	246	"1,021,113,111,415,090,000"	5 	9.687815212	0.006140856	1.0162 	243	1522	93
046.1	JAKOB-CREUTZFELDT DIS	331.4	Obstructive hydrocephalus	13	12		0 	7.588224408	0.001624164	-0.8057 	243	159	7
046.1	JAKOB-CREUTZFELDT DIS	331.9	"Cerebral degeneration, unspecified"	13	2		0 	15.15797159	0.004397339	-0.7195 	243	47	1
046.1	JAKOB-CREUTZFELDT DIS	332	Parkinson's disease	13	21	4137	1 	85.49278764	0.003579048	3.5999 	243	502	34
046.1	JAKOB-CREUTZFELDT DIS	333.1	Essential and other specified forms of tremor	13	1		0 	7.902726355	0.001521874	-0.7196 	243	3	0
046.1	JAKOB-CREUTZFELDT DIS	333.2	Myoclonus	13	8		0 	311.3219165	0.027556721	-1.1475 	243	77	4
046.1	JAKOB-CREUTZFELDT DIS	333.4	Huntington's chorea	13	34	5621	1 	28.02932553	0.001413949	2.6106 	243	419	23
046.1	JAKOB-CREUTZFELDT DIS	333.5	Other choreas	13	5		0 	14.40928319	0.000978384	-1.7031 	243	57	1
046.1	JAKOB-CREUTZFELDT DIS	334.3	Other cerebellar ataxia	13	25		0 	15.88887914	0.001463151	-0.7819 	243	150	1
046.1	JAKOB-CREUTZFELDT DIS	334.8	Other spinocerebellar diseases	13	4		0 	136.2033385	0.003208349	-2.0364 	243	103	0
046.1	JAKOB-CREUTZFELDT DIS	335.20	Amyotrophic lateral sclerosis	13	66	4137	1 	7.154279613	0.000637325	-0.8802 	243	827	44
046.1	JAKOB-CREUTZFELDT DIS	340	Multiple sclerosis	13	141	"3,119,312,031,233,610,000"	5 	6.763874249	0.001063716	1.1608 	243	1170	82
046.1	JAKOB-CREUTZFELDT DIS	341.9	"Demyelinating disease of central nervous system, unspecified"	13	2		0 	55.53717523	0.002866295	-0.7137 	243	42	3
046.1	JAKOB-CREUTZFELDT DIS	348.3	"Encephalopathy, not elsewhere classified"	13	5		0 	33.40916498	0.00971289	-1.7031 	243	57	2
046.1	JAKOB-CREUTZFELDT DIS	348.8	BRAIN CONDITIONS NEC	13	1		0 	4.844668383	0.000483876	-0.7195 	243	121	5
046.1	JAKOB-CREUTZFELDT DIS	348.9	Unspecified condition of brain	13	3		0 	23.64453995	0.002234179	-0.7247 	243	37	2
046.1	JAKOB-CREUTZFELDT DIS	349.9	Unspecified disorders of nervous system	13	8	361	1 	96.03613411	0.006579122	-0.7293 	243	265	28
046.1	JAKOB-CREUTZFELDT DIS	354.0	Carpal tunnel syndrome	13	1		0 	1.838318691	0.000171359	-0.7195 	243	9	1
046.1	JAKOB-CREUTZFELDT DIS	356.1	Peroneal muscular atrophy	13	37		0 	19.18665132	0.001149921	-0.8132 	243	299	16
046.1	JAKOB-CREUTZFELDT DIS	356.8	Other specified idiopathic peripheral neuropathy	13	4	4137	1 	9.000371362	0.000738635	-0.7247 	243	38	25
046.1	JAKOB-CREUTZFELDT DIS	356.9	Unspecified hereditary and idiopathic peripheral neuropathy	13	3		0 	1.555257919	0.000174687	-0.7247 	243	61	4
046.1	JAKOB-CREUTZFELDT DIS	357.0	Acute infective polyneuritis	13	1		0 	5.144546607	0.000506178	-0.7195 	243	9	0
046.1	JAKOB-CREUTZFELDT DIS	357.2	Polyneuropathy in diabetes	13	2		0 	0.753287939	-0.000111737	-0.7195 	243	168	12
046.1	JAKOB-CREUTZFELDT DIS	359.1	Hereditary progressive muscular dystrophy	13	54		0 	16.23084641	0.001047065	-0.8548 	243	370	12
046.1	JAKOB-CREUTZFELDT DIS	362.50	"Macular degeneration (senile), unspecified"	13	34		0 	4.630291442	0.000809969	-0.8028 	243	520	23
046.1	JAKOB-CREUTZFELDT DIS	365.9	Unspecified glaucoma	13	16		0 	0.398660924	-0.000375604	-0.7559 	243	99	2
046.1	JAKOB-CREUTZFELDT DIS	366.9	Unspecified cataract	13	36		0 	1.401521109	0.000133095	-0.8080 	243	108	5
046.1	JAKOB-CREUTZFELDT DIS	368.2	Diplopia	13	1		0 	8.754026887	0.001026735	-0.7195 	243	29	1
046.1	JAKOB-CREUTZFELDT DIS	389.9	Unspecified hearing loss	13	88		0 	0.747433085	-8.11E-05	-0.9375 	243	287	10
046.1	JAKOB-CREUTZFELDT DIS	401.9	Unspecified essential hypertension	13	64		0 	0.955037279	-0.000162708	-0.8808 	243	660	15
046.1	JAKOB-CREUTZFELDT DIS	411.1	Intermediate coronary syndrome	13	9		0 	0.472199694	-0.000862313	-0.7403 	243	414	22
046.1	JAKOB-CREUTZFELDT DIS	414.9	"Chronic ischemic heart disease, unspecified"	13	2		0 	0.676544979	-0.000386801	-0.7195 	243	58	1
046.1	JAKOB-CREUTZFELDT DIS	416.0	Primary pulmonary hypertension	13	8		0 	0.829210477	-7.37E-05	-0.7351 	243	246	20
046.1	JAKOB-CREUTZFELDT DIS	425.1	Hypertr obstr cardiomyop	13	3		0 	2.016634466	0.000198395	-0.7189 	243	108	4
046.1	JAKOB-CREUTZFELDT DIS	425.4	Other primary cardiomyopathies	13	42		0 	0.466206961	-0.000438204	-0.8236 	243	468	13
046.1	JAKOB-CREUTZFELDT DIS	426.6	Other heart block	13	3		0 	3.186113851	0.000480082	-0.7247 	243	88	1
046.1	JAKOB-CREUTZFELDT DIS	427.1	Paroxysmal ventricular tachycardia	13	3		0 	0.674813794	-0.000271875	-2.5364 	243	94	2
046.1	JAKOB-CREUTZFELDT DIS	427.31	Atrial fibrillation	13	8		0 	0.75331462	-0.000522786	-0.7351 	243	225	6
046.1	JAKOB-CREUTZFELDT DIS	427.81	Sinoatrial node dysfunction	13	1		0 	0.566683457	-0.000321959	-0.7195 	243	63	1
046.1	JAKOB-CREUTZFELDT DIS	429.2	"Cardiovascular disease, unspecified"	13	16		0 	1.585487471	0.000538936	-0.7559 	243	455	24
046.1	JAKOB-CREUTZFELDT DIS	434.0	Cerebral thrombosis	13	1		0 	2.3652346	0.000492828	-0.7137 	243	17	2
046.1	JAKOB-CREUTZFELDT DIS	434.91	"Cerebral artery occlusion, unspecified with cerebral infarction"	13	7		0 	3.305326692	0.000703497	-1.2864 	243	156	8
046.1	JAKOB-CREUTZFELDT DIS	435.9	Unspecified transient cerebral ischemia	13	2		0 	1.103936881	0.000100414	-0.7195 	243	90	9
046.1	JAKOB-CREUTZFELDT DIS	437.0	Cerebral atherosclerosis	13	1		0 	3.726992275	0.001302724	-0.7137 	243	27	5
046.1	JAKOB-CREUTZFELDT DIS	437.1	Other generalized ischemic cerebrovascular disease	13	1		0 	3.789429601	0.00068809	-0.7195 	243	7	0
046.1	JAKOB-CREUTZFELDT DIS	440.0	Atherosclerosis of aorta	13	1		0 	0.880675551	-3.53E-05	-0.7195 	243	52	3
046.1	JAKOB-CREUTZFELDT DIS	440.9	Generalized and unspecified atherosclerosis	13	16	199	1 	1.285095935	0.000210983	5.5886 	243	335	44
046.1	JAKOB-CREUTZFELDT DIS	443.1	Thromboangiitis obliterans [Buerger's disease]	13	6		0 	29.00524536	0.001440142	-0.7299 	243	199	21
046.1	JAKOB-CREUTZFELDT DIS	443.81	Peripheral angiopathy in diseases classified elsewhere	13	18		0 	1.057398176	1.55E-05	-0.7553 	243	305	18
046.1	JAKOB-CREUTZFELDT DIS	448.0	Hereditary hemorrhagic telangiectasia	13	5		0 	17.180565	0.001081168	-1.7031 	243	179	6
046.1	JAKOB-CREUTZFELDT DIS	490	"Bronchitis, not specified as acute or chronic"	13	4		0 	0.357896253	-0.000298389	-0.7247 	243	56	4
046.1	JAKOB-CREUTZFELDT DIS	492.8	Other emphysema	13	30		0 	0.513107597	-0.000426668	-0.7924 	243	463	17
046.1	JAKOB-CREUTZFELDT DIS	494	Bronchiectasis	13	7		0 	1.83732865	0.000242299	-0.7351 	243	172	17
046.1	JAKOB-CREUTZFELDT DIS	496	"Chronic airway obstruction, not elsewhere classified"	13	3		0 	0.80070319	-0.000432078	-0.7247 	243	80	6
046.1	JAKOB-CREUTZFELDT DIS	500	Coal workers' pneumoconiosis	13	2		0 	1.980509649	0.000193085	-0.7195 	243	16	1
046.1	JAKOB-CREUTZFELDT DIS	511.8	PLEURAL EFFUS NEC NOT TB	13	1		0 	1.673548928	0.00020425	-0.7195 	243	28	6
046.1	JAKOB-CREUTZFELDT DIS	512.8	Spont pneumothorax NEC	13	4		0 	0.65286648	-0.000119229	-0.7247 	243	158	9
046.1	JAKOB-CREUTZFELDT DIS	513.0	Abscess of lung	13	31		0 	4.206373652	0.000433098	-0.7976 	243	423	24
046.1	JAKOB-CREUTZFELDT DIS	515	Postinflammatory pulmonary fibrosis	13	10		0 	1.128466553	8.26E-05	-0.9455 	243	65	0
046.1	JAKOB-CREUTZFELDT DIS	518.81	Acute respiratory failure	13	3		0 	1.629822172	0.00057157	-0.7247 	243	104	7
046.1	JAKOB-CREUTZFELDT DIS	518.89	"Other diseases of lung, not elsewhere classified"	13	2		0 	0.39485321	-0.000267635	-0.7137 	243	73	1
046.1	JAKOB-CREUTZFELDT DIS	523.1	Chronic gingivitis	13	10		0 	23.56676186	0.001287444	-0.7403 	243	348	24
046.1	JAKOB-CREUTZFELDT DIS	530.81	Esophageal reflux	13	3		0 	3.674563063	0.000546857	-0.7247 	243	58	4
046.1	JAKOB-CREUTZFELDT DIS	555.9	Regional enteritis of unspecified site	13	16		0 	4.925607153	0.000693135	-0.7559 	243	170	12
046.1	JAKOB-CREUTZFELDT DIS	564.1	Irritable bowel syndrome	13	5		0 	2.104731515	0.000422872	-0.7299 	243	121	4
046.1	JAKOB-CREUTZFELDT DIS	570	Acute and subacute necrosis of liver	13	30		0 	3.793844315	0.000397378	-0.7924 	243	607	31
046.1	JAKOB-CREUTZFELDT DIS	572.2	Hepatic encephalopathy	13	3		0 	1.989308492	0.000194386	-0.7247 	243	49	1
046.1	JAKOB-CREUTZFELDT DIS	572.3	Portal hypertension	13	5		0 	2.678641892	0.000284189	-0.7299 	243	66	2
046.1	JAKOB-CREUTZFELDT DIS	572.8	Other sequelae of chronic liver disease	13	1		0 	4.301330214	0.000440971	-0.7137 	243	8	2
046.1	JAKOB-CREUTZFELDT DIS	576.1	Cholangitis	13	2		0 	0.862731582	-4.10E-05	-0.7195 	243	103	10
046.1	JAKOB-CREUTZFELDT DIS	576.2	Obstruction of bile duct	13	10		0 	1.319828968	7.72E-05	-0.7403 	243	140	10
046.1	JAKOB-CREUTZFELDT DIS	577.0	Acute pancreatitis	13	25		0 	0.643445664	-0.000214592	-0.7819 	243	622	35
046.1	JAKOB-CREUTZFELDT DIS	577.1	Chronic pancreatitis	13	21		0 	3.394274698	0.000509391	-0.7715 	243	602	34
046.1	JAKOB-CREUTZFELDT DIS	579.9	Unspecified intestinal malabsorption	13	1		0 	9.583059931	0.000767955	-0.7196 	243	6	0
046.1	JAKOB-CREUTZFELDT DIS	586	"Renal failure, unspecified"	13	25		0 	1.201928577	8.87E-05	-0.7819 	243	513	29
046.1	JAKOB-CREUTZFELDT DIS	590.80	"Pyelonephritis, unspecified"	13	3		0 	0.805176066	-6.02E-05	-0.7247 	243	70	6
046.1	JAKOB-CREUTZFELDT DIS	593.9	Unspecified disorder of kidney and ureter	13	1		0 	0.825750695	-0.000131397	-0.7195 	243	38	0
046.1	JAKOB-CREUTZFELDT DIS	596.54	Neurogenic bladder NOS	13	1		0 	1.539847742	0.000120588	-0.7195 	243	21	1
046.1	JAKOB-CREUTZFELDT DIS	599.7	Hematuria	13	2		0 	0.719086585	-0.000263543	-0.7195 	243	24	4
046.1	JAKOB-CREUTZFELDT DIS	620.2	Other and unspecified ovarian cyst	13	4		0 	1.320753559	7.74E-05	-0.7247 	243	78	7
046.1	JAKOB-CREUTZFELDT DIS	694.4	Pemphigus	13	6		0 	18.70573265	0.001133815	-0.7299 	243	191	5
046.1	JAKOB-CREUTZFELDT DIS	694.5	Pemphigoid	13	10		0 	8.665089023	0.000721246	-0.7403 	243	238	18
046.1	JAKOB-CREUTZFELDT DIS	696.0	Psoriatic arthropathy	13	18		0 	7.898892618	0.000679916	-0.7611 	243	449	29
046.1	JAKOB-CREUTZFELDT DIS	696.1	Other psoriasis	13	13		0 	1.471410065	0.000107726	-0.7507 	243	131	16
046.1	JAKOB-CREUTZFELDT DIS	701.1	"Keratoderma, acquired"	13	9		0 	5.848404575	0.000555349	-0.7403 	243	94	1
046.1	JAKOB-CREUTZFELDT DIS	708.9	"Urticaria, unspecified"	13	1		0 	6.609128786	0.000604362	-0.7137 	243	35	0
046.1	JAKOB-CREUTZFELDT DIS	710.4	Polymyositis	13	16		0 	6.673151643	0.00060832	-0.7559 	243	328	26
046.1	JAKOB-CREUTZFELDT DIS	714.0	Rheumatoid arthritis	13	323	"11,133,119"	2 	1.018199437	1.12E-05	-0.0364 	243	1653	78
046.1	JAKOB-CREUTZFELDT DIS	720.0	Ankylosing spondylitis	13	21		0 	5.619055376	0.000539773	-0.7715 	243	481	34
046.1	JAKOB-CREUTZFELDT DIS	728.9	"Unspecified disorder of muscle, ligament, and fascia"	13	2		0 	4.990801536	0.000700024	-0.7195 	243	44	3
046.1	JAKOB-CREUTZFELDT DIS	729.1	"Myalgia and myositis, unspecified"	13	2		0 	3.049415001	0.000460057	-0.7137 	243	21	2
046.1	JAKOB-CREUTZFELDT DIS	729.9	SOFT TISSUE DIS NEC/NOS	13	4		0 	34.37761806	0.001576589	-0.7189 	243	79	2
046.1	JAKOB-CREUTZFELDT DIS	733.99	Other disorders of bone and cartilage	13	5		0 	1.796598441	0.000233119	-1.7031 	243	96	5
046.1	JAKOB-CREUTZFELDT DIS	780.09	Other alteration of consciousness	13	1		0 	15.60678707	0.002898228	-0.7195 	243	84	10
046.1	JAKOB-CREUTZFELDT DIS	780.52	"Insomnia, unspecified"	13	2	5621	1 	4.219752388	0.000434214	-0.7195 	243	49	22
046.1	JAKOB-CREUTZFELDT DIS	781.3	Lack of coordination	13	19		0 	14.10065822	0.003990267	-0.7663 	243	194	5
046.1	JAKOB-CREUTZFELDT DIS	784.69	Other symbolic dysfunction	13	1	5621	1 	43.35990769	0.004714545	5.7091 	243	33	24
046.1	JAKOB-CREUTZFELDT DIS	786.09	Other respiratory abnormalities	13	1		0 	1.389035065	0.000183557	-0.7195 	243	10	0
046.1	JAKOB-CREUTZFELDT DIS	790.5	Other nonspecific abnormal serum enzyme levels	13	2		0 	1.398784725	9.35E-05	-0.7195 	243	27	1
046.1	JAKOB-CREUTZFELDT DIS	790.6	Other abnormal blood chemistry	13	2		0 	0.738800438	-0.000169581	-0.7195 	243	36	8
046.1	JAKOB-CREUTZFELDT DIS	791.0	Proteinuria	13	21		0 	3.226869473	0.000343457	-0.7715 	243	436	25
046.1	JAKOB-CREUTZFELDT DIS	995.2	"Other and unspecified adverse effect of drug, medicinal and biological substance"	13	4		0 	2.353424744	0.000600578	-2.0364 	243	50	1
046.2	Subacute sclerosing panencephalitis	211.3	Benign neoplasm of colon	9	10		0 	10.07595633	0.001127288	-0.9351 	323	306	13
046.2	Subacute sclerosing panencephalitis	238.4	Polycythemia vera	9	2		0 	51.74829543	0.00195493	-0.0260 	323	116	19
046.2	Subacute sclerosing panencephalitis	263.9	Unspecified protein-calorie malnutrition	9	5		0 	2.979730593	0.000321225	-0.0260 	323	113	6
046.2	Subacute sclerosing panencephalitis	266.2	Other B-complex deficiencies	9	2		0 	22.37958567	0.001253427	-0.0260 	323	41	1
046.2	Subacute sclerosing panencephalitis	276.8	Hypopotassemia	9	1		0 	1.800240787	0.000303436	-0.0260 	323	10	0
046.2	Subacute sclerosing panencephalitis	280.9	"Iron deficiency anemia, unspecified"	9	1		0 	3.38262848	0.000362351	-0.0260 	-	-	-
046.2	Subacute sclerosing panencephalitis	289.9	Unspecified diseases of blood and blood-forming organs	9	2		0 	41.92879928	0.001751847	-3.3594 	323	21	2
046.2	Subacute sclerosing panencephalitis	294.8	Other persistent mental disorders due to conditions classified elsewhere	9	8		0 	56.62613945	0.002048349	-0.0260 	323	337	48
046.2	Subacute sclerosing panencephalitis	331.0	Alzheimer's disease	9	246	"16,363,458,356,935,800,000"	5 	3.79179004	0.000400581	1.0266 	323	1522	193
046.2	Subacute sclerosing panencephalitis	331.4	Obstructive hydrocephalus	9	12		0 	30.69015205	0.001485809	-0.7953 	323	159	10
046.2	Subacute sclerosing panencephalitis	331.9	"Cerebral degeneration, unspecified"	9	2		0 	38.71930989	0.002378164	-0.0260 	323	47	2
046.2	Subacute sclerosing panencephalitis	333.2	Myoclonus	9	8		0 	236.0857867	0.004237704	-1.1371 	323	77	3
046.2	Subacute sclerosing panencephalitis	401.9	Unspecified essential hypertension	9	64	3569	1 	1.461522514	0.000339031	-0.1665 	323	660	86
046.2	Subacute sclerosing panencephalitis	411.1	Intermediate coronary syndrome	9	9		0 	0.763914172	-7.83E-05	-0.0260 	323	414	89
046.2	Subacute sclerosing panencephalitis	414.9	"Chronic ischemic heart disease, unspecified"	9	2		0 	1.36812429	8.94E-05	-0.0260 	323	58	3
046.2	Subacute sclerosing panencephalitis	425.1	Hypertr obstr cardiomyop	9	3		0 	48.93699638	0.001899004	-0.0260 	323	108	5
046.2	Subacute sclerosing panencephalitis	427.1	Paroxysmal ventricular tachycardia	9	3		0 	5.458493799	0.000756684	-2.5260 	323	94	3
046.2	Subacute sclerosing panencephalitis	427.31	Atrial fibrillation	9	8		0 	2.886384437	0.000811521	-0.0260 	323	225	5
046.2	Subacute sclerosing panencephalitis	429.2	"Cardiovascular disease, unspecified"	9	16	3569	1 	2.263205645	0.000236038	-0.0416 	323	455	102
046.2	Subacute sclerosing panencephalitis	437.0	Cerebral atherosclerosis	9	1		0 	8.221970836	0.000700347	-0.0260 	323	27	8
046.2	Subacute sclerosing panencephalitis	437.1	Other generalized ischemic cerebrovascular disease	9	1		0 	30.652275	0.001484832	-0.0260 	323	7	3
046.2	Subacute sclerosing panencephalitis	496	"Chronic airway obstruction, not elsewhere classified"	9	3		0 	1.850514039	0.000374311	-0.0260 	323	80	18
046.2	Subacute sclerosing panencephalitis	515	Postinflammatory pulmonary fibrosis	9	10		0 	4.564020281	0.000465414	-0.9351 	323	65	4
046.2	Subacute sclerosing panencephalitis	518.3	Pulmonary eosinophilia	9	1		0 	33.36536547	0.001553262	-0.0260 	323	20	1
046.2	Subacute sclerosing panencephalitis	518.81	Acute respiratory failure	9	3	3586	1 	4.652982513	0.000672958	-0.0260 	323	104	53
046.2	Subacute sclerosing panencephalitis	555.0	Regional enteritis of small intestine	9	83	"34,583,565,356,935,800,000"	5 	162.9368072	0.003514007	2.1427 	323	788	209
046.2	Subacute sclerosing panencephalitis	564.1	Irritable bowel syndrome	9	5		0 	12.76870453	0.000914471	-0.0260 	323	121	12
046.2	Subacute sclerosing panencephalitis	577.0	Acute pancreatitis	9	25	3586	1 	5.204760479	0.00051371	-0.0260 	323	622	119
046.2	Subacute sclerosing panencephalitis	780.09	Other alteration of consciousness	9	1		0 	47.34058745	0.001866502	-0.0260 	323	84	25
046.2	Subacute sclerosing panencephalitis	781.3	Lack of coordination	9	19		0 	20.12799839	0.001182681	-0.5260 	323	194	2
046.2	Subacute sclerosing panencephalitis	790.6	Other abnormal blood chemistry	9	2		0 	4.482055989	0.000458912	-0.0260 	323	36	2
046.3	Progressive multifocal leukoencephalopathy	151.9	"Malignant neoplasm of stomach, unspecified site"	45	14		0 	9.176778187	0.000747761	-0.7864 	509	404	39
046.3	Progressive multifocal leukoencephalopathy	162.3	"Malignant neoplasm of upper lobe, bronchus or lung"	45	277	"112,001,387,332,356,000,000,000,000,000"	8 	3.166531547	0.000585706	1.1799 	509	1780	221
046.3	Progressive multifocal leukoencephalopathy	162.9	"Malignant neoplasm of bronchus and lung, unspecified"	45	18		0 	2.920376348	0.00054073	-0.6460 	509	361	40
046.3	Progressive multifocal leukoencephalopathy	172.9	"Melanoma of skin, site unspecified"	45	11		0 	56.17554456	0.002038811	-0.9530 	509	244	29
046.3	Progressive multifocal leukoencephalopathy	173.9	Malig neo skin NOS	45	11		0 	54.67804201	0.002010457	-0.9530 	509	329	42
046.3	Progressive multifocal leukoencephalopathy	185	Malignant neoplasm of prostate	45	29	11200	1 	0.815680346	-0.000114777	-0.4530 	509	274	33
046.3	Progressive multifocal leukoencephalopathy	188.9	"Malignant neoplasm of bladder, part unspecified"	45	4		0 	1.904527772	0.000181806	-0.1197 	509	160	23
046.3	Progressive multifocal leukoencephalopathy	196.0	"Secondary and unspecified malignant neoplasm of lymph nodes of head, face, and neck"	45	105	332	1 	4.27341073	0.000438839	-0.1197 	509	1185	108
046.3	Progressive multifocal leukoencephalopathy	197.0	Secondary malignant neoplasm of lung	45	22		0 	2.643511358	0.000396815	-0.1197 	509	436	25
046.3	Progressive multifocal leukoencephalopathy	197.7	"Malignant neoplasm of liver, secondary"	45	48	"21,523,569"	2 	2.493966499	0.000455454	3.6303 	509	813	113
046.3	Progressive multifocal leukoencephalopathy	199.1	Other malignant neoplasm without specification of site	45	1		0 	3.489605665	0.000522881	-0.1197 	509	10	0
046.3	Progressive multifocal leukoencephalopathy	203.0	Multiple myeloma	45	136	"332,356,946,096,688"	4 	10.09642502	0.000793047	-0.3539 	509	1264	148
046.3	Progressive multifocal leukoencephalopathy	205.1	Myeloid leukemia Chronic	45	47	1991	1 	112.193514	0.004111635	-0.1197 	509	832	111
046.3	Progressive multifocal leukoencephalopathy	211.3	Benign neoplasm of colon	45	10		0 	0.463617623	-0.000219618	-1.0288 	509	306	35
046.3	Progressive multifocal leukoencephalopathy	239.2	"Neoplasm of unspecified nature of bone, soft tissue, and skin"	45	1		0 	39.60097795	0.001698867	-0.1197 	509	35	2
046.3	Progressive multifocal leukoencephalopathy	239.6	Neoplasm of unspecified nature of brain	45	55		0 	17.76065175	0.001101582	-0.1457 	509	719	55
046.3	Progressive multifocal leukoencephalopathy	239.8	"NEOPLASM NOS, SITE NEC"	45	2		0 	40.25866908	0.001713639	-0.1197 	509	60	6
046.3	Progressive multifocal leukoencephalopathy	244.9	Unspecified acquired hypothyroidism	45	27		0 	1.400943049	0.000318911	-0.4768 	509	454	33
046.3	Progressive multifocal leukoencephalopathy	251.2	"Hypoglycemia, unspecified"	45	16	3569	1 	1.78364885	0.000230601	-0.0416 	509	513	63
046.3	Progressive multifocal leukoencephalopathy	251.8	Other specified disorders of pancreatic internal secretion	45	1		0 	6.484070314	0.000596712	-0.1197 	509	9	1
046.3	Progressive multifocal leukoencephalopathy	253.2	Panhypopituitarism	45	4		0 	12.97550291	0.000920905	-2.1197 	509	44	8
046.3	Progressive multifocal leukoencephalopathy	255.4	Corticoadrenal insufficiency	45	14		0 	4.31839643	0.000442544	-0.7864 	509	142	10
046.3	Progressive multifocal leukoencephalopathy	263.9	Unspecified protein-calorie malnutrition	45	5		0 	3.838916715	0.00151847	-0.1197 	509	113	12
046.3	Progressive multifocal leukoencephalopathy	266.2	Other B-complex deficiencies	45	2		0 	10.29735537	0.001796841	-0.1197 	509	41	4
046.3	Progressive multifocal leukoencephalopathy	270.6	Disorders of urea cycle metabolism	45	9		0 	94.55552655	0.002664528	-1.1197 	509	137	6
046.3	Progressive multifocal leukoencephalopathy	272.4	Other and unspecified hyperlipidemia	45	5		0 	0.358086312	-0.000299651	-1.7864 	509	162	6
046.3	Progressive multifocal leukoencephalopathy	273.3	Macroglobulinemia	45	5		0 	22.89466957	0.001267388	-0.1197 	509	151	11
046.3	Progressive multifocal leukoencephalopathy	273.8	Other disorders of plasma protein metabolism	45	5		0 	3.276964297	0.000493549	-0.1197 	509	107	6
046.3	Progressive multifocal leukoencephalopathy	275.4	Disorders of calcium metabolism	45	2		0 	3.893313969	0.00081474	-0.1197 	509	18	1
046.3	Progressive multifocal leukoencephalopathy	276.2	Acidosis	45	6		0 	1.713422293	0.000262845	-1.5483 	509	70	6
046.3	Progressive multifocal leukoencephalopathy	276.8	Hypopotassemia	45	1		0 	1.27010853	0.000337625	-0.1197 	509	10	0
046.3	Progressive multifocal leukoencephalopathy	277.3	Amyloidosis	45	1		0 	48.36395131	0.002667703	-0.1197 	509	32	9
046.3	Progressive multifocal leukoencephalopathy	279.00	"Hypogammaglobulinemia, unspecified"	45	10		0 	74.51697761	0.003335731	-1.0288 	509	142	13
046.3	Progressive multifocal leukoencephalopathy	279.03	Other selective immunoglobulin deficiencies	45	1		0 	140.8344638	0.003263243	-0.1197 	-	-	-
046.3	Progressive multifocal leukoencephalopathy	280.8	Other specified iron deficiency anemias	45	1		0 	10.89539301	0.000830451	-0.1197 	509	14	1
046.3	Progressive multifocal leukoencephalopathy	280.9	"Iron deficiency anemia, unspecified"	45	1		0 	1.867708976	0.000435009	-0.1197 	-	-	-
046.3	Progressive multifocal leukoencephalopathy	281.9	Unspecified deficiency anemia	45	4		0 	6.675940105	0.001614776	-0.1197 	509	78	13
046.3	Progressive multifocal leukoencephalopathy	282.4	Thalassemias	45	12		0 	8.518153068	0.000713633	-0.1197 	509	156	13
046.3	Progressive multifocal leukoencephalopathy	283.0	Autoimmune hemolytic anemias	45	2		0 	19.92626117	0.001661043	-0.1197 	509	62	12
046.3	Progressive multifocal leukoencephalopathy	285.8	Other specified anemias	45	4		0 	4.149926098	0.00042853	-0.1197 	509	78	9
046.3	Progressive multifocal leukoencephalopathy	285.9	"Anemia, unspecified"	45	35	3569	1 	2.085179336	0.001104276	1.9063 	509	726	87
046.3	Progressive multifocal leukoencephalopathy	287.2	Other nonthrombocytopenic purpuras	45	2		0 	49.19678688	0.00190308	-0.1197 	509	96	14
046.3	Progressive multifocal leukoencephalopathy	287.5	"Thrombocytopenia, unspecified"	45	24	3569	1 	4.385113727	0.001101208	-0.0625 	509	418	86
046.3	Progressive multifocal leukoencephalopathy	289.9	Unspecified diseases of blood and blood-forming organs	45	2		0 	3.858478461	0.000403323	-3.4530 	509	21	3
046.3	Progressive multifocal leukoencephalopathy	291.0	Alcohol withdrawal delirium	45	7		0 	3.721169254	0.00039098	-0.1197 	509	252	13
046.3	Progressive multifocal leukoencephalopathy	292.0	Drug withdrawal	45	1		0 	7.858726344	0.000677824	-0.1197 	509	12	3
046.3	Progressive multifocal leukoencephalopathy	294.8	Other persistent mental disorders due to conditions classified elsewhere	45	8		0 	10.42198886	0.001143716	-0.1197 	509	337	30
046.3	Progressive multifocal leukoencephalopathy	296.80	"Bipolar disorder, unspecified"	45	78	5074	1 	16.07111511	0.001472935	-0.1972 	509	636	49
046.3	Progressive multifocal leukoencephalopathy	298.8	Other and unspecified reactive psychosis	45	18		0 	14.56024308	0.000984362	-0.1197 	509	420	23
046.3	Progressive multifocal leukoencephalopathy	300.02	Generalized anxiety disorder	45	13	3569	1 	5.739683968	0.000548173	1.9636 	509	262	56
046.3	Progressive multifocal leukoencephalopathy	311	"Depressive disorder, not elsewhere classified"	45	5		0 	3.269811459	0.001109741	-0.1197 	509	55	3
046.3	Progressive multifocal leukoencephalopathy	323.9	"Unspecified causes of encephalitis, myelitis, and encephalomyelitis"	45	6		0 	494.8080956	0.026085838	-1.5483 	509	39	5
046.3	Progressive multifocal leukoencephalopathy	330.0	Leukodystrophy	45	5		0 	243.8840715	0.00430718	-0.1197 	509	83	10
046.3	Progressive multifocal leukoencephalopathy	331.0	Alzheimer's disease	45	246	"3,569,436,150,745,300"	4 	1.395750935	0.000187189	0.2042 	509	1522	131
046.3	Progressive multifocal leukoencephalopathy	331.4	Obstructive hydrocephalus	45	12		0 	5.648494242	0.000766855	-0.8889 	509	159	8
046.3	Progressive multifocal leukoencephalopathy	331.9	"Cerebral degeneration, unspecified"	45	2		0 	8.907816692	0.001643559	-0.1197 	509	47	1
046.3	Progressive multifocal leukoencephalopathy	333.2	Myoclonus	45	8		0 	21.72568589	0.001231583	-1.2308 	509	77	0
046.3	Progressive multifocal leukoencephalopathy	334.3	Other cerebellar ataxia	45	25		0 	17.74095708	0.001100898	-0.5043 	509	150	13
046.3	Progressive multifocal leukoencephalopathy	335.20	Amyotrophic lateral sclerosis	45	66		0 	15.97642809	0.001037844	-0.2690 	509	827	51
046.3	Progressive multifocal leukoencephalopathy	340	Multiple sclerosis	45	141	3569	1 	5.034867539	0.000498288	-0.3695 	509	1170	105
046.3	Progressive multifocal leukoencephalopathy	344.1	Paraplegia	45	1		0 	5.04312038	0.000498898	-0.1197 	509	21	1
046.3	Progressive multifocal leukoencephalopathy	345.1	Generalized convulsive epilepsy	45	1		0 	343.3217831	0.005116441	-0.1197 	509	8	4
046.3	Progressive multifocal leukoencephalopathy	348.3	"Encephalopathy, not elsewhere classified"	45	5		0 	13.39099455	0.002485001	-1.7864 	509	57	2
046.3	Progressive multifocal leukoencephalopathy	348.8	BRAIN CONDITIONS NEC	45	1		0 	43.27507463	0.003560401	-0.1197 	509	121	16
046.3	Progressive multifocal leukoencephalopathy	349.9	Unspecified disorders of nervous system	45	8		0 	71.48702007	0.003265338	-0.1197 	509	265	42
046.3	Progressive multifocal leukoencephalopathy	355.9	Mononeuritis of unspecified site	45	17		0 	10.84517021	0.000828148	-0.6753 	509	126	9
046.3	Progressive multifocal leukoencephalopathy	356.9	Unspecified hereditary and idiopathic peripheral neuropathy	45	3		0 	3.473091304	0.00052065	-0.1197 	509	61	8
046.3	Progressive multifocal leukoencephalopathy	357.0	Acute infective polyneuritis	45	1		0 	11.48843537	0.000857189	-0.1197 	509	9	1
046.3	Progressive multifocal leukoencephalopathy	357.2	Polyneuropathy in diabetes	45	2		0 	0.841094509	-4.82E-05	-0.1197 	509	168	24
046.3	Progressive multifocal leukoencephalopathy	358.0	Myasthenia gravis	45	17	3569	1 	7.985024502	0.000684821	-0.0468 	509	363	62
046.3	Progressive multifocal leukoencephalopathy	362.11	Hypertensive retinopathy	45	1		0 	45.8681052	0.001834812	-0.1197 	509	84	9
046.3	Progressive multifocal leukoencephalopathy	365.11	Primary open angle glaucoma	45	22		0 	6.380631368	0.000590188	-0.1197 	509	403	36
046.3	Progressive multifocal leukoencephalopathy	365.9	Unspecified glaucoma	45	16		0 	1.78052241	0.000326239	-0.7079 	509	99	3
046.3	Progressive multifocal leukoencephalopathy	366.9	Unspecified cataract	45	36		0 	3.1297772	0.000472417	-0.3900 	509	108	4
046.3	Progressive multifocal leukoencephalopathy	382.9	Unspecified otitis media	45	7		0 	5.085116996	0.000501992	-0.1197 	509	257	37
046.3	Progressive multifocal leukoencephalopathy	401.9	Unspecified essential hypertension	45	64	3569	1 	0.826189327	-0.000420895	-0.1665 	509	660	71
046.3	Progressive multifocal leukoencephalopathy	411.1	Intermediate coronary syndrome	45	9		0 	0.702988501	-0.000324719	-0.1197 	509	414	33
046.3	Progressive multifocal leukoencephalopathy	414.9	"Chronic ischemic heart disease, unspecified"	45	2		0 	0.881307058	-9.50E-05	-0.1197 	509	58	4
046.3	Progressive multifocal leukoencephalopathy	425.1	Hypertr obstr cardiomyop	45	3		0 	4.503404575	0.000457505	-0.1197 	509	108	5
046.3	Progressive multifocal leukoencephalopathy	425.4	Other primary cardiomyopathies	45	42		0 	0.780825155	-0.000120402	-0.3523 	509	468	23
046.3	Progressive multifocal leukoencephalopathy	426.6	Other heart block	45	3		0 	3.557501355	0.000375836	-0.1197 	509	88	10
046.3	Progressive multifocal leukoencephalopathy	427.1	Paroxysmal ventricular tachycardia	45	3		0 	1.255788451	0.000143106	-2.6197 	509	94	4
046.3	Progressive multifocal leukoencephalopathy	427.31	Atrial fibrillation	45	8		0 	1.106742499	0.000151376	-0.1197 	509	225	15
046.3	Progressive multifocal leukoencephalopathy	427.81	Sinoatrial node dysfunction	45	1		0 	1.58184646	0.000289297	-0.1197 	509	63	7
046.3	Progressive multifocal leukoencephalopathy	429.2	"Cardiovascular disease, unspecified"	45	16	3569	1 	1.457893207	0.000282048	-0.0416 	509	455	63
046.3	Progressive multifocal leukoencephalopathy	429.9	"Heart disease, unspecified"	45	5	3569	1 	1.618950749	0.000134972	-0.0098 	509	214	59
046.3	Progressive multifocal leukoencephalopathy	434.0	Cerebral thrombosis	45	1		0 	1.320468397	7.74E-05	-0.1197 	509	17	2
046.3	Progressive multifocal leukoencephalopathy	434.91	"Cerebral artery occlusion, unspecified with cerebral infarction"	45	7		0 	5.535915257	0.000926263	-1.3697 	509	156	14
046.3	Progressive multifocal leukoencephalopathy	435.9	Unspecified transient cerebral ischemia	45	2		0 	2.844499939	0.001192457	-0.1197 	509	90	7
046.3	Progressive multifocal leukoencephalopathy	437.0	Cerebral atherosclerosis	45	1		0 	9.079476997	0.002582805	-0.1197 	509	27	8
046.3	Progressive multifocal leukoencephalopathy	437.1	Other generalized ischemic cerebrovascular disease	45	1		0 	11.28304601	0.001697429	-0.1197 	509	7	1
046.3	Progressive multifocal leukoencephalopathy	440.9	Generalized and unspecified atherosclerosis	45	16		0 	0.637729953	-0.000179402	-0.1197 	509	335	28
046.3	Progressive multifocal leukoencephalopathy	443.81	Peripheral angiopathy in diseases classified elsewhere	45	18		0 	2.361306357	0.000245655	-0.1197 	509	305	19
046.3	Progressive multifocal leukoencephalopathy	446.4	Wegener's granulomatosis	45	10		0 	36.99998865	0.001639147	-0.1197 	509	166	11
046.3	Progressive multifocal leukoencephalopathy	446.5	Giant cell arteritis	45	13	3569	1 	6.390315982	0.000835922	-0.0364 	509	439	76
046.3	Progressive multifocal leukoencephalopathy	457.1	Other lymphedema	45	2		0 	7.152537148	0.000637369	-3.4530 	509	60	4
046.3	Progressive multifocal leukoencephalopathy	477.9	"Allergic rhinitis, cause unspecified"	45	2		0 	5.04312038	0.000498898	-0.1197 	509	63	5
046.3	Progressive multifocal leukoencephalopathy	482.9	"Bacterial pneumonia, unspecified"	45	1		0 	2.336682113	0.000242482	-0.1197 	509	16	2
046.3	Progressive multifocal leukoencephalopathy	490	"Bronchitis, not specified as acute or chronic"	45	4		0 	2.397685324	0.000434638	-0.1197 	509	56	8
046.3	Progressive multifocal leukoencephalopathy	492.8	Other emphysema	45	30	8797	1 	1.145835369	8.55E-05	-0.1197 	509	463	47
046.3	Progressive multifocal leukoencephalopathy	493.91	"Asthma, unspecified type, with status asthmaticus"	45	1		0 	1.984469746	0.000193835	-0.1197 	509	70	5
046.3	Progressive multifocal leukoencephalopathy	496	"Chronic airway obstruction, not elsewhere classified"	45	3		0 	1.021756218	3.16E-05	-0.1197 	509	80	12
046.3	Progressive multifocal leukoencephalopathy	502	Pneumoconiosis due to other silica or silicates	45	7		0 	29.85963996	0.001462761	-0.1197 	509	323	43
046.3	Progressive multifocal leukoencephalopathy	512.8	Spont pneumothorax NEC	45	4		0 	1.457934961	0.000105252	-0.1197 	509	158	10
046.3	Progressive multifocal leukoencephalopathy	515	Postinflammatory pulmonary fibrosis	45	10		0 	1.260005599	0.000111926	-1.0288 	509	65	4
046.3	Progressive multifocal leukoencephalopathy	516.3	Idio fibros alveolitis	45	41	3569	1 	2.852750453	0.000304111	-0.1035 	509	812	98
046.3	Progressive multifocal leukoencephalopathy	518.3	Pulmonary eosinophilia	45	1		0 	3.070432405	0.000327549	-0.1197 	509	20	12
046.3	Progressive multifocal leukoencephalopathy	518.81	Acute respiratory failure	45	3		0 	1.284565725	0.000172812	-0.1197 	509	104	13
046.3	Progressive multifocal leukoencephalopathy	518.89	"Other diseases of lung, not elsewhere classified"	45	2		0 	2.645274263	0.000486923	-0.1197 	509	73	9
046.3	Progressive multifocal leukoencephalopathy	535.1	Atrophic gastritis	45	11		0 	8.887232025	0.001036899	-0.1197 	509	401	45
046.3	Progressive multifocal leukoencephalopathy	564.1	Irritable bowel syndrome	45	5		0 	2.350068318	0.000345818	-0.1197 	509	121	7
046.3	Progressive multifocal leukoencephalopathy	571.2	Alcoholic cirrhosis of liver	45	2		0 	2.113838106	0.00021247	-0.1197 	509	23	6
046.3	Progressive multifocal leukoencephalopathy	571.5	Cirrhosis of liver without mention of alcohol	45	3		0 	4.429999379	0.000783316	-2.6197 	509	29	5
046.3	Progressive multifocal leukoencephalopathy	571.8	Other chronic nonalcoholic liver disease	45	1		0 	6.346209874	0.000588002	-0.1197 	509	18	1
046.3	Progressive multifocal leukoencephalopathy	572.2	Hepatic encephalopathy	45	3		0 	4.442382155	0.000452618	-0.1197 	509	49	6
046.3	Progressive multifocal leukoencephalopathy	572.3	Portal hypertension	45	5		0 	5.981752446	0.000564379	-0.1197 	509	66	5
046.3	Progressive multifocal leukoencephalopathy	576.1	Cholangitis	45	2		0 	3.853181545	0.000570174	-0.1197 	509	103	11
046.3	Progressive multifocal leukoencephalopathy	576.2	Obstruction of bile duct	45	10		0 	2.947348125	0.000314457	-0.1197 	509	140	17
046.3	Progressive multifocal leukoencephalopathy	577.0	Acute pancreatitis	45	25		0 	0.478965688	-0.000209843	-0.1197 	509	622	46
046.3	Progressive multifocal leukoencephalopathy	586	"Renal failure, unspecified"	45	25	4609	1 	3.578748483	0.000757614	1.9323 	509	513	50
046.3	Progressive multifocal leukoencephalopathy	593.9	Unspecified disorder of kidney and ureter	45	1		0 	2.458676916	0.000736058	-0.1197 	509	38	5
046.3	Progressive multifocal leukoencephalopathy	596.54	Neurogenic bladder NOS	45	1		0 	6.877356786	0.000878525	-0.1197 	509	21	1
046.3	Progressive multifocal leukoencephalopathy	599.7	Hematuria	45	2		0 	1.405086365	0.000254311	-0.1197 	509	24	3
046.3	Progressive multifocal leukoencephalopathy	695.1	FORCEP DELIV NOS-DELIVER	45	2		0 	18.57732825	0.00112957	-0.1197 	509	35	4
046.3	Progressive multifocal leukoencephalopathy	696.1	Other psoriasis	45	13		0 	3.285848242	0.00034955	-0.1197 	509	131	7
046.3	Progressive multifocal leukoencephalopathy	702	Other dermatoses	45	16		0 	12.64726885	0.000907217	-0.1197 	509	187	13
046.3	Progressive multifocal leukoencephalopathy	710.0	Systemic lupus erythematosus	45	134	1991	1 	7.305385887	0.00091443	-0.3430 	509	1238	97
046.3	Progressive multifocal leukoencephalopathy	710.1	Systemic sclerosis	45	97		0 	10.44171459	0.000809418	-0.2550 	509	1224	98
046.3	Progressive multifocal leukoencephalopathy	714.0	Rheumatoid arthritis	45	323	"33,235,694,331,460,900,000,000,000,000,000,000,000"	10 	1.364262313	0.000150611	1.8308 	509	1653	180
046.3	Progressive multifocal leukoencephalopathy	729.1	"Myalgia and myositis, unspecified"	45	2		0 	3.404868284	0.000361254	-0.1197 	509	21	2
046.3	Progressive multifocal leukoencephalopathy	733.99	Other disorders of bone and cartilage	45	5		0 	2.006017892	0.000197008	-1.7864 	509	96	8
046.3	Progressive multifocal leukoencephalopathy	781.3	Lack of coordination	45	19	4361	1 	11.11361875	0.002061366	-0.6197 	509	194	30
046.3	Progressive multifocal leukoencephalopathy	784.69	Other symbolic dysfunction	45	1		0 	27.66521717	0.001985956	-0.1197 	509	33	7
046.3	Progressive multifocal leukoencephalopathy	786.09	Other respiratory abnormalities	45	1		0 	2.326420691	0.000418796	-0.1197 	509	10	2
046.3	Progressive multifocal leukoencephalopathy	790.6	Other abnormal blood chemistry	45	2		0 	0.41245914	-0.00025526	-0.1197 	509	36	2
046.3	Progressive multifocal leukoencephalopathy	995.2	"Other and unspecified adverse effect of drug, medicinal and biological substance"	45	4		0 	0.875916776	-3.68E-05	-2.1197 	509	50	3
046.3	Progressive multifocal leukoencephalopathy	995.3	"Allergy, unspecified, not elsewhere classified"	45	10		0 	20.72382784	0.001200054	-1.0288 	509	78	5
047.9	Unspecified viral meningitis	075	Infectious mononucleosis	3	4		0 	5.909661483	0.000559376	-0.0104 	87	62	3
047.9	Unspecified viral meningitis	078.1	Viral warts due to human papillomavirus	3	5		0 	4.253076455	0.000617899	-0.0156 	87	127	4
047.9	Unspecified viral meningitis	078.5	Cytomegaloviral disease	3	16		0 	2.974551525	0.000317107	-0.0416 	87	357	19
047.9	Unspecified viral meningitis	079.0	Adenovirus infection in conditions classified elsewhere and of unspecified site	3	348	"33,833,576"	2 	36.38260981	0.001624664	-0.9056 	87	1759	69
047.9	Unspecified viral meningitis	079.99	Unspecified viral infection	3	3		0 	5.84613989	0.001360024	-2.5104 	87	20	5
047.9	Unspecified viral meningitis	083.0	Q fever	3	2		0 	205.7016786	0.003952948	-0.0104 	87	117	9
047.9	Unspecified viral meningitis	088.81	Lyme Disease	3	10	2026	1 	26.31611179	0.004928559	-0.0260 	87	389	32
047.9	Unspecified viral meningitis	117.5	Cryptococcosis	3	9		0 	34.01108835	0.004434388	-0.0260 	87	78	5
047.9	Unspecified viral meningitis	127.2	Strongyloidiasis	3	2		0 	44.20036068	0.00254514	-0.0104 	87	57	13
047.9	Unspecified viral meningitis	135	Sarcoidosis	3	41		0 	5.419470975	0.001391471	-0.2485 	87	731	31
047.9	Unspecified viral meningitis	136.1	Behcet's syndrome	3	49	"33,833,576"	2 	46.50646646	0.001848147	-3.4577 	87	879	65
047.9	Unspecified viral meningitis	150.9	"Malignant neoplasm of esophagus, unspecified site"	3	7		0 	3.03016637	0.000559584	-1.2604 	87	106	2
047.9	Unspecified viral meningitis	161.9	"Malignant neoplasm of larynx, unspecified"	3	1		0 	1.156377004	4.03E-05	-0.0104 	87	60	1
047.9	Unspecified viral meningitis	162.3	"Malignant neoplasm of upper lobe, bronchus or lung"	3	277	3576	1 	0.846832883	-0.000160155	0.3145 	87	1780	45
047.9	Unspecified viral meningitis	162.9	"Malignant neoplasm of bronchus and lung, unspecified"	3	18		0 	0.58575227	-0.000451144	-0.5367 	87	361	9
047.9	Unspecified viral meningitis	173.9	Malig neo skin NOS	3	11		0 	3.655668928	0.00038471	-0.8437 	87	329	4
047.9	Unspecified viral meningitis	175.9	Malignant neoplasm of other and unspecified sites of male breast	3	7		0 	3.982310977	0.000413929	-0.0150 	87	275	10
047.9	Unspecified viral meningitis	176.9	"Kaposi's sarcoma, unspecified site"	3	1		0 	25.5896825	0.001346301	-0.0104 	87	102	10
047.9	Unspecified viral meningitis	185	Malignant neoplasm of prostate	3	29		0 	0.599883044	-0.000963677	-0.3437 	87	274	1
047.9	Unspecified viral meningitis	188.9	"Malignant neoplasm of bladder, part unspecified"	3	4		0 	0.763998425	-0.000183469	-0.0104 	87	160	7
047.9	Unspecified viral meningitis	191.6	Malignant neoplasm of cerebellum nos	3	8		0 	26.41107972	0.001936734	-1.1215 	87	354	2
047.9	Unspecified viral meningitis	191.9	"Malignant neoplasm of brain, unspecified"	3	11		0 	5.612008019	0.001205906	-0.8437 	87	285	1
047.9	Unspecified viral meningitis	196.0	"Secondary and unspecified malignant neoplasm of lymph nodes of head, face, and neck"	3	105	3576	1 	0.285712038	-0.000370373	-0.2758 	87	1185	38
047.9	Unspecified viral meningitis	197.0	Secondary malignant neoplasm of lung	3	22		0 	0.618590332	-0.000356178	-0.0572 	87	436	18
047.9	Unspecified viral meningitis	197.2	Secondary malignant neoplasm of pleura	3	1		0 	0.433313464	-0.00041356	-0.0104 	87	39	0
047.9	Unspecified viral meningitis	197.7	"Malignant neoplasm of liver, secondary"	3	48	3576	1 	0.555806042	-0.000523766	-0.1249 	87	813	36
047.9	Unspecified viral meningitis	198.2	Secondary malignant neoplasm of skin	3	1		0 	0.920444651	-3.25E-05	-0.0104 	87	52	2
047.9	Unspecified viral meningitis	198.6	Secondary malignant neoplasm of ovary	3	1		0 	1.064538942	1.73E-05	-0.0104 	87	4	0
047.9	Unspecified viral meningitis	199.1	Other malignant neoplasm without specification of site	3	1		0 	0.699925008	-0.00024376	-0.0104 	87	10	0
047.9	Unspecified viral meningitis	202.8	Other lymphomas	3	19		0 	14.73345356	0.00099095	-0.5104 	87	219	9
047.9	Unspecified viral meningitis	203.0	Multiple myeloma	3	136		0 	2.700110384	0.00057328	-0.3539 	87	1264	36
047.9	Unspecified viral meningitis	208.9	Unspecified leukemia	3	72		0 	8.409188117	0.000707656	-0.1874 	87	765	11
047.9	Unspecified viral meningitis	211.3	Benign neoplasm of colon	3	10		0 	0.619931686	-0.000601888	-0.9195 	87	306	1
047.9	Unspecified viral meningitis	218.9	"Leiomyoma of uterus, unspecified"	3	3		0 	0.539545386	-0.000347762	-2.5104 	87	116	3
047.9	Unspecified viral meningitis	227.1	Benign neoplasm of parathyroid gland	3	3		0 	1.670108351	0.000248835	-0.0104 	87	109	4
047.9	Unspecified viral meningitis	228.1	"Lymphangioma, any site"	3	1		0 	13.81975101	0.001654351	-0.0104 	87	65	9
047.9	Unspecified viral meningitis	233.0	Carcinoma in situ of breast	3	5		0 	0.620373929	-0.000188908	-0.0104 	87	121	3
047.9	Unspecified viral meningitis	235.2	"Neoplasm of uncertain behavior of stomach, intestines, and rectum"	3	1		0 	0.227739893	-0.000448594	-0.0104 	87	10	0
047.9	Unspecified viral meningitis	238.4	Polycythemia vera	3	2		0 	1.273542956	0.000134353	-0.0104 	87	116	8
047.9	Unspecified viral meningitis	239.0	Neoplasm of unspecified nature of digestive system	3	22		0 	2.064958935	0.000355619	-0.0572 	87	327	6
047.9	Unspecified viral meningitis	239.6	Neoplasm of unspecified nature of brain	3	55		0 	4.749772329	0.000953217	-0.1457 	87	719	16
047.9	Unspecified viral meningitis	239.7	Neoplasm of unspecified nature of endocrine glands and other parts of nervous system	3	1		0 	3.302404225	0.000496311	-0.0104 	87	17	0
047.9	Unspecified viral meningitis	240.9	"Goiter, unspecified"	3	12		0 	0.898763776	-5.13E-05	-0.0312 	87	231	3
047.9	Unspecified viral meningitis	244.9	Unspecified acquired hypothyroidism	3	27		0 	1.481599924	0.001481611	-0.3676 	87	454	16
047.9	Unspecified viral meningitis	245.2	Chronic lymphocytic thyroiditis	3	5		0 	0.913604995	-2.50E-05	-0.0156 	87	11	0
047.9	Unspecified viral meningitis	250.4	Diabetes with renal manifestations	3	75	3383	1 	31.27627861	0.001499395	-0.1978 	87	939	46
047.9	Unspecified viral meningitis	251.2	"Hypoglycemia, unspecified"	3	16		0 	1.490641728	0.000558425	-0.5986 	87	513	14
047.9	Unspecified viral meningitis	251.8	Other specified disorders of pancreatic internal secretion	3	1		0 	3.468099954	0.001038689	-0.0104 	87	9	0
047.9	Unspecified viral meningitis	252.1	Hypoparathyroidism	3	6		0 	1.812042569	0.000236334	-1.4390 	87	138	3
047.9	Unspecified viral meningitis	253.2	Panhypopituitarism	3	4		0 	11.27772382	0.003056883	-2.0104 	87	44	0
047.9	Unspecified viral meningitis	253.4	Other anterior pituitary disorders	3	15		0 	20.33552716	0.001187547	-0.6354 	87	163	6
047.9	Unspecified viral meningitis	253.5	Diabetes insipidus	3	6		0 	13.06726195	0.002446422	-1.4390 	87	131	7
047.9	Unspecified viral meningitis	255.0	Cushing's syndrome	3	11	3576	1 	3.914685729	0.000912558	-0.0312 	87	218	27
047.9	Unspecified viral meningitis	255.4	Corticoadrenal insufficiency	3	14		0 	6.640553	0.002909446	-0.6771 	87	142	1
047.9	Unspecified viral meningitis	255.5	Other adrenal hypofunction	3	1		0 	4.606583671	0.000465419	-0.0104 	87	30	1
047.9	Unspecified viral meningitis	260	Kwashiorkor	3	12		0 	1.034976999	1.35E-05	-0.7796 	87	297	6
047.9	Unspecified viral meningitis	261	Nutritional marasmus	3	1		0 	1.019489829	1.07E-05	-0.0104 	87	1	0
047.9	Unspecified viral meningitis	263.9	Unspecified protein-calorie malnutrition	3	5		0 	1.246646926	0.000510258	-0.0156 	87	113	4
047.9	Unspecified viral meningitis	265.1	Other and unspecified manifestations of thiamine deficiency	3	1		0 	3.755789075	0.000393856	-0.0104 	87	10	0
047.9	Unspecified viral meningitis	266.2	Other B-complex deficiencies	3	2		0 	1.376922826	0.00028175	-0.0104 	87	41	0
047.9	Unspecified viral meningitis	269.8	Other nutritional deficiency	3	1		0 	8.810945045	0.001030732	-0.0104 	87	10	1
047.9	Unspecified viral meningitis	271.3	Intestinal disaccharidase deficiencies and disaccharide malabsorption	3	6		0 	1.618423907	0.000426294	-1.4390 	87	65	1
047.9	Unspecified viral meningitis	272.1	Pure hyperglyceridemia	3	8		0 	1.015296521	1.03E-05	-0.0208 	87	124	2
047.9	Unspecified viral meningitis	272.2	Mixed hyperlipidemia	3	23		0 	1.023260901	1.10E-05	-0.4271 	87	403	1
047.9	Unspecified viral meningitis	272.4	Other and unspecified hyperlipidemia	3	5		0 	1.053402391	9.64E-05	-1.6771 	87	162	2
047.9	Unspecified viral meningitis	272.7	Lipidoses	3	12		0 	9.173659764	0.000747434	-0.7796 	87	177	1
047.9	Unspecified viral meningitis	272.9	Unspecified disorder of lipoid metabolism	3	9		0 	0.716250655	-9.29E-05	-1.0104 	87	243	5
047.9	Unspecified viral meningitis	273.8	Other disorders of plasma protein metabolism	3	5		0 	1.643186568	0.000539227	-0.0104 	87	107	4
047.9	Unspecified viral meningitis	275.2	Disorders of magnesium metabolism	3	4		0 	2.884334895	0.001410303	-2.0104 	87	37	0
047.9	Unspecified viral meningitis	275.3	Disorders of phosphorus metabolism	3	3		0 	3.546972682	0.001298392	-0.0104 	87	35	0
047.9	Unspecified viral meningitis	275.4	Disorders of calcium metabolism	3	2		0 	2.733144732	0.001887641	-0.0104 	87	18	1
047.9	Unspecified viral meningitis	276.2	Acidosis	3	6		0 	1.489229631	0.000697152	-1.4390 	87	70	4
047.9	Unspecified viral meningitis	276.8	Hypopotassemia	3	1		0 	1.517430195	0.00250155	-0.0104 	87	10	0
047.9	Unspecified viral meningitis	277.1	Disorders of porphyrin metabolism	3	13		0 	7.42811617	0.000653243	-0.7247 	87	181	4
047.9	Unspecified viral meningitis	277.3	Amyloidosis	3	1		0 	3.233520945	0.000486565	-0.0104 	87	32	2
047.9	Unspecified viral meningitis	279.00	"Hypogammaglobulinemia, unspecified"	3	10		0 	7.473093119	0.001135994	-0.9195 	87	142	6
047.9	Unspecified viral meningitis	279.03	Other selective immunoglobulin deficiencies	3	1		0 	9.415921906	0.000759623	-0.0104 	-	-	-
047.9	Unspecified viral meningitis	279.06	Common variable immunodeficiency	3	12		0 	24.42120385	0.002273607	-0.7796 	87	96	9
047.9	Unspecified viral meningitis	279.3	Unspecified immunity deficiency	3	32		0 	3.348931523	0.000355518	-0.3134 	87	339	11
047.9	Unspecified viral meningitis	279.4	AUTOIMMUNE DISEASE NEC	3	9		0 	3.633317692	0.000382643	-0.0260 	87	133	4
047.9	Unspecified viral meningitis	279.8	Other specified disorders involving the immune mechanism	3	18		0 	8.557189828	0.000715523	-0.5367 	87	71	2
047.9	Unspecified viral meningitis	280.8	Other specified iron deficiency anemias	3	1		0 	4.37067037	0.001094103	-0.0104 	87	14	0
047.9	Unspecified viral meningitis	280.9	"Iron deficiency anemia, unspecified"	3	1		0 	1.602516774	0.001168298	-0.0104 	-	-	-
047.9	Unspecified viral meningitis	281.9	Unspecified deficiency anemia	3	4		0 	1.402784555	0.000443209	-0.0104 	87	78	4
047.9	Unspecified viral meningitis	282.5	Sickle-cell trait	3	1		0 	4.513285774	0.000458042	-0.0104 	87	21	1
047.9	Unspecified viral meningitis	283.0	Autoimmune hemolytic anemias	3	2		0 	4.662810499	0.001243345	-0.0104 	87	62	3
047.9	Unspecified viral meningitis	283.9	"Acquired hemolytic anemia, unspecified"	3	18		0 	1.520467276	0.000165369	-0.5367 	87	193	10
047.9	Unspecified viral meningitis	284.9	"Aplastic anemia, unspecified"	3	21		0 	4.043822153	0.001109544	-0.0572 	87	537	14
047.9	Unspecified viral meningitis	285.0	Sideroblastic anemia	3	2		0 	0.702699204	-9.83E-05	-0.0104 	87	112	7
047.9	Unspecified viral meningitis	285.8	Other specified anemias	3	4		0 	1.942192649	0.000495772	-0.0104 	87	78	2
047.9	Unspecified viral meningitis	285.9	"Anemia, unspecified"	3	35		0 	1.47454035	0.001867713	-0.2882 	87	726	21
047.9	Unspecified viral meningitis	286.1	Congenital factor IX disorder	3	2		0 	25.10912508	0.001884542	-0.0104 	87	19	1
047.9	Unspecified viral meningitis	286.3	Congenital deficiency of other clotting factors	3	17		0 	2.971246468	0.000447986	-0.5660 	87	121	6
047.9	Unspecified viral meningitis	286.6	Defibrination syndrome	3	6		0 	0.7503674	-0.000112937	-0.0104 	87	124	8
047.9	Unspecified viral meningitis	286.9	Other and unspecified coagulation defects	3	10		0 	0.963512476	-3.09E-05	-0.9195 	87	143	2
047.9	Unspecified viral meningitis	287.0	Allergic purpura	3	10		0 	2.394021326	0.000249552	-0.0260 	87	411	16
047.9	Unspecified viral meningitis	287.5	"Thrombocytopenia, unspecified"	3	24	3576	1 	2.003398622	0.001262497	3.1896 	87	418	31
047.9	Unspecified viral meningitis	288.3	Eosinophilia	3	8		0 	4.219854539	0.000970949	-0.0208 	87	165	10
047.9	Unspecified viral meningitis	289.0	"Polycythemia, secondary"	3	1		0 	1.258262238	9.02E-05	-0.0104 	87	3	1
047.9	Unspecified viral meningitis	289.9	Unspecified diseases of blood and blood-forming organs	3	2		0 	1.547822779	0.000298964	-3.3437 	87	21	1
047.9	Unspecified viral meningitis	290.4	Vascular dementia	3	2		0 	11.40350457	0.00085327	-0.0104 	87	37	2
047.9	Unspecified viral meningitis	290.8	Other specified senile psychotic conditions	3	40	3576	1 	6.374545462	0.000589589	2.2396 	87	1002	28
047.9	Unspecified viral meningitis	291.0	Alcohol withdrawal delirium	3	7		0 	1.741531632	0.000412088	-0.0208 	87	252	11
047.9	Unspecified viral meningitis	291.9	Unspecified alcohol-induced mental disorders	3	1		0 	6.240657692	0.000581036	-0.0104 	87	36	1
047.9	Unspecified viral meningitis	292.0	Drug withdrawal	3	1		0 	2.627096789	0.000621939	-0.0104 	87	12	1
047.9	Unspecified viral meningitis	294.8	Other persistent mental disorders due to conditions classified elsewhere	3	8		0 	2.090382506	0.000511936	-0.0208 	87	337	7
047.9	Unspecified viral meningitis	296.80	"Bipolar disorder, unspecified"	3	78		0 	2.148967812	0.000434317	-0.1972 	87	636	21
047.9	Unspecified viral meningitis	297.1	Delusional disorder	3	2		0 	1.243632983	8.56E-05	-0.0104 	87	35	3
047.9	Unspecified viral meningitis	298.8	Other and unspecified reactive psychosis	3	18		0 	0.973469902	-7.45E-06	-0.0468 	87	420	6
047.9	Unspecified viral meningitis	300.02	Generalized anxiety disorder	3	13		0 	0.383744252	-0.000275671	-0.0364 	87	262	8
047.9	Unspecified viral meningitis	301.4	Obsessive-compulsive personality disorder	3	5		0 	1.092816437	2.46E-05	-1.6771 	87	158	5
047.9	Unspecified viral meningitis	301.7	Antisocial personality disorder	3	1		0 	11.78027234	0.000869917	-0.0104 	87	14	0
047.9	Unspecified viral meningitis	311	"Depressive disorder, not elsewhere classified"	3	5		0 	1.530293222	0.001002787	-0.0156 	87	55	4
047.9	Unspecified viral meningitis	312.9	Unspecified disturbance of conduct	3	4		0 	6.036392373	0.000802959	-0.0104 	87	85	3
047.9	Unspecified viral meningitis	319	Unspecified intellectual disabilities	3	82		0 	1.623262354	0.000271109	-0.2076 	87	207	1
047.9	Unspecified viral meningitis	322.9	"Meningitis, unspecified"	3	1		0 	52.89339633	0.013110824	-0.0104 	87	19	0
047.9	Unspecified viral meningitis	323.9	"Unspecified causes of encephalitis, myelitis, and encephalomyelitis"	3	6		0 	69.8396077	0.0140652	-1.4390 	87	39	2
047.9	Unspecified viral meningitis	331.0	Alzheimer's disease	3	246	3383	1 	1.236453274	0.000432578	-0.0509 	87	1522	46
047.9	Unspecified viral meningitis	331.4	Obstructive hydrocephalus	3	12		0 	5.664712232	0.00297637	-0.7796 	87	159	5
047.9	Unspecified viral meningitis	331.9	"Cerebral degeneration, unspecified"	3	2		0 	2.263126193	0.001015398	-0.0104 	87	47	2
047.9	Unspecified viral meningitis	333.1	Essential and other specified forms of tremor	3	1		0 	3.775675003	0.001583898	-0.0104 	87	3	0
047.9	Unspecified viral meningitis	333.2	Myoclonus	3	8		0 	5.810150616	0.00110554	-1.1215 	87	77	0
047.9	Unspecified viral meningitis	333.5	Other choreas	3	5		0 	2.151344989	0.000217425	-1.6771 	87	57	1
047.9	Unspecified viral meningitis	334.3	Other cerebellar ataxia	3	25		0 	2.372252669	0.000349029	-0.3950 	87	150	3
047.9	Unspecified viral meningitis	336.9	Unspecified disease of spinal cord	3	4		0 	2.61719777	0.000553897	-0.0104 	87	59	7
047.9	Unspecified viral meningitis	337.9	Unspecified disorder of autonomic nervous system	3	2		0 	3.986466639	0.000926571	-3.3437 	87	61	1
047.9	Unspecified viral meningitis	340	Multiple sclerosis	3	141	"33,833,576"	2 	1.009864736	4.71E-06	0.5530 	87	1170	63
047.9	Unspecified viral meningitis	344.1	Paraplegia	3	1		0 	3.03456013	0.000971016	-0.0104 	87	21	0
047.9	Unspecified viral meningitis	345.1	Generalized convulsive epilepsy	3	1		0 	22.95383537	0.001269126	-0.0104 	87	8	0
047.9	Unspecified viral meningitis	345.9	"Epilepsy, unspecified"	3	73		0 	10.1101014	0.000793547	-0.1926 	87	424	7
047.9	Unspecified viral meningitis	346.8	Other forms of migraine	3	1		0 	11.4954189	0.001714812	-0.0104 	87	47	1
047.9	Unspecified viral meningitis	346.9	"Migraine, unspecified"	3	13		0 	6.790558205	0.00238467	-0.7247 	87	229	5
047.9	Unspecified viral meningitis	347	Cataplexy and narcolepsy	3	4		0 	4.133109461	0.000603689	-0.0104 	87	15	0
047.9	Unspecified viral meningitis	348.3	"Encephalopathy, not elsewhere classified"	3	5		0 	10.87145374	0.007657067	-1.6771 	87	57	3
047.9	Unspecified viral meningitis	348.8	BRAIN CONDITIONS NEC	3	1		0 	5.786576838	0.001559195	-0.0104 	87	121	5
047.9	Unspecified viral meningitis	348.9	Unspecified condition of brain	3	3		0 	2.353462549	0.000345622	-0.0104 	87	37	0
047.9	Unspecified viral meningitis	349.9	Unspecified disorders of nervous system	3	8	3383	1 	4.779484935	0.000677193	-0.0104 	87	265	48
047.9	Unspecified viral meningitis	354.0	Carpal tunnel syndrome	3	1		0 	2.195727658	0.000632603	-0.0104 	87	9	0
047.9	Unspecified viral meningitis	355.9	Mononeuritis of unspecified site	3	17		0 	3.625436309	0.000854176	-0.5660 	87	126	1
047.9	Unspecified viral meningitis	356.1	Peroneal muscular atrophy	3	37		0 	2.864618984	0.000305145	-0.2736 	87	299	3
047.9	Unspecified viral meningitis	356.2	Hereditary sensory neuropathy	3	1		0 	5.083881789	0.000501662	-0.0104 	87	48	1
047.9	Unspecified viral meningitis	356.8	Other specified idiopathic peripheral neuropathy	3	4		0 	2.687559619	0.000403255	-0.0104 	87	38	0
047.9	Unspecified viral meningitis	356.9	Unspecified hereditary and idiopathic peripheral neuropathy	3	3		0 	1.625429523	0.000509266	-0.0104 	87	61	6
047.9	Unspecified viral meningitis	357.0	Acute infective polyneuritis	3	1		0 	6.144757883	0.001626266	-0.0104 	87	9	0
047.9	Unspecified viral meningitis	357.2	Polyneuropathy in diabetes	3	2		0 	1.518317036	0.000607581	-0.0104 	87	168	13
047.9	Unspecified viral meningitis	357.5	Alcoholic polyneuropathy	3	1		0 	1.359492537	8.54E-05	-0.0104 	87	11	0
047.9	Unspecified viral meningitis	358.0	Myasthenia gravis	3	17		0 	1.60159023	0.000228124	-0.0468 	87	363	13
047.9	Unspecified viral meningitis	361.9	Unspecified retinal detachment	3	2		0 	1.086599684	3.26E-05	-0.0104 	87	114	19
047.9	Unspecified viral meningitis	362.02	Proliferative diabetic retinopathy	3	12		0 	0.685496494	-0.000105238	-0.0312 	87	358	19
047.9	Unspecified viral meningitis	362.50	"Macular degeneration (senile), unspecified"	3	34	3383	1 	1.382630094	0.000220956	-0.2961 	87	520	46
047.9	Unspecified viral meningitis	362.9	Unspecified retinal disorder	3	39		0 	13.53985732	0.000943866	-0.1041 	87	533	8
047.9	Unspecified viral meningitis	363.20	"Chorioretinitis, unspecified"	3	2	3576	1 	17.44940829	0.001542422	29.9948 	87	82	27
047.9	Unspecified viral meningitis	365.11	Primary open angle glaucoma	3	22		0 	1.279790295	0.0001187	-0.0572 	87	403	8
047.9	Unspecified viral meningitis	365.9	Unspecified glaucoma	3	16		0 	1.160662527	0.000259732	-0.5986 	87	99	0
047.9	Unspecified viral meningitis	366.8	Other cataract	3	2		0 	1.666638717	0.000143035	-0.0104 	87	5	0
047.9	Unspecified viral meningitis	366.9	Unspecified cataract	3	36		0 	1.150879926	0.000129445	-0.2807 	87	108	1
047.9	Unspecified viral meningitis	368.2	Diplopia	3	1		0 	2.613999825	0.00055314	-0.0104 	87	29	0
047.9	Unspecified viral meningitis	371.23	Bullous keratopathy	3	1		0 	0.565712253	-0.000159976	-0.0104 	87	10	1
047.9	Unspecified viral meningitis	371.57	Endothelial corneal dystrophy	3	1		0 	1.547972111	0.000121998	-0.0104 	87	13	1
047.9	Unspecified viral meningitis	375.15	"Tear film insufficiency, unspecified"	3	1		0 	3.68590189	0.00038749	-0.0104 	87	102	10
047.9	Unspecified viral meningitis	377.49	Other disorders of optic nerve	3	1		0 	8.529894166	0.000714078	-0.0104 	87	67	0
047.9	Unspecified viral meningitis	378.81	Palsy of conjugate gaze	3	1		0 	23.45720896	0.00128422	-0.0104 	87	7	0
047.9	Unspecified viral meningitis	379.50	"Nystagmus, unspecified"	3	2		0 	7.207875529	0.000905727	-0.0104 	87	67	1
047.9	Unspecified viral meningitis	382.9	Unspecified otitis media	3	7	3576	1 	6.119660896	0.002433291	12.8467 	87	257	33
047.9	Unspecified viral meningitis	385.30	"Cholesteatoma, unspecified"	3	3		0 	10.02795683	0.001367693	-0.0104 	87	77	3
047.9	Unspecified viral meningitis	389	Hearing loss	3	1		0 	51.92469556	0.001957318	-0.0104 	87	35	3
047.9	Unspecified viral meningitis	389.9	Unspecified hearing loss	3	88		0 	1.562312961	0.000467063	-0.2232 	87	287	6
047.9	Unspecified viral meningitis	401.9	Unspecified essential hypertension	3	64		0 	1.19467005	0.001823297	-0.1665 	87	660	14
047.9	Unspecified viral meningitis	411.1	Intermediate coronary syndrome	3	9		0 	0.756707434	-0.001028785	-0.0260 	87	414	13
047.9	Unspecified viral meningitis	414.9	"Chronic ischemic heart disease, unspecified"	3	2		0 	0.984847469	-4.69E-05	-0.0104 	87	58	4
047.9	Unspecified viral meningitis	416.0	Primary pulmonary hypertension	3	8		0 	0.557115161	-0.000494654	-0.0208 	87	246	6
047.9	Unspecified viral meningitis	425.1	Hypertr obstr cardiomyop	3	3		0 	1.806533911	0.00040737	-0.0104 	87	108	2
047.9	Unspecified viral meningitis	425.4	Other primary cardiomyopathies	3	42		0 	0.852673026	-0.000313031	-0.2430 	87	468	3
047.9	Unspecified viral meningitis	426.6	Other heart block	3	3		0 	0.713543135	-0.000162818	-0.0104 	87	88	2
047.9	Unspecified viral meningitis	426.7	Anomalous atrioventricular excitation	3	2		0 	2.660376542	0.000488443	-0.0104 	87	52	2
047.9	Unspecified viral meningitis	427.1	Paroxysmal ventricular tachycardia	3	3		0 	0.80601221	-0.000419771	-2.5104 	87	94	2
047.9	Unspecified viral meningitis	427.31	Atrial fibrillation	3	8		0 	0.896815509	-0.000565972	-0.0208 	87	225	3
047.9	Unspecified viral meningitis	427.41	Ventricular fibrillation	3	1		0 	0.302291594	-0.000609994	-0.0104 	87	63	0
047.9	Unspecified viral meningitis	427.81	Sinoatrial node dysfunction	3	1		0 	0.930681116	-0.000133305	-0.0104 	87	63	0
047.9	Unspecified viral meningitis	429.2	"Cardiovascular disease, unspecified"	3	16		0 	1.044342228	0.000105642	-0.0416 	87	455	16
047.9	Unspecified viral meningitis	429.9	"Heart disease, unspecified"	3	5	3383	1 	1.190639333	0.000160791	-0.0104 	87	214	52
047.9	Unspecified viral meningitis	434.0	Cerebral thrombosis	3	1		0 	1.324259733	0.000302957	-0.0104 	87	17	0
047.9	Unspecified viral meningitis	434.91	"Cerebral artery occlusion, unspecified with cerebral infarction"	3	7		0 	1.850603336	0.000671827	-1.2604 	87	156	9
047.9	Unspecified viral meningitis	435.9	Unspecified transient cerebral ischemia	3	2		0 	1.267852037	0.000669761	-0.0104 	87	90	3
047.9	Unspecified viral meningitis	437.0	Cerebral atherosclerosis	3	1		0 	1.467004641	0.000577418	-0.0104 	87	27	4
047.9	Unspecified viral meningitis	437.1	Other generalized ischemic cerebrovascular disease	3	1		0 	1.508725595	0.000324799	-0.0104 	87	7	0
047.9	Unspecified viral meningitis	440.0	Atherosclerosis of aorta	3	1		0 	1.70933417	0.000542632	-0.0104 	87	52	3
047.9	Unspecified viral meningitis	440.9	Generalized and unspecified atherosclerosis	3	16		0 	1.044616311	8.55E-05	-0.0416 	87	335	16
047.9	Unspecified viral meningitis	441.2	Thoracic aneurysm without mention of rupture	3	5		0 	0.831979825	-8.84E-05	-1.6771 	87	73	2
047.9	Unspecified viral meningitis	441.9	Aortic aneurysm of unspecified site without mention of rupture	3	2		0 	1.568629899	0.000177876	-3.3437 	87	125	4
047.9	Unspecified viral meningitis	442.9	Aneurysm of unspecified site	3	35		0 	8.564041061	0.001012438	-0.0879 	87	740	24
047.9	Unspecified viral meningitis	443.1	Thromboangiitis obliterans [Buerger's disease]	3	6	3383	1 	4.330561654	0.000443286	-0.0156 	87	199	53
047.9	Unspecified viral meningitis	443.81	Peripheral angiopathy in diseases classified elsewhere	3	18		0 	0.947234462	-3.68E-05	-0.0411 	87	305	8
047.9	Unspecified viral meningitis	446.4	Wegener's granulomatosis	3	10		0 	2.473748216	0.000259537	-0.0260 	87	166	5
047.9	Unspecified viral meningitis	446.5	Giant cell arteritis	3	13	3383	1 	4.272442597	0.001962838	-0.0364 	87	439	54
047.9	Unspecified viral meningitis	453.9	Other venous embolism and thrombosis of unspecified site	3	15		0 	1.27318925	0.0001162	-0.6354 	87	155	12
047.9	Unspecified viral meningitis	457.1	Other lymphedema	3	2		0 	1.912819615	0.000365748	-3.3437 	87	60	1
047.9	Unspecified viral meningitis	460	Acute nasopharyngitis [common cold]	3	14		0 	2.18206595	0.00022165	-0.0364 	87	219	13
047.9	Unspecified viral meningitis	477.9	"Allergic rhinitis, cause unspecified"	3	2		0 	1.685866739	0.000327337	-0.0104 	87	63	5
047.9	Unspecified viral meningitis	482.9	"Bacterial pneumonia, unspecified"	3	1		0 	1.874712967	0.000613731	-0.0104 	87	16	0
047.9	Unspecified viral meningitis	483.0	Pneumonia due to mycoplasma pneumoniae	3	6		0 	1.221339037	5.55E-05	-0.0156 	87	117	13
047.9	Unspecified viral meningitis	490	"Bronchitis, not specified as acute or chronic"	3	4		0 	1.175567346	0.000211165	-0.0104 	87	56	12
047.9	Unspecified viral meningitis	492.8	Other emphysema	3	30		0 	0.919300239	-0.000183033	-0.0781 	87	463	11
047.9	Unspecified viral meningitis	493.9	"Asthma, unspecified"	3	20		0 	3.777008222	0.000395772	-0.4866 	87	307	11
047.9	Unspecified viral meningitis	493.91	"Asthma, unspecified type, with status asthmaticus"	3	1		0 	1.326778378	0.000248854	-0.0104 	87	70	1
047.9	Unspecified viral meningitis	494	Bronchiectasis	3	7		0 	1.508749777	0.000381031	-0.0208 	87	172	12
047.9	Unspecified viral meningitis	496	"Chronic airway obstruction, not elsewhere classified"	3	3		0 	0.990533561	-5.31E-05	-0.0104 	87	80	6
047.9	Unspecified viral meningitis	500	Coal workers' pneumoconiosis	3	2		0 	0.591390904	-0.00020826	-0.0104 	87	16	0
047.9	Unspecified viral meningitis	501	Asbestosis	3	1		0 	0.662362207	-0.000162594	-0.0104 	87	51	3
047.9	Unspecified viral meningitis	505	"Pneumoconiosis, unspecified"	3	2		0 	6.022796895	0.000981905	-0.0104 	87	69	2
047.9	Unspecified viral meningitis	511.8	PLEURAL EFFUS NEC NOT TB	3	1		0 	1.249326927	0.000195688	-0.0104 	87	28	1
047.9	Unspecified viral meningitis	512.8	Spont pneumothorax NEC	3	4		0 	0.779797863	-0.000195753	-0.0104 	87	158	7
047.9	Unspecified viral meningitis	513.0	Abscess of lung	3	31	3576	1 	1.256045947	8.95E-05	-0.0833 	87	423	26
047.9	Unspecified viral meningitis	515	Postinflammatory pulmonary fibrosis	3	10		0 	0.95473763	-7.54E-05	-0.9195 	87	65	1
047.9	Unspecified viral meningitis	516.3	Idio fibros alveolitis	3	41		0 	1.144376515	9.17E-05	-0.1035 	87	812	28
047.9	Unspecified viral meningitis	518.3	Pulmonary eosinophilia	3	1		0 	1.642265733	0.000392998	-0.0104 	87	20	0
047.9	Unspecified viral meningitis	518.81	Acute respiratory failure	3	3		0 	1.216684312	0.000508955	-0.0104 	87	104	4
047.9	Unspecified viral meningitis	518.89	"Other diseases of lung, not elsewhere classified"	3	2		0 	1.061147756	7.00E-05	-0.0104 	87	73	1
047.9	Unspecified viral meningitis	523.4	Chronic periodontitis	3	1		0 	2.638502044	0.000279396	-0.0104 	87	26	0
047.9	Unspecified viral meningitis	530.0	Achalasia and cardiospasm	3	6		0 	1.223014782	7.90E-05	-0.0156 	87	171	5
047.9	Unspecified viral meningitis	530.11	Reflux esophagitis	3	11	3576	1 	1.750881831	0.000351642	-0.0312 	87	207	30
047.9	Unspecified viral meningitis	530.81	Esophageal reflux	3	3	3576	1 	1.371555532	0.000196628	-0.0104 	87	58	30
047.9	Unspecified viral meningitis	535.1	Atrophic gastritis	3	11		0 	1.78254982	0.00039791	-0.0312 	87	401	11
047.9	Unspecified viral meningitis	555.0	Regional enteritis of small intestine	3	83	"33,833,576"	2 	1.002482407	6.87E-07	1.0739 	87	788	59
047.9	Unspecified viral meningitis	555.9	Regional enteritis of unspecified site	3	16		0 	2.206219447	0.000551237	-0.0416 	87	170	4
047.9	Unspecified viral meningitis	564.1	Irritable bowel syndrome	3	5		0 	1.80689215	0.000799407	-0.0156 	87	121	6
047.9	Unspecified viral meningitis	569.89	Other specified disorders of intestine	3	3		0 	1.091756804	4.87E-05	-0.0104 	87	9	0
047.9	Unspecified viral meningitis	569.9	Unspecified disorder of intestine	3	8	3383	1 	1.280709684	6.87E-05	-0.0104 	87	303	48
047.9	Unspecified viral meningitis	571.2	Alcoholic cirrhosis of liver	3	2		0 	0.70663579	-0.000216443	-0.0104 	87	23	1
047.9	Unspecified viral meningitis	571.5	Cirrhosis of liver without mention of alcohol	3	3		0 	0.493635424	-0.000447268	-2.5104 	87	29	0
047.9	Unspecified viral meningitis	571.8	Other chronic nonalcoholic liver disease	3	1		0 	1.27288623	0.000116085	-0.0104 	87	18	0
047.9	Unspecified viral meningitis	572.2	Hepatic encephalopathy	3	3		0 	1.188036573	9.56E-05	-0.0104 	87	49	3
047.9	Unspecified viral meningitis	572.8	Other sequelae of chronic liver disease	3	1		0 	1.28440049	9.83E-05	-0.0104 	87	8	0
047.9	Unspecified viral meningitis	573.9	Unspecified disorder of liver	3	33		0 	2.585191242	0.000610817	-0.0827 	87	654	20
047.9	Unspecified viral meningitis	576.1	Cholangitis	3	2		0 	0.901657125	-7.60E-05	-0.0104 	87	103	7
047.9	Unspecified viral meningitis	576.2	Obstruction of bile duct	3	10		0 	0.591162114	-0.000255346	-0.0260 	87	140	1
047.9	Unspecified viral meningitis	576.8	Other specified disorders of biliary tract	3	6		0 	1.032080981	1.96E-05	-1.4390 	87	82	2
047.9	Unspecified viral meningitis	577.0	Acute pancreatitis	3	25		0 	0.960681795	-6.12E-05	-0.0677 	87	622	29
047.9	Unspecified viral meningitis	577.1	Chronic pancreatitis	3	21		0 	0.760161602	-0.000132068	-0.0572 	87	602	24
047.9	Unspecified viral meningitis	577.8	Other specified diseases of pancreas	3	7		0 	0.573415208	-0.000156079	-0.0208 	87	199	6
047.9	Unspecified viral meningitis	579.0	Celiac disease	3	37	3383	1 	4.528572093	0.000649517	-0.0989 	87	670	48
047.9	Unspecified viral meningitis	581.9	Nephrotic syndrome with unspecified pathological lesion in kidney	3	6		0 	1.054360501	2.07E-05	-1.4390 	87	140	5
047.9	Unspecified viral meningitis	583.9	"Nephritis and nephropathy, not specified as acute or chronic, with unspecified pathological lesion in kidney"	3	39		0 	1.060528186	1.63E-05	-0.1041 	87	676	29
047.9	Unspecified viral meningitis	586	"Renal failure, unspecified"	3	25		0 	1.256158332	0.000291077	-0.3950 	87	513	11
047.9	Unspecified viral meningitis	588.0	Renal osteodystrophy	3	1		0 	9.382883583	0.001071957	-0.0104 	87	26	0
047.9	Unspecified viral meningitis	590.80	"Pyelonephritis, unspecified"	3	3		0 	3.125589128	0.001700828	-0.0104 	87	70	7
047.9	Unspecified viral meningitis	593.9	Unspecified disorder of kidney and ureter	3	1		0 	1.253415944	0.000494593	-0.0104 	87	38	1
047.9	Unspecified viral meningitis	596.54	Neurogenic bladder NOS	3	1		0 	1.149517182	8.64E-05	-0.0104 	87	21	0
047.9	Unspecified viral meningitis	599.7	Hematuria	3	2		0 	1.221237903	0.000537203	-0.0104 	87	24	2
047.9	Unspecified viral meningitis	610.1	Diffuse cystic mastopathy	3	1		0 	1.431542731	0.00026456	-0.0104 	87	11	0
047.9	Unspecified viral meningitis	617.0	Endometriosis of uterus	3	16	3576	1 	0.377075027	-0.000397766	-0.0359 	87	430	34
047.9	Unspecified viral meningitis	620.2	Other and unspecified ovarian cyst	3	4		0 	0.197192082	-0.00050123	-0.0104 	87	78	3
047.9	Unspecified viral meningitis	621.0	Polyp of corpus uteri	3	5		0 	0.269514394	-0.000390004	-0.0156 	87	128	9
047.9	Unspecified viral meningitis	623.8	Other specified noninflammatory disorders of vagina	3	1		0 	0.69884276	-9.98E-05	-0.0104 	87	41	0
047.9	Unspecified viral meningitis	686.1	Pyogenic granuloma of skin and subcutaneous tissue	3	2		0 	4.295778026	0.000440429	-0.0104 	87	120	5
047.9	Unspecified viral meningitis	694.0	Dermatitis herpetiformis	3	1		0 	8.7389602	0.000725072	-0.0104 	87	25	0
047.9	Unspecified viral meningitis	694.4	Pemphigus	3	6		0 	2.792816523	0.000297142	-0.0156 	87	191	10
047.9	Unspecified viral meningitis	694.5	Pemphigoid	3	10	3383	1 	1.293721249	7.15E-05	-0.0260 	87	238	49
047.9	Unspecified viral meningitis	695.1	FORCEP DELIV NOS-DELIVER	3	2		0 	6.210222529	0.001295023	-0.0104 	87	35	3
047.9	Unspecified viral meningitis	695.4	Lupus erythematosus	3	34		0 	4.459347117	0.00111166	-0.0885 	87	564	25
047.9	Unspecified viral meningitis	696.0	Psoriatic arthropathy	3	18		0 	2.358652102	0.000346565	-0.0468 	87	449	14
047.9	Unspecified viral meningitis	696.1	Other psoriasis	3	13		0 	2.196855059	0.000707888	-0.0364 	87	131	0
047.9	Unspecified viral meningitis	696.3	Pityriasis rosea	3	1		0 	37.66368762	0.001654609	-0.0104 	87	42	9
047.9	Unspecified viral meningitis	701.1	"Keratoderma, acquired"	3	9		0 	1.746365271	0.000221268	-0.0260 	87	94	1
047.9	Unspecified viral meningitis	702.0	Actinic keratosis	3	8		0 	1.342430633	8.19E-05	-0.0208 	87	112	3
047.9	Unspecified viral meningitis	702	Other dermatoses	3	16		0 	1.691144235	0.000208217	-0.0416 	87	187	10
047.9	Unspecified viral meningitis	703.8	Other specified diseases of nail	3	1		0 	2.656522361	0.000563148	-0.0104 	87	20	0
047.9	Unspecified viral meningitis	706.2	Sebaceous cyst	3	3		0 	1.460337756	0.000182815	-0.0104 	87	71	1
047.9	Unspecified viral meningitis	707	Chronic ulcer of skin	3	4		0 	11.57628494	0.000860943	-0.0104 	87	101	0
047.9	Unspecified viral meningitis	708.9	"Urticaria, unspecified"	3	1		0 	1.973521639	0.000271486	-0.0104 	87	35	2
047.9	Unspecified viral meningitis	710.0	Systemic lupus erythematosus	3	134	3383	1 	3.663180577	0.001493827	-0.0104 	87	1238	62
047.9	Unspecified viral meningitis	710.1	Systemic sclerosis	3	97		0 	2.09433898	0.000362856	-0.2550 	87	1224	41
047.9	Unspecified viral meningitis	710.2	Sicca syndrome	3	28	3383	1 	5.432052452	0.001393814	-0.0729 	87	463	45
047.9	Unspecified viral meningitis	710.3	Dermatomyositis	3	13		0 	7.256775634	0.00090978	-0.0364 	87	329	17
047.9	Unspecified viral meningitis	710.4	Polymyositis	3	16		0 	1.992639211	0.000275486	-0.0416 	87	328	19
047.9	Unspecified viral meningitis	714.0	Rheumatoid arthritis	3	323	"33,833,576"	2 	1.854643174	0.001366744	0.2682 	87	1653	62
047.9	Unspecified viral meningitis	722.73	"Intervertebral disc disorder with myelopathy, lumbar region"	3	7		0 	2.420019748	0.000438	-0.0208 	87	58	1
047.9	Unspecified viral meningitis	723.8	Other syndromes affecting cervical region	3	2		0 	4.853215646	0.000484446	-0.0104 	87	85	0
047.9	Unspecified viral meningitis	724.9	Other unspecified back disorders	3	6		0 	1.727468877	0.000153313	-1.4390 	87	43	3
047.9	Unspecified viral meningitis	728.3	Other specific muscle disorders	3	6		0 	1.465673785	0.000106547	-0.0156 	87	36	0
047.9	Unspecified viral meningitis	728.9	"Unspecified disorder of muscle, ligament, and fascia"	3	2		0 	1.49028036	0.000222586	-0.0104 	87	44	2
047.9	Unspecified viral meningitis	729.1	"Myalgia and myositis, unspecified"	3	2		0 	3.642287319	0.001535192	-0.0104 	87	21	8
047.9	Unspecified viral meningitis	733.42	Aseptic necrosis of head and neck of femur	3	10		0 	1.085893698	5.11E-05	-0.0260 	87	431	10
047.9	Unspecified viral meningitis	733.99	Other disorders of bone and cartilage	3	5		0 	1.743540571	0.000563175	-1.6771 	87	96	1
047.9	Unspecified viral meningitis	747.22	Atresia and stenosis of aorta	3	1		0 	2.132048492	0.000303727	-0.0104 	87	26	2
047.9	Unspecified viral meningitis	747.6	Other anomalies of peripheral vascular system	3	4		0 	3.614899387	0.000538753	-0.0104 	87	71	3
047.9	Unspecified viral meningitis	747.81	Anomalies of cerebrovascular system	3	1		0 	2.162654121	0.000218986	-0.0104 	87	18	2
047.9	Unspecified viral meningitis	758.0	Down's syndrome	3	78		0 	9.741791698	0.000775726	-0.2030 	87	828	19
047.9	Unspecified viral meningitis	780.09	Other alteration of consciousness	3	1		0 	4.369004174	0.001730136	-0.0104 	87	84	7
047.9	Unspecified viral meningitis	780.52	"Insomnia, unspecified"	3	2		0 	1.26004091	9.08E-05	-0.0104 	87	49	4
047.9	Unspecified viral meningitis	781.3	Lack of coordination	3	19		0 	3.591336875	0.002042835	-0.5104 	87	194	1
047.9	Unspecified viral meningitis	782.4	"Jaundice, unspecified, not of newborn"	3	1		0 	1.410476197	0.000214202	-0.0104 	87	41	0
047.9	Unspecified viral meningitis	784.69	Other symbolic dysfunction	3	1		0 	1.849643314	0.00024475	-0.0104 	87	33	3
047.9	Unspecified viral meningitis	786.09	Other respiratory abnormalities	3	1		0 	1.192473499	0.000235046	-0.0104 	87	10	0
047.9	Unspecified viral meningitis	790.5	Other nonspecific abnormal serum enzyme levels	3	2		0 	2.088423461	0.000660288	-0.0104 	87	27	1
047.9	Unspecified viral meningitis	790.6	Other abnormal blood chemistry	3	2		0 	1.296082638	0.000497528	-0.0104 	87	36	3
047.9	Unspecified viral meningitis	791.0	Proteinuria	3	21		0 	2.40890174	0.000562418	-0.0572 	87	436	17
047.9	Unspecified viral meningitis	791.9	Other nonspecific findings on examination of urine	3	2		0 	3.185374415	0.00033915	-3.3437 	87	48	3
047.9	Unspecified viral meningitis	995.1	"Angioneurotic edema, not elsewhere classified"	3	3		0 	1.960260345	0.000329115	-2.5104 	87	31	1
047.9	Unspecified viral meningitis	995.2	"Other and unspecified adverse effect of drug, medicinal and biological substance"	3	4		0 	1.405490741	0.000465712	-2.0104 	87	50	0
051.2	Contagious pustular dermatitis	185	Malignant neoplasm of prostate	5	29		0 	1.629361476	0.000310019	-0.3489 	47	274	3
051.2	Contagious pustular dermatitis	197.2	Secondary malignant neoplasm of pleura	5	1		0 	3.452347137	0.000366034	-0.0156 	47	39	0
051.2	Contagious pustular dermatitis	197.7	"Malignant neoplasm of liver, secondary"	5	48		0 	1.328485423	7.92E-05	-0.1249 	47	813	4
051.2	Contagious pustular dermatitis	199.1	Other malignant neoplasm without specification of site	5	1		0 	2.78826335	0.000297104	-0.0156 	47	10	0
051.2	Contagious pustular dermatitis	211.3	Benign neoplasm of colon	5	10		0 	0.740879142	-8.39E-05	-0.9247 	47	306	0
051.2	Contagious pustular dermatitis	239.0	Neoplasm of unspecified nature of digestive system	5	22		0 	16.45218916	0.001055327	-0.0572 	47	327	1
051.2	Contagious pustular dermatitis	239.3	Neoplasm of unspecified nature of breast	5	24		0 	88.71166537	0.002579112	-0.0567 	47	531	1
051.2	Contagious pustular dermatitis	244.9	Unspecified acquired hypothyroidism	5	27		0 	2.442285743	0.000907493	-0.3728 	47	454	4
051.2	Contagious pustular dermatitis	251.8	Other specified disorders of pancreatic internal secretion	5	1		0 	10.36179864	0.000805799	-0.0156 	47	9	0
051.2	Contagious pustular dermatitis	255.4	Corticoadrenal insufficiency	5	14		0 	6.900966843	0.000622524	-0.6823 	47	142	1
051.2	Contagious pustular dermatitis	260	Kwashiorkor	5	12		0 	12.36898982	0.000895584	-0.7848 	47	297	3
051.2	Contagious pustular dermatitis	263.9	Unspecified protein-calorie malnutrition	5	5		0 	2.190978377	0.000503921	-0.0156 	47	113	0
051.2	Contagious pustular dermatitis	266.2	Other B-complex deficiencies	5	2		0 	3.29111554	0.00035027	-0.0156 	47	41	0
051.2	Contagious pustular dermatitis	271.3	Intestinal disaccharidase deficiencies and disaccharide malabsorption	5	6		0 	7.73670095	0.000949762	-1.4442 	47	65	0
051.2	Contagious pustular dermatitis	272.4	Other and unspecified hyperlipidemia	5	5		0 	0.572235969	-0.00015796	-1.6823 	47	162	4
051.2	Contagious pustular dermatitis	276.2	Acidosis	5	6		0 	0.912705339	-2.54E-05	-1.4442 	47	70	1
051.2	Contagious pustular dermatitis	276.8	Hypopotassemia	5	1		0 	1.764941948	0.000756363	-0.0156 	47	10	0
051.2	Contagious pustular dermatitis	279.4	AUTOIMMUNE DISEASE NEC	5	9		0 	86.84341699	0.002551187	-0.0260 	47	133	0
051.2	Contagious pustular dermatitis	280.9	"Iron deficiency anemia, unspecified"	5	1		0 	1.989781459	0.000392526	-0.0156 	-	-	-
051.2	Contagious pustular dermatitis	281.9	Unspecified deficiency anemia	5	4		0 	3.048118311	0.00046093	-0.0156 	47	78	3
051.2	Contagious pustular dermatitis	283.0	Autoimmune hemolytic anemias	5	2		0 	31.84294677	0.002141299	-0.0156 	47	62	1
051.2	Contagious pustular dermatitis	285.8	Other specified anemias	5	4		0 	6.631744646	0.000606079	-0.0156 	47	78	0
051.2	Contagious pustular dermatitis	285.9	"Anemia, unspecified"	5	35		0 	1.922422125	0.000742525	-0.2934 	47	726	7
051.2	Contagious pustular dermatitis	287.0	Allergic purpura	5	10		0 	57.22180385	0.002058451	-0.0260 	47	411	5
051.2	Contagious pustular dermatitis	287.5	"Thrombocytopenia, unspecified"	5	24		0 	2.335861234	0.000343766	-0.4156 	47	418	7
051.2	Contagious pustular dermatitis	289.9	Unspecified diseases of blood and blood-forming organs	5	2		0 	6.165999894	0.000576604	-3.3489 	47	21	2
051.2	Contagious pustular dermatitis	294.8	Other persistent mental disorders due to conditions classified elsewhere	5	8		0 	8.327373448	0.000703606	-0.0208 	47	337	1
051.2	Contagious pustular dermatitis	311	"Depressive disorder, not elsewhere classified"	5	5		0 	2.090114776	0.000421608	-0.0156 	47	55	1
051.2	Contagious pustular dermatitis	331.0	Alzheimer's disease	5	246	"12,346,646"	2 	2.788080912	0.000669038	0.6726 	47	1522	23
051.2	Contagious pustular dermatitis	331.9	"Cerebral degeneration, unspecified"	5	2		0 	5.69401616	0.000771753	-0.0156 	47	47	2
051.2	Contagious pustular dermatitis	333.1	Essential and other specified forms of tremor	5	1		0 	5.640377242	0.000541572	-0.0156 	47	3	0
051.2	Contagious pustular dermatitis	341.9	"Demyelinating disease of central nervous system, unspecified"	5	2		0 	99.09574403	0.002729125	-0.0156 	47	42	0
051.2	Contagious pustular dermatitis	356.9	Unspecified hereditary and idiopathic peripheral neuropathy	5	3		0 	2.775068052	0.000295615	-0.0156 	47	61	1
051.2	Contagious pustular dermatitis	357.2	Polyneuropathy in diabetes	5	2		0 	1.344102009	8.25E-05	-0.0156 	47	168	0
051.2	Contagious pustular dermatitis	357.5	Alcoholic polyneuropathy	5	1		0 	32.49453732	0.001530294	-0.0156 	47	11	0
051.2	Contagious pustular dermatitis	362.50	"Macular degeneration (senile), unspecified"	5	34		0 	5.507928381	0.000532413	-0.3013 	47	520	6
051.2	Contagious pustular dermatitis	365.9	Unspecified glaucoma	5	16		0 	2.134008477	0.000374949	-0.6038 	47	99	0
051.2	Contagious pustular dermatitis	366.9	Unspecified cataract	5	36		0 	5.001506702	0.000702135	-0.2859 	47	108	0
051.2	Contagious pustular dermatitis	389.9	Unspecified hearing loss	5	88		0 	8.001930673	0.001189488	-0.2232 	47	287	1
051.2	Contagious pustular dermatitis	401.9	Unspecified essential hypertension	5	64		0 	0.89042338	-0.000209904	-0.1695 	47	660	3
051.2	Contagious pustular dermatitis	411.1	Intermediate coronary syndrome	5	9		0 	0.898722555	-8.76E-05	-0.0260 	47	414	4
051.2	Contagious pustular dermatitis	414.9	"Chronic ischemic heart disease, unspecified"	5	2		0 	1.207168492	0.000131142	-0.0156 	47	58	0
051.2	Contagious pustular dermatitis	416.0	Primary pulmonary hypertension	5	8		0 	1.479571636	0.000109549	-0.0208 	47	246	0
051.2	Contagious pustular dermatitis	425.4	Other primary cardiomyopathies	5	42		0 	0.415929739	-0.000253813	-0.2482 	47	468	2
051.2	Contagious pustular dermatitis	427.1	Paroxysmal ventricular tachycardia	5	3		0 	0.401359838	-0.00026494	-2.5156 	47	94	3
051.2	Contagious pustular dermatitis	427.31	Atrial fibrillation	5	8		0 	0.919681316	-9.01E-05	-0.0208 	47	225	0
051.2	Contagious pustular dermatitis	429.2	"Cardiovascular disease, unspecified"	5	16		0 	1.664121798	0.000323603	-0.0416 	47	455	3
051.2	Contagious pustular dermatitis	434.0	Cerebral thrombosis	5	1		0 	4.220320561	0.000615364	-0.0156 	47	17	0
051.2	Contagious pustular dermatitis	435.9	Unspecified transient cerebral ischemia	5	2		0 	1.515207484	0.000263482	-0.0156 	47	90	5
051.2	Contagious pustular dermatitis	437.0	Cerebral atherosclerosis	5	1		0 	2.418226717	0.00035864	-0.0156 	47	27	0
051.2	Contagious pustular dermatitis	440.0	Atherosclerosis of aorta	5	1		0 	3.142802945	0.00033526	-0.0156 	47	52	0
051.2	Contagious pustular dermatitis	440.9	Generalized and unspecified atherosclerosis	5	16		0 	1.019117473	7.49E-06	-0.0416 	47	335	8
051.2	Contagious pustular dermatitis	441.2	Thoracic aneurysm without mention of rupture	5	5		0 	6.628649718	0.000605888	-1.6823 	47	73	1
051.2	Contagious pustular dermatitis	446.4	Wegener's granulomatosis	5	10		0 	59.12743284	0.002093639	-0.0260 	47	166	2
051.2	Contagious pustular dermatitis	446.5	Giant cell arteritis	5	13		0 	10.21197554	0.001130081	-0.0364 	47	439	10
051.2	Contagious pustular dermatitis	453.9	Other venous embolism and thrombosis of unspecified site	5	15		0 	10.14390651	0.00079546	-0.6406 	47	155	1
051.2	Contagious pustular dermatitis	460	Acute nasopharyngitis [common cold]	5	14		0 	52.15565475	0.001961837	-0.0364 	47	219	2
051.2	Contagious pustular dermatitis	482.9	"Bacterial pneumonia, unspecified"	5	1		0 	7.468219303	0.000928199	-0.0156 	47	16	0
051.2	Contagious pustular dermatitis	492.8	Other emphysema	5	30		0 	1.464871884	0.000215643	-0.0781 	47	463	1
051.2	Contagious pustular dermatitis	493.9	"Asthma, unspecified"	5	20		0 	90.2779024	0.002602292	-0.4918 	47	307	3
051.2	Contagious pustular dermatitis	494	Bronchiectasis	5	7		0 	3.278370728	0.000349	-0.0208 	47	172	6
051.2	Contagious pustular dermatitis	496	"Chronic airway obstruction, not elsewhere classified"	5	3		0 	1.972974527	0.001116628	-0.0156 	47	80	0
051.2	Contagious pustular dermatitis	500	Coal workers' pneumoconiosis	5	2		0 	7.0677011	0.000632508	-0.0156 	47	16	0
051.2	Contagious pustular dermatitis	515	Postinflammatory pulmonary fibrosis	5	10		0 	2.684717812	0.000573697	-0.9247 	47	65	0
051.2	Contagious pustular dermatitis	516.3	Idio fibros alveolitis	5	41		0 	4.558807097	0.000462089	-0.1035 	47	812	5
051.2	Contagious pustular dermatitis	518.81	Acute respiratory failure	5	3		0 	1.026393201	1.27E-05	-0.0156 	47	104	2
051.2	Contagious pustular dermatitis	518.89	"Other diseases of lung, not elsewhere classified"	5	2		0 	2.818168005	0.000425658	-0.0156 	47	73	0
051.2	Contagious pustular dermatitis	555.9	Regional enteritis of unspecified site	5	16		0 	8.78882845	0.000727995	-0.0416 	47	170	0
051.2	Contagious pustular dermatitis	564.1	Irritable bowel syndrome	5	5		0 	1.877750665	0.000177856	-0.0156 	47	121	2
051.2	Contagious pustular dermatitis	569.89	Other specified disorders of intestine	5	3		0 	6.523782077	0.000599367	-0.0156 	47	9	0
051.2	Contagious pustular dermatitis	571.5	Cirrhosis of liver without mention of alcohol	5	3		0 	2.359770911	0.000245649	-2.5156 	47	29	1
051.2	Contagious pustular dermatitis	576.1	Cholangitis	5	2		0 	6.157535214	0.000815315	-0.0156 	47	103	2
051.2	Contagious pustular dermatitis	577.0	Acute pancreatitis	5	25		0 	3.061623811	0.000656814	-0.0677 	47	622	4
051.2	Contagious pustular dermatitis	586	"Renal failure, unspecified"	5	25		0 	1.429745105	9.99E-05	-0.4002 	47	513	2
051.2	Contagious pustular dermatitis	593.9	Unspecified disorder of kidney and ureter	5	1		0 	1.473398299	0.000188967	-0.0156 	47	38	0
051.2	Contagious pustular dermatitis	596.54	Neurogenic bladder NOS	5	1		0 	5.495142922	0.000531522	-0.0156 	47	21	1
051.2	Contagious pustular dermatitis	599.7	Hematuria	5	2		0 	0.962307048	-1.87E-05	-0.0156 	47	24	0
051.2	Contagious pustular dermatitis	695.3	Rosacea	5	3		0 	57.73871265	0.002068055	-0.0156 	47	36	1
051.2	Contagious pustular dermatitis	696.1	Other psoriasis	5	13		0 	15.75274304	0.001784598	-0.0364 	47	131	0
051.2	Contagious pustular dermatitis	702.1	Seborrheic keratosis	5	3		0 	18.21768702	0.00111744	-0.0156 	47	223	1
051.2	Contagious pustular dermatitis	710.0	Systemic lupus erythematosus	5	134	1234	1 	5.837146566	0.000554924	-0.3430 	47	1238	24
051.2	Contagious pustular dermatitis	710.1	Systemic sclerosis	5	97		0 	16.68626939	0.001063768	-0.2550 	47	1224	7
051.2	Contagious pustular dermatitis	714.0	Rheumatoid arthritis	5	323	1234	1 	0.726714892	-8.94E-05	0.2630 	47	1653	20
051.2	Contagious pustular dermatitis	716.9	"Arthropathy, unspecified"	5	1		0 	105.3862406	0.003982777	-0.0156 	47	7	0
051.2	Contagious pustular dermatitis	728.9	"Unspecified disorder of muscle, ligament, and fascia"	5	2		0 	8.905155681	0.00073402	-0.0156 	47	44	0
051.2	Contagious pustular dermatitis	729.1	"Myalgia and myositis, unspecified"	5	2		0 	5.441113042	0.000527739	-0.0156 	47	21	1
051.2	Contagious pustular dermatitis	745.2	Tetralogy of fallot	5	9		0 	1345.615893	0.010151227	-1.0156 	47	225	0
051.2	Contagious pustular dermatitis	780.09	Other alteration of consciousness	5	1		0 	6.961851095	0.000626187	-0.0156 	47	84	1
051.2	Contagious pustular dermatitis	790.6	Other abnormal blood chemistry	5	2		0 	1.318251761	0.000109375	-0.0156 	47	36	1
053	Herpes zoster	185	Malignant neoplasm of prostate	8	29		0 	1.955233771	0.000192097	-0.3542 	256	274	9
053	Herpes zoster	191.9	"Malignant neoplasm of brain, unspecified"	8	11		0 	160.9655947	0.003492346	-0.8542 	256	285	14
053	Herpes zoster	239.0	Neoplasm of unspecified nature of digestive system	8	22		0 	98.71313498	0.002724412	-0.0572 	256	327	15
053	Herpes zoster	240.9	"Goiter, unspecified"	8	12		0 	42.96443305	0.001774198	-0.0312 	256	231	23
053	Herpes zoster	244.9	Unspecified acquired hypothyroidism	8	27		0 	2.442285743	0.000370481	-0.3780 	256	454	34
053	Herpes zoster	250	Diabetes mellitus	8	163	"3,483,586"	2 	369.6390645	0.005310371	0.4670 	256	1272	145
053	Herpes zoster	250.1	Diabetes with ketoacidosis	8	3		0 	687.8933263	0.007253125	-0.0208 	256	58	1
053	Herpes zoster	263.9	Unspecified protein-calorie malnutrition	8	5		0 	10.51669621	0.001643872	-0.0208 	256	113	7
053	Herpes zoster	276.8	Hypopotassemia	8	1		0 	1.588447753	0.000237538	-0.0208 	256	10	0
053	Herpes zoster	279.3	Unspecified immunity deficiency	8	32		0 	480.2761796	0.006056821	-0.3238 	256	339	12
053	Herpes zoster	280.9	"Iron deficiency anemia, unspecified"	8	1		0 	2.984672188	0.000321322	-0.0208 	-	-	-
053	Herpes zoster	281.9	Unspecified deficiency anemia	8	4		0 	9.144354934	0.000748272	-0.0208 	256	78	6
053	Herpes zoster	283.0	Autoimmune hemolytic anemias	8	2	3586	1 	95.52884031	0.002679222	-0.0208 	256	62	50
053	Herpes zoster	285.9	"Anemia, unspecified"	8	35	3586	1 	3.0758754	0.00068219	-0.2986 	256	726	72
053	Herpes zoster	331.0	Alzheimer's disease	8	246	"123,420,993,483,586"	4 	3.345697094	0.000358309	0.6674 	256	1522	166
053	Herpes zoster	348.9	Unspecified condition of brain	8	3		0 	168.7571087	0.003576872	-0.0208 	256	37	1
053	Herpes zoster	353.5	Neuralgic amyotrophy	8	2		0 	10226.68078	0.028002962	-0.0208 	256	19	0
053	Herpes zoster	357.0	Acute infective polyneuritis	8	1		0 	110.1538215	0.002880932	-0.0208 	256	9	0
053	Herpes zoster	401.9	Unspecified essential hypertension	8	64		0 	0.736902108	-0.000205751	-0.1747 	256	660	28
053	Herpes zoster	411.1	Intermediate coronary syndrome	8	9		0 	1.348083832	0.000122899	-0.0260 	256	414	38
053	Herpes zoster	414.9	"Chronic ischemic heart disease, unspecified"	8	2		0 	2.414336983	0.000365506	-0.0208 	256	58	2
053	Herpes zoster	427.31	Atrial fibrillation	8	8		0 	2.122341498	0.000514012	-0.0208 	256	225	4
053	Herpes zoster	437.0	Cerebral atherosclerosis	8	1		0 	7.25468015	0.000645716	-0.0208 	256	27	2
053	Herpes zoster	446.5	Giant cell arteritis	8	13	3586	1 	30.63592662	0.00148422	-0.0208 	256	439	77
053	Herpes zoster	492.8	Other emphysema	8	30		0 	2.197307826	0.000226741	-0.0781 	256	463	26
053	Herpes zoster	496	"Chronic airway obstruction, not elsewhere classified"	8	3		0 	1.224604879	0.000105232	-0.0208 	256	80	6
053	Herpes zoster	515	Postinflammatory pulmonary fibrosis	8	10		0 	4.027076718	0.000420825	-0.9299 	256	65	3
053	Herpes zoster	516.3	Idio fibros alveolitis	8	41		0 	27.35284258	0.00139692	-0.1035 	256	812	46
053	Herpes zoster	518.81	Acute respiratory failure	8	3	3586	1 	2.052786403	0.000206471	-0.0208 	256	104	49
053	Herpes zoster	586	"Renal failure, unspecified"	8	25	348	1 	8.578470628	0.000719033	-0.0677 	256	513	111
053	Herpes zoster	590.80	"Pyelonephritis, unspecified"	8	3		0 	17.24024048	0.001085028	-0.0208 	256	70	7
053	Herpes zoster	695.4	Lupus erythematosus	8	34	2099	1 	106.5871399	0.002833064	-0.0885 	256	564	72
053	Herpes zoster	710.0	Systemic lupus erythematosus	8	134	"1,234,209,931,053,480,000"	5 	35.0228794	0.001593448	-0.3430 	256	1238	174
053	Herpes zoster	728.9	"Unspecified disorder of muscle, ligament, and fascia"	8	2		0 	53.43093409	0.001987505	-0.0208 	256	44	2
054	Herpes simplex	250	Diabetes mellitus	7	163		0 	3141.932048	0.015519306	-0.4268 	176	1272	35
054	Herpes simplex	263.9	Unspecified protein-calorie malnutrition	7	5		0 	22.34797945	0.00126482	-0.0208 	176	113	4
054	Herpes simplex	272.4	Other and unspecified hyperlipidemia	7	5		0 	29.18403441	0.001457339	-1.6875 	176	162	6
054	Herpes simplex	276.8	Hypopotassemia	7	1		0 	4.500601966	0.000484683	-0.0208 	176	10	0
054	Herpes simplex	288.3	Eosinophilia	7	8		0 	1028.800537	0.008876186	-0.0208 	176	165	9
054	Herpes simplex	311	"Depressive disorder, not elsewhere classified"	7	5		0 	26.64896339	0.001389057	-0.0208 	176	55	3
054	Herpes simplex	348.3	"Encephalopathy, not elsewhere classified"	7	5		0 	155.9094366	0.003441254	-1.6875 	176	57	1
054	Herpes simplex	366.9	Unspecified cataract	7	36		0 	127.5384209	0.003109084	-0.2911 	176	108	1
054	Herpes simplex	401.9	Unspecified essential hypertension	7	64		0 	1.565916979	0.000151799	-0.1747 	176	660	19
054	Herpes simplex	411.1	Intermediate coronary syndrome	7	9		0 	5.729356286	0.000572737	-0.0260 	176	414	18
054	Herpes simplex	427.31	Atrial fibrillation	7	8		0 	3.607980546	0.000409678	-0.0208 	176	225	3
054	Herpes simplex	428	Heart failure	7	2		0 	1677.25984	0.011336618	-0.0208 	176	45	1
054	Herpes simplex	453.9	Other venous embolism and thrombosis of unspecified site	7	15		0 	517.3392319	0.006289773	-0.6458 	176	155	6
054	Herpes simplex	490	"Bronchitis, not specified as acute or chronic"	7	4		0 	65.13711797	0.002209256	-0.0208 	176	56	2
054	Herpes simplex	496	"Chronic airway obstruction, not elsewhere classified"	7	3		0 	3.469713823	0.000396887	-0.0208 	176	80	2
054	Herpes simplex	593.9	Unspecified disorder of kidney and ureter	7	1		0 	25.04777108	0.001344146	-0.0208 	176	38	5
054	Herpes simplex	790.6	Other abnormal blood chemistry	7	2		0 	33.61541992	0.001569587	-0.0208 	176	36	0
061	Dengue	287.5	"Thrombocytopenia, unspecified"	1	24		0 	26.47309398	0.001947164	-0.4052 	21	418	5
061	Dengue	401.9	Unspecified essential hypertension	1	64		0 	0.347981551	-0.000371007	-0.1665 	21	660	0
061	Dengue	411.1	Intermediate coronary syndrome	1	9		0 	1.273190286	7.02E-05	-0.0260 	21	414	4
061	Dengue	571.8	Other chronic nonalcoholic liver disease	1	1		0 	114.9369122	0.002944574	-0.0052 	21	18	0
065.0	Crimean hemorrhagic fever [CHF Congo virus]	263.9	Unspecified protein-calorie malnutrition	1	5		0 	14.89865296	0.001008533	-0.0156 	102	113	2
065.0	Crimean hemorrhagic fever [CHF Congo virus]	276.8	Hypopotassemia	1	1		0 	3.000401311	0.000339217	-0.0052 	102	10	0
065.0	Crimean hemorrhagic fever [CHF Congo virus]	311	"Depressive disorder, not elsewhere classified"	1	5		0 	17.76597559	0.001112051	-0.0156 	102	55	5
065.0	Crimean hemorrhagic fever [CHF Congo virus]	427.31	Atrial fibrillation	1	8		0 	2.405320364	0.000270371	-0.0208 	102	225	2
065.0	Crimean hemorrhagic fever [CHF Congo virus]	599.7	Hematuria	1	2		0 	10.90614654	0.000843698	-0.0052 	102	24	1
065.0	Crimean hemorrhagic fever [CHF Congo virus]	724.9	Other unspecified back disorders	1	6		0 	1403.856374	0.010370055	-1.4338 	102	43	1
066.2	Venezuelan equine fever	244.9	Unspecified acquired hypothyroidism	1	27		0 	20.75942882	0.001231019	-0.3623 	8	454	1
066.2	Venezuelan equine fever	427.31	Atrial fibrillation	1	8		0 	7.215961093	0.000690449	-0.0208 	8	225	0
071	Rabies	185	Malignant neoplasm of prostate	86	29	367	1 	2.215931607	0.00022969	-0.0781 	801	274	39
071	Rabies	211.3	Benign neoplasm of colon	86	10		0 	5.037978166	0.000501541	-1.1271 	801	306	35
071	Rabies	272.4	Other and unspecified hyperlipidemia	86	5		0 	3.891204589	0.000409418	-1.8847 	801	162	22
071	Rabies	276.8	Hypopotassemia	86	1		0 	3.600481573	0.000986051	-0.2180 	801	10	1
071	Rabies	285.9	"Anemia, unspecified"	86	35		0 	0.87149803	-3.97E-05	-0.4958 	801	726	56
071	Rabies	348.3	"Encephalopathy, not elsewhere classified"	86	5		0 	20.78792488	0.001203843	-1.8847 	801	57	14
071	Rabies	356.9	Unspecified hereditary and idiopathic peripheral neuropathy	86	3		0 	37.7409255	0.002346417	-0.2180 	801	61	8
071	Rabies	357.0	Acute infective polyneuritis	86	1		0 	124.8409977	0.003070292	-0.2180 	801	9	1
071	Rabies	357.2	Polyneuropathy in diabetes	86	2		0 	9.139893664	0.000748369	-0.2180 	801	168	31
071	Rabies	401.9	Unspecified essential hypertension	86	64		0 	1.252733584	0.000185656	-0.3719 	801	660	80
071	Rabies	411.1	Intermediate coronary syndrome	86	9		0 	1.527828343	0.000175056	-0.2180 	801	414	46
071	Rabies	414.9	"Chronic ischemic heart disease, unspecified"	86	2		0 	4.104372871	0.000753593	-0.2180 	801	58	9
071	Rabies	427.31	Atrial fibrillation	86	8	3784	1 	0.481064073	-0.000223246	-0.0208 	801	225	52
071	Rabies	429.2	"Cardiovascular disease, unspecified"	86	16	367	1 	6.789616936	0.001081828	-0.0416 	801	455	93
071	Rabies	429.9	"Heart disease, unspecified"	86	5		0 	17.59259814	0.001097619	-0.2180 	801	214	44
071	Rabies	440.0	Atherosclerosis of aorta	86	1		0 	21.37106003	0.001222241	-0.2180 	801	52	13
071	Rabies	443.81	Peripheral angiopathy in diseases classified elsewhere	86	18	"2,155,215,735,079,000"	4 	51.31905816	0.002754551	2.0520 	801	305	65
071	Rabies	496	"Chronic airway obstruction, not elsewhere classified"	86	3		0 	0.925257019	-3.29E-05	-0.2180 	801	80	28
071	Rabies	515	Postinflammatory pulmonary fibrosis	86	10	"64,396,440"	2 	4.564020281	0.000465414	-0.1365 	801	65	12
071	Rabies	577.0	Acute pancreatitis	86	25	1906	1 	5.204760479	0.00051371	-0.2180 	801	622	109
071	Rabies	599.7	Hematuria	86	2		0 	4.362458618	0.00064036	-0.2180 	801	24	9
071	Rabies	729.1	"Myalgia and myositis, unspecified"	86	2		0 	36.99956868	0.00164047	-0.2180 	801	21	7
071	Rabies	781.3	Lack of coordination	86	19		0 	20.12799839	0.001182681	-0.7180 	801	194	12
071	Rabies	784.61	Alexia and dyslexia	86	9		0 	4368.180235	0.018299194	-1.2180 	801	18	1
072.1	Mumps meningitis	272.1	Pure hyperglyceridemia	1	8		0 	103.137205	0.002788566	-0.0208 	60	124	0
072.1	Mumps meningitis	276.8	Hypopotassemia	1	1		0 	2.250300983	0.000244819	-0.0052 	60	10	0
072.1	Mumps meningitis	401.9	Unspecified essential hypertension	1	64		0 	0.78295849	-8.23E-05	-0.1665 	60	660	11
072.1	Mumps meningitis	411.1	Intermediate coronary syndrome	1	9		0 	5.729356286	0.000809973	-0.0260 	60	414	12
072.1	Mumps meningitis	414.9	"Chronic ischemic heart disease, unspecified"	1	2		0 	5.130466089	0.000517781	-0.0052 	60	58	2
072.1	Mumps meningitis	429.2	"Cardiovascular disease, unspecified"	1	16		0 	8.48702117	0.00072244	-0.0416 	60	455	14
072.1	Mumps meningitis	437.0	Cerebral atherosclerosis	1	1		0 	30.83239064	0.001493929	-0.0052 	60	27	3
072.1	Mumps meningitis	437.1	Other generalized ischemic cerebrovascular disease	1	1		0 	114.9460312	0.002946474	-0.0052 	60	7	0
072.1	Mumps meningitis	492.8	Other emphysema	1	30		0 	9.338558259	0.000765986	-0.0781 	60	463	12
072.1	Mumps meningitis	496	"Chronic airway obstruction, not elsewhere classified"	1	3		0 	1.734856911	0.000167008	-0.0104 	60	80	3
072.1	Mumps meningitis	593.9	Unspecified disorder of kidney and ureter	1	1		0 	12.52388554	0.000910931	-0.0052 	60	38	2
072.1	Mumps meningitis	702	Other dermatoses	1	16		0 	515.3762055	0.006276271	-0.0416 	60	187	8
072.1	Mumps meningitis	745.4	Ventricular septal defect	1	1		0 	2365.569303	0.013464331	-0.0052 	60	70	0
074.0	Herpangina	185	Malignant neoplasm of prostate	30	29		0 	1.510862459	0.000202425	-0.4114 	540	274	20
074.0	Herpangina	199.1	Other malignant neoplasm without specification of site	30	1		0 	4.309134268	0.000442245	-0.0781 	540	10	0
074.0	Herpangina	203.0	Multiple myeloma	30	136	"102,922,472,950,326,000,000,000,000"	7 	24.93511028	0.001327824	3.8925 	540	1264	221
074.0	Herpangina	211.3	Benign neoplasm of colon	30	10		0 	1.144995038	3.78E-05	-0.9872 	540	306	34
074.0	Herpangina	244.9	Unspecified acquired hypothyroidism	30	27		0 	1.572684001	0.000289853	-0.4352 	540	454	49
074.0	Herpangina	251.8	Other specified disorders of pancreatic internal secretion	30	1		0 	16.01368881	0.001039503	-0.0781 	540	9	1
074.0	Herpangina	253.2	Panhypopituitarism	30	4		0 	32.04556023	0.001519137	-2.0781 	540	44	6
074.0	Herpangina	255.4	Corticoadrenal insufficiency	30	14		0 	10.66513058	0.000820185	-0.7447 	540	142	8
074.0	Herpangina	257.2	Other testicular hypofunction	30	1		0 	254.5887613	0.004401513	-0.0781 	540	5	0
074.0	Herpangina	263.9	Unspecified protein-calorie malnutrition	30	5	"10,291,462"	2 	4.740480489	0.001273085	2.9844 	540	113	56
074.0	Herpangina	266.2	Other B-complex deficiencies	30	2		0 	5.086269471	0.000502521	-0.0781 	540	41	4
074.0	Herpangina	271.3	Intestinal disaccharidase deficiencies and disaccharide malabsorption	30	6		0 	5.978359825	0.000564579	-1.5066 	540	65	5
074.0	Herpangina	273.8	Other disorders of plasma protein metabolism	30	5		0 	12.13966319	0.001536465	-0.0781 	540	107	9
074.0	Herpangina	274.89	Gout with other specified manifestations	30	1		0 	236.3168407	0.00423934	-0.0781 	540	30	1
074.0	Herpangina	276.2	Acidosis	30	6		0 	2.82108923	0.000426935	-1.5066 	540	70	5
074.0	Herpangina	276.8	Hypopotassemia	30	1		0 	2.182110044	0.000940223	-0.0781 	540	10	2
074.0	Herpangina	280.9	"Iron deficiency anemia, unspecified"	30	1		0 	0.7687792	-7.38E-05	-0.0781 	-	-	-
074.0	Herpangina	285.9	"Anemia, unspecified"	30	35	2247	1 	1.782609607	0.000506755	2.1442 	540	726	88
074.0	Herpangina	287.5	"Thrombocytopenia, unspecified"	30	24	3576	1 	5.414951042	0.000913899	2.9375 	540	418	65
074.0	Herpangina	300.3	Obsessive-compulsive disorders	30	11	"33,596,532"	2 	40.57524724	0.001720889	-0.0781 	540	256	54
074.0	Herpangina	311	"Depressive disorder, not elsewhere classified"	30	5		0 	2.422633036	0.00044259	-0.0781 	540	55	10
074.0	Herpangina	323.9	"Unspecified causes of encephalitis, myelitis, and encephalomyelitis"	30	6		0 	135.7806727	0.004530548	-1.5066 	540	39	7
074.0	Herpangina	355.9	Mononeuritis of unspecified site	30	17		0 	26.784284	0.001380119	-0.6336 	540	126	18
074.0	Herpangina	357.2	Polyneuropathy in diabetes	30	2		0 	2.07724856	0.00020775	-0.0781 	540	168	30
074.0	Herpangina	358.0	Myasthenia gravis	30	17		0 	19.72059082	0.001167899	-0.0781 	540	363	45
074.0	Herpangina	362.02	Proliferative diabetic retinopathy	30	12	2247	1 	25.32182502	0.001338928	-0.0312 	540	358	71
074.0	Herpangina	365.9	Unspecified glaucoma	30	16		0 	4.397350801	0.000903581	-0.6663 	540	99	7
074.0	Herpangina	382.9	Unspecified otitis media	30	7	3576	1 	12.55869803	0.000903811	2.9792 	540	257	42
074.0	Herpangina	389.9	Unspecified hearing loss	30	88		0 	4.12220671	0.000426653	-0.2232 	540	287	13
074.0	Herpangina	401.9	Unspecified essential hypertension	30	64		0 	0.616876386	-0.000590354	-0.2319 	540	660	42
074.0	Herpangina	411.1	Intermediate coronary syndrome	30	9		0 	1.041701143	2.90E-05	-0.0781 	540	414	43
074.0	Herpangina	414.9	"Chronic ischemic heart disease, unspecified"	30	2		0 	1.865624032	0.000440777	-0.0781 	540	58	6
074.0	Herpangina	425.4	Other primary cardiomyopathies	30	42		0 	2.571202025	0.000549227	-0.3106 	540	468	23
074.0	Herpangina	427.31	Atrial fibrillation	30	8		0 	0.874661951	-0.000113104	-0.0781 	540	225	13
074.0	Herpangina	427.81	Sinoatrial node dysfunction	30	1		0 	0.781336282	-6.92E-05	-0.0781 	540	63	2
074.0	Herpangina	429.2	"Cardiovascular disease, unspecified"	30	16		0 	1.543094758	0.000212868	-0.0781 	540	455	50
074.0	Herpangina	435.9	Unspecified transient cerebral ischemia	30	2		0 	0.468336859	-0.000218714	-0.0781 	540	90	11
074.0	Herpangina	440.9	Generalized and unspecified atherosclerosis	30	16		0 	2.362499597	0.000429347	-0.0781 	540	335	35
074.0	Herpangina	441.2	Thoracic aneurysm without mention of rupture	30	5		0 	10.24427684	0.000800447	-1.7447 	540	73	9
074.0	Herpangina	482.9	"Bacterial pneumonia, unspecified"	30	1		0 	5.770896734	0.000550716	-0.0781 	540	16	4
074.0	Herpangina	490	"Bronchitis, not specified as acute or chronic"	30	4		0 	5.921556179	0.000973861	-0.0781 	540	56	12
074.0	Herpangina	492.8	Other emphysema	30	30	"102,929,505,906"	3 	3.961812595	0.001105174	5.9219 	540	463	138
074.0	Herpangina	494	Bronchiectasis	30	7		0 	5.066572944	0.000501072	-0.0781 	540	172	19
074.0	Herpangina	496	"Chronic airway obstruction, not elsewhere classified"	30	3		0 	1.156571274	0.000144541	-0.0781 	540	80	15
074.0	Herpangina	501	Asbestosis	30	1	2950	1 	12.23362925	0.00089	2.9948 	540	51	39
074.0	Herpangina	512.8	Spont pneumothorax NEC	30	4	134	1 	3.600657556	0.000380353	-0.0781 	540	158	52
074.0	Herpangina	515	Postinflammatory pulmonary fibrosis	30	10		0 	1.037277337	1.02E-05	-0.9872 	540	65	5
074.0	Herpangina	518.3	Pulmonary eosinophilia	30	1		0 	7.583037607	0.000662701	-0.0781 	540	20	1
074.0	Herpangina	518.81	Acute respiratory failure	30	3		0 	2.114992052	0.000430863	-0.0781 	540	104	12
074.0	Herpangina	518.89	"Other diseases of lung, not elsewhere classified"	30	2		0 	2.177675277	0.000221781	-0.0781 	540	73	16
074.0	Herpangina	535.1	Atrophic gastritis	30	11		0 	21.94877	0.001752456	-0.0781 	540	401	54
074.0	Herpangina	555.9	Regional enteritis of unspecified site	30	16		0 	13.58273488	0.000946025	-0.0781 	540	170	11
074.0	Herpangina	564.1	Irritable bowel syndrome	30	5	"33,596,532"	2 	2.901978301	0.000310009	-0.0781 	540	121	48
074.0	Herpangina	569.89	Other specified disorders of intestine	30	3		0 	10.08220866	0.000792718	-0.0781 	540	9	0
074.0	Herpangina	573.9	Unspecified disorder of liver	30	33	2950	1 	19.09907954	0.001147364	-0.0827 	540	654	91
074.0	Herpangina	576.2	Obstruction of bile duct	30	10		0 	7.279056733	0.000645191	-0.0781 	540	140	9
074.0	Herpangina	577.0	Acute pancreatitis	30	25		0 	2.365800218	0.000350019	-0.0781 	540	622	71
074.0	Herpangina	577.1	Chronic pancreatitis	30	21	"102,929,506,696"	3 	9.359969621	0.000757352	8.9428 	540	602	133
074.0	Herpangina	586	"Renal failure, unspecified"	30	25	6279	1 	4.419212142	0.000639207	-0.4627 	540	513	73
074.0	Herpangina	593.9	Unspecified disorder of kidney and ureter	30	1		0 	1.518046732	0.000166341	-0.0781 	540	38	4
074.0	Herpangina	599.7	Hematuria	30	2		0 	2.478669669	0.000590699	-0.0781 	540	24	7
074.0	Herpangina	714.0	Rheumatoid arthritis	30	323	"35,763,600,419,359,600,000,000"	6 	2.246209666	0.000327876	0.7578 	540	1653	199
074.0	Herpangina	733.99	Other disorders of bone and cartilage	30	5		0 	9.908512616	0.001110094	-1.7447 	540	96	8
074.0	Herpangina	742.4	Other specified congenital anomalies of brain	30	7		0 	382.8699201	0.005404768	-1.3281 	540	251	20
074.0	Herpangina	780.09	Other alteration of consciousness	30	1		0 	10.75922442	0.000824536	-0.0781 	540	84	11
074.0	Herpangina	781.3	Lack of coordination	30	19		0 	4.57454509	0.000463603	-0.5781 	540	194	14
074.0	Herpangina	786.09	Other respiratory abnormalities	30	1		0 	1.91518471	0.000183868	-0.0781 	540	10	1
074.0	Herpangina	790.5	Other nonspecific abnormal serum enzyme levels	30	2		0 	15.42901939	0.001440085	-0.0781 	540	27	4
074.0	Herpangina	790.6	Other abnormal blood chemistry	30	2		0 	3.055947265	0.000568372	-0.0781 	540	36	4
074.0	Herpangina	995.3	"Allergy, unspecified, not elsewhere classified"	30	10		0 	51.18157482	0.00194281	-0.9872 	540	78	9
075	Infectious mononucleosis	078.5	Cytomegaloviral disease	4	16		0 	568.9380331	0.055567418	-0.0416 	62	357	5
075	Infectious mononucleosis	079.0	Adenovirus infection in conditions classified elsewhere and of unspecified site	4	348		0 	98.01193671	0.002713818	-0.9056 	62	1759	24
075	Infectious mononucleosis	079.99	Unspecified viral infection	4	3		0 	7.874524337	0.001175372	-2.5104 	62	20	2
075	Infectious mononucleosis	088.81	Lyme Disease	4	10		0 	27.26675756	0.003115382	-0.0260 	62	389	8
075	Infectious mononucleosis	135	Sarcoidosis	4	41		0 	2.085662232	0.000208248	-0.2485 	62	731	14
075	Infectious mononucleosis	136.1	Behcet's syndrome	4	49		0 	125.2848234	0.00307513	-0.1243 	62	879	14
075	Infectious mononucleosis	162.3	"Malignant neoplasm of upper lobe, bronchus or lung"	4	277		0 	0.380217048	-0.000394818	-0.7176 	62	1780	21
075	Infectious mononucleosis	162.9	"Malignant neoplasm of bronchus and lung, unspecified"	4	18		0 	0.701320581	-0.000198172	-0.5367 	62	361	4
075	Infectious mononucleosis	185	Malignant neoplasm of prostate	4	29		0 	0.477465926	-0.000766727	-0.3437 	62	274	2
075	Infectious mononucleosis	188.9	"Malignant neoplasm of bladder, part unspecified"	4	4		0 	1.029076332	1.38E-05	-0.0104 	62	160	2
075	Infectious mononucleosis	193	Malignant neoplasm of thyroid gland	4	77		0 	1.773917101	0.000160974	-0.2030 	62	1074	15
075	Infectious mononucleosis	197.0	Secondary malignant neoplasm of lung	4	22		0 	0.238062073	-0.000433488	-0.0572 	62	436	8
075	Infectious mononucleosis	197.2	Secondary malignant neoplasm of pleura	4	1		0 	0.389104318	-0.000271609	-0.0104 	62	39	1
075	Infectious mononucleosis	197.7	"Malignant neoplasm of liver, secondary"	4	48		0 	0.149729849	-0.000610807	-0.1249 	62	813	10
075	Infectious mononucleosis	199.1	Other malignant neoplasm without specification of site	4	1		0 	0.628514611	-0.000183847	-0.0104 	62	10	0
075	Infectious mononucleosis	205.1	Myeloid leukemia Chronic	4	47		0 	10.10361479	0.000793217	-0.1249 	62	832	13
075	Infectious mononucleosis	208.9	Unspecified leukemia	4	72		0 	22.65370235	0.001259986	-0.1874 	62	765	12
075	Infectious mononucleosis	211.3	Benign neoplasm of colon	4	10		0 	1.50304321	0.000485334	-0.9195 	62	306	6
075	Infectious mononucleosis	211.4	Benign neoplasm of rectum and anal canal	4	2		0 	1.058926554	1.59E-05	-0.0104 	62	96	2
075	Infectious mononucleosis	215.9	"Other benign neoplasm of connective and other soft tissue, site unspecified"	4	3		0 	27.49571507	0.001399408	-0.0104 	62	39	0
075	Infectious mononucleosis	218.9	"Leiomyoma of uterus, unspecified"	4	3		0 	0.726746769	-0.000125731	-2.5104 	62	116	2
075	Infectious mononucleosis	235.2	"Neoplasm of uncertain behavior of stomach, intestines, and rectum"	4	1		0 	0.613513656	-0.000136775	-0.0104 	62	10	0
075	Infectious mononucleosis	238.4	Polycythemia vera	4	2		0 	2.573119662	0.000470722	-0.0104 	62	116	5
075	Infectious mononucleosis	239.7	Neoplasm of unspecified nature of endocrine glands and other parts of nervous system	4	1		0 	4.448210774	0.000452843	-0.0104 	62	17	1
075	Infectious mononucleosis	240.9	"Goiter, unspecified"	4	12		0 	1.614133396	0.000189452	-0.0312 	62	231	4
075	Infectious mononucleosis	244.9	Unspecified acquired hypothyroidism	4	27		0 	1.858026226	0.001608164	-0.3676 	62	454	9
075	Infectious mononucleosis	251.2	"Hypoglycemia, unspecified"	4	16		0 	1.285015525	0.000197629	-0.5986 	62	513	7
075	Infectious mononucleosis	251.8	Other specified disorders of pancreatic internal secretion	4	1		0 	2.335698257	0.000342463	-0.0104 	62	9	0
075	Infectious mononucleosis	253.2	Panhypopituitarism	4	4		0 	2.337024282	0.000242272	-2.0104 	62	44	1
075	Infectious mononucleosis	255.0	Cushing's syndrome	4	11		0 	2.109172112	0.000211568	-0.0312 	62	218	5
075	Infectious mononucleosis	255.4	Corticoadrenal insufficiency	4	14		0 	4.666731169	0.001152258	-0.6771 	62	142	1
075	Infectious mononucleosis	255.5	Other adrenal hypofunction	4	1		0 	12.4097801	0.00089703	-0.0104 	62	30	0
075	Infectious mononucleosis	255.8	Other specified disorders of adrenal glands	4	3		0 	10.02278588	0.001116354	-0.0104 	62	75	0
075	Infectious mononucleosis	260	Kwashiorkor	4	12		0 	4.182221973	0.000746711	-0.7796 	62	297	5
075	Infectious mononucleosis	261	Nutritional marasmus	4	1		0 	1.373213372	0.000124838	-0.0104 	62	1	0
075	Infectious mononucleosis	263.9	Unspecified protein-calorie malnutrition	4	5		0 	1.333470597	0.000420295	-0.0156 	62	113	0
075	Infectious mononucleosis	266.2	Other B-complex deficiencies	4	2		0 	3.709323592	0.001233826	-0.0104 	62	41	0
075	Infectious mononucleosis	270.7	Other disturbances of straight-chain amino-acid metabolism	4	6		0 	31.45797969	0.001503959	-1.4390 	62	41	0
075	Infectious mononucleosis	271.3	Intestinal disaccharidase deficiencies and disaccharide malabsorption	4	6		0 	2.179954411	0.00049553	-1.4390 	62	65	0
075	Infectious mononucleosis	272.1	Pure hyperglyceridemia	4	8		0 	2.279275248	0.000525376	-0.0208 	62	124	0
075	Infectious mononucleosis	272.2	Mixed hyperlipidemia	4	23		0 	2.75658572	0.000507806	-0.4271 	62	403	0
075	Infectious mononucleosis	272.4	Other and unspecified hyperlipidemia	4	5		0 	1.354397177	0.000389827	-1.6771 	62	162	0
075	Infectious mononucleosis	272.5	Lipoprotein deficiencies	4	7		0 	4.963057078	0.000492716	-1.2604 	62	192	0
075	Infectious mononucleosis	272.9	Unspecified disorder of lipoid metabolism	4	9		0 	7.718095458	0.001339794	-1.0104 	62	243	0
075	Infectious mononucleosis	273.3	Macroglobulinemia	4	5		0 	4.123570319	0.000426055	-0.0156 	62	151	7
075	Infectious mononucleosis	273.8	Other disorders of plasma protein metabolism	4	5		0 	3.836401849	0.001448721	-0.0104 	62	107	0
075	Infectious mononucleosis	275.2	Disorders of magnesium metabolism	4	4		0 	2.220050032	0.000556306	-2.0104 	62	37	0
075	Infectious mononucleosis	275.3	Disorders of phosphorus metabolism	4	3		0 	3.981362522	0.00092593	-0.0104 	62	35	0
075	Infectious mononucleosis	275.4	Disorders of calcium metabolism	4	2		0 	2.278986823	0.000848658	-0.0104 	62	18	0
075	Infectious mononucleosis	276.2	Acidosis	4	6		0 	1.028684471	2.49E-05	-1.4390 	62	70	0
075	Infectious mononucleosis	276.8	Hypopotassemia	4	1		0 	1.601319153	0.001771105	-0.0104 	62	10	0
075	Infectious mononucleosis	277.3	Amyloidosis	4	1		0 	4.355427659	0.000445328	-0.0104 	62	32	0
075	Infectious mononucleosis	277.4	Disorders of bilirubin excretion	4	2		0 	4.392608139	0.000448353	-0.0104 	62	52	0
075	Infectious mononucleosis	279.06	Common variable immunodeficiency	4	12	4068	1 	21.92961141	0.001237797	-0.0312 	62	96	19
075	Infectious mononucleosis	279.3	Unspecified immunity deficiency	4	32	"58,965,897"	2 	27.06528747	0.002403455	2.4138 	62	339	32
075	Infectious mononucleosis	279.4	AUTOIMMUNE DISEASE NEC	4	9		0 	19.57575366	0.001644445	-0.0260 	62	133	6
075	Infectious mononucleosis	279.8	Other specified disorders involving the immune mechanism	4	18		0 	23.05240751	0.00127204	-0.5367 	62	71	0
075	Infectious mononucleosis	280.8	Other specified iron deficiency anemias	4	1		0 	1.962374652	0.000190313	-0.0104 	62	14	0
075	Infectious mononucleosis	280.9	"Iron deficiency anemia, unspecified"	4	1		0 	2.186560951	0.001401705	-0.0104 	-	-	-
075	Infectious mononucleosis	281.9	Unspecified deficiency anemia	4	4		0 	1.889496544	0.000596296	-0.0104 	62	78	1
075	Infectious mononucleosis	282.0	Hereditary spherocytosis	4	3		0 	22.44198551	0.001253539	-0.0104 	62	45	0
075	Infectious mononucleosis	282.4	Thalassemias	4	12		0 	1.534208785	0.000119486	-0.0312 	62	156	4
075	Infectious mononucleosis	282.5	Sickle-cell trait	4	1		0 	12.15844278	0.000886292	-0.0104 	62	21	0
075	Infectious mononucleosis	283.0	Autoimmune hemolytic anemias	4	2		0 	8.972322018	0.001648708	-0.0104 	62	62	4
075	Infectious mononucleosis	283.9	"Acquired hemolytic anemia, unspecified"	4	18		0 	8.192042471	0.001392182	-0.5367 	62	193	1
075	Infectious mononucleosis	284.9	"Aplastic anemia, unspecified"	4	21		0 	4.668747471	0.000814751	-0.0572 	62	537	10
075	Infectious mononucleosis	285.0	Sideroblastic anemia	4	2		0 	3.786034607	0.000560956	-0.0104 	62	112	3
075	Infectious mononucleosis	285.8	Other specified anemias	4	4		0 	1.494890506	0.000158648	-0.0104 	62	78	0
075	Infectious mononucleosis	285.9	"Anemia, unspecified"	4	35		0 	1.415582436	0.000996497	-0.2882 	62	726	9
075	Infectious mononucleosis	286.3	Congenital deficiency of other clotting factors	4	17		0 	12.00646225	0.001523889	-0.5660 	62	121	3
075	Infectious mononucleosis	286.6	Defibrination syndrome	4	6		0 	3.032147604	0.000560107	-0.0104 	62	124	2
075	Infectious mononucleosis	286.9	Other and unspecified coagulation defects	4	10		0 	2.018821844	0.00052641	-0.9195 	62	143	1
075	Infectious mononucleosis	287.0	Allergic purpura	4	10		0 	6.449308279	0.000594312	-0.0260 	62	411	10
075	Infectious mononucleosis	287.5	"Thrombocytopenia, unspecified"	4	24		0 	3.422488393	0.001856951	-0.4104 	62	418	7
075	Infectious mononucleosis	288.1	Functional disorders of polymorphonuclear neutrophils	4	5		0 	18.49519216	0.001126665	-1.6771 	62	62	3
075	Infectious mononucleosis	288.3	Eosinophilia	4	8		0 	2.273592346	0.000233977	-0.0208 	62	165	3
075	Infectious mononucleosis	289.9	Unspecified diseases of blood and blood-forming organs	4	2		0 	4.86466732	0.00128491	-3.3437 	62	21	0
075	Infectious mononucleosis	291.9	Unspecified alcohol-induced mental disorders	4	1		0 	16.81184912	0.001068026	-0.0104 	62	36	0
075	Infectious mononucleosis	292.0	Drug withdrawal	4	1		0 	4.246317329	0.000755975	-0.0104 	62	12	3
075	Infectious mononucleosis	294.8	Other persistent mental disorders due to conditions classified elsewhere	4	8		0 	0.938554797	-1.76E-05	-0.0208 	62	337	6
075	Infectious mononucleosis	296.80	"Bipolar disorder, unspecified"	4	78		0 	1.447288267	0.000103007	-0.1972 	62	636	0
075	Infectious mononucleosis	300.02	Generalized anxiety disorder	4	13	940	1 	3.101332	0.000572672	-0.0364 	62	262	25
075	Infectious mononucleosis	300.3	Obsessive-compulsive disorders	4	11		0 	2.959078804	0.000315462	-0.0312 	62	256	4
075	Infectious mononucleosis	301.12	Chronic depressive personality disorder	4	1		0 	39.25818718	0.001691056	-0.0104 	62	36	0
075	Infectious mononucleosis	301.4	Obsessive-compulsive personality disorder	4	5		0 	2.943962954	0.000313831	-1.6771 	62	158	0
075	Infectious mononucleosis	307.1	Anorexia nervosa	4	26		0 	16.77270628	0.001066625	-0.0677 	62	470	6
075	Infectious mononucleosis	311	"Depressive disorder, not elsewhere classified"	4	5		0 	2.885744102	0.002172488	-0.0156 	62	55	0
075	Infectious mononucleosis	322.9	"Meningitis, unspecified"	4	1		0 	3.238425421	0.000344542	-0.0104 	62	19	0
075	Infectious mononucleosis	331.0	Alzheimer's disease	4	246		0 	0.817015533	-0.000203946	-0.6344 	62	1522	15
075	Infectious mononucleosis	331.4	Obstructive hydrocephalus	4	12		0 	1.52602966	0.000204482	-0.7796 	62	159	1
075	Infectious mononucleosis	331.9	"Cerebral degeneration, unspecified"	4	2		0 	1.283513035	0.00013885	-0.0104 	62	47	0
075	Infectious mononucleosis	333.1	Essential and other specified forms of tremor	4	1		0 	1.271422052	9.44E-05	-0.0104 	62	3	1
075	Infectious mononucleosis	333.5	Other choreas	4	5		0 	5.795556998	0.000551729	-1.6771 	62	57	0
075	Infectious mononucleosis	333.6	Genetic torsion dystonia	4	14		0 	20.2640713	0.001185193	-0.6771 	62	236	0
075	Infectious mononucleosis	336.9	Unspecified disease of spinal cord	4	4		0 	1.762632089	0.000159134	-0.0104 	62	59	2
075	Infectious mononucleosis	340	Multiple sclerosis	4	141	940	1 	1.813664992	0.000236777	-0.3695 	62	1170	28
075	Infectious mononucleosis	344.1	Paraplegia	4	1		0 	0.908318919	-2.67E-05	-0.0104 	62	21	0
075	Infectious mononucleosis	346.9	"Migraine, unspecified"	4	13		0 	4.878196951	0.000973015	-0.7247 	62	229	2
075	Infectious mononucleosis	348.3	"Encephalopathy, not elsewhere classified"	4	5		0 	1.722756205	0.000341551	-1.6771 	62	57	1
075	Infectious mononucleosis	348.8	BRAIN CONDITIONS NEC	4	1		0 	3.897147605	0.000574947	-0.0104 	62	121	2
075	Infectious mononucleosis	348.9	Unspecified condition of brain	4	3		0 	3.170023035	0.000337599	-0.0104 	62	37	0
075	Infectious mononucleosis	351.8	Other facial nerve disorders	4	2		0 	6.519346016	0.000598708	-3.3437 	62	25	0
075	Infectious mononucleosis	354.0	Carpal tunnel syndrome	4	1		0 	2.957560237	0.000630951	-0.0104 	62	9	0
075	Infectious mononucleosis	355.9	Mononeuritis of unspecified site	4	17		0 	3.906657998	0.000576132	-0.5660 	62	126	0
075	Infectious mononucleosis	356.2	Hereditary sensory neuropathy	4	1		0 	13.69558431	0.000950107	-0.0104 	62	48	0
075	Infectious mononucleosis	356.9	Unspecified hereditary and idiopathic peripheral neuropathy	4	3		0 	3.440471109	0.00121066	-0.0104 	62	61	3
075	Infectious mononucleosis	357.0	Acute infective polyneuritis	4	1		0 	12.41512684	0.002198312	-0.0104 	62	9	0
075	Infectious mononucleosis	357.2	Polyneuropathy in diabetes	4	2		0 	1.817879403	0.00058409	-0.0104 	62	168	1
075	Infectious mononucleosis	362.50	"Macular degeneration (senile), unspecified"	4	34		0 	1.241566177	8.50E-05	-0.2961 	62	520	4
075	Infectious mononucleosis	363.20	"Chorioretinitis, unspecified"	4	2		0 	23.50367813	0.001285548	-0.0104 	62	82	1
075	Infectious mononucleosis	365.04	Ocular hypertension	4	2		0 	14.53860212	0.000983381	-0.0104 	62	54	2
075	Infectious mononucleosis	365.9	Unspecified glaucoma	4	16		0 	0.641381553	-0.000353204	-0.5986 	62	99	0
075	Infectious mononucleosis	366.9	Unspecified cataract	4	36		0 	1.127411456	6.66E-05	-0.2807 	62	108	0
075	Infectious mononucleosis	368.2	Diplopia	4	1		0 	3.520956671	0.000526355	-0.0104 	62	29	0
075	Infectious mononucleosis	382.9	Unspecified otitis media	4	7		0 	6.411180654	0.001566848	-0.0208 	62	257	9
075	Infectious mononucleosis	389.9	Unspecified hearing loss	4	88		0 	0.901875059	-4.97E-05	-0.2232 	62	287	1
075	Infectious mononucleosis	401.9	Unspecified essential hypertension	4	64		0 	1.069322313	0.000395561	-0.1665 	62	660	4
075	Infectious mononucleosis	405.99	Other unspecified secondary hypertension	4	1		0 	9.460114705	0.000761809	-0.0104 	62	13	0
075	Infectious mononucleosis	411.1	Intermediate coronary syndrome	4	9		0 	0.974940186	-6.46E-05	-0.0260 	62	414	7
075	Infectious mononucleosis	414.9	"Chronic ischemic heart disease, unspecified"	4	2		0 	1.405917779	0.00076541	-0.0104 	62	58	0
075	Infectious mononucleosis	416.0	Primary pulmonary hypertension	4	8		0 	1.667583502	0.000454253	-0.0208 	62	246	2
075	Infectious mononucleosis	425.4	Other primary cardiomyopathies	4	42		0 	0.984443648	-2.01E-05	-0.2430 	62	468	2
075	Infectious mononucleosis	426.6	Other heart block	4	3		0 	0.640743338	-0.000124403	-0.0104 	62	88	0
075	Infectious mononucleosis	426.7	Anomalous atrioventricular excitation	4	2		0 	2.388949543	0.000248929	-0.0104 	62	52	0
075	Infectious mononucleosis	427.1	Paroxysmal ventricular tachycardia	4	3		0 	0.678542047	-0.000423784	-2.5104 	62	94	0
075	Infectious mononucleosis	427.31	Atrial fibrillation	4	8		0 	0.900998457	-0.00033083	-0.0208 	62	225	1
075	Infectious mononucleosis	427.41	Ventricular fibrillation	4	1		0 	1.08580023	4.57E-05	-0.0104 	62	63	0
075	Infectious mononucleosis	427.81	Sinoatrial node dysfunction	4	1		0 	1.082647179	9.68E-05	-0.0104 	62	63	0
075	Infectious mononucleosis	429.2	"Cardiovascular disease, unspecified"	4	16		0 	0.862769003	-0.000199184	-0.0416 	62	455	5
075	Infectious mononucleosis	429.9	"Heart disease, unspecified"	4	5		0 	0.583180049	-0.00021418	-0.0104 	62	214	8
075	Infectious mononucleosis	434.0	Cerebral thrombosis	4	1		0 	0.713490658	-0.000163083	-0.0104 	62	17	0
075	Infectious mononucleosis	434.91	"Cerebral artery occlusion, unspecified with cerebral infarction"	4	7		0 	0.664717633	-0.000161333	-1.2604 	62	156	1
075	Infectious mononucleosis	435.9	Unspecified transient cerebral ischemia	4	2		0 	0.922183737	-0.000118543	-0.0104 	62	90	2
075	Infectious mononucleosis	437.0	Cerebral atherosclerosis	4	1		0 	0.545103039	-0.000342661	-0.0104 	62	27	2
075	Infectious mononucleosis	437.1	Other generalized ischemic cerebrovascular disease	4	1		0 	0.508048757	-0.000191353	-0.0104 	62	7	0
075	Infectious mononucleosis	440.0	Atherosclerosis of aorta	4	1		0 	1.416865858	0.000194282	-0.0104 	62	52	1
075	Infectious mononucleosis	440.9	Generalized and unspecified atherosclerosis	4	16		0 	1.091187659	0.000106408	-0.0416 	62	335	7
075	Infectious mononucleosis	441.2	Thoracic aneurysm without mention of rupture	4	5		0 	2.241289297	0.000398014	-1.6771 	62	73	1
075	Infectious mononucleosis	442.9	Aneurysm of unspecified site	4	35		0 	11.5354321	0.00085911	-0.0879 	62	740	7
075	Infectious mononucleosis	446.5	Giant cell arteritis	4	13		0 	1.726444483	0.000265459	-0.0364 	62	439	13
075	Infectious mononucleosis	460	Acute nasopharyngitis [common cold]	4	14		0 	11.75663378	0.001228806	-0.0364 	62	219	4
075	Infectious mononucleosis	477.9	"Allergic rhinitis, cause unspecified"	4	2		0 	6.358232434	0.001557971	-0.0104 	62	63	2
075	Infectious mononucleosis	482.9	"Bacterial pneumonia, unspecified"	4	1		0 	1.683443909	0.000292144	-0.0104 	62	16	0
075	Infectious mononucleosis	483.0	Pneumonia due to mycoplasma pneumoniae	4	6		0 	9.870578691	0.001354587	-0.0156 	62	117	4
075	Infectious mononucleosis	490	"Bronchitis, not specified as acute or chronic"	4	4		0 	2.591089775	0.001165885	-0.0104 	62	56	2
075	Infectious mononucleosis	492.8	Other emphysema	4	30		0 	1.485914242	0.000671427	-0.0781 	62	463	8
075	Infectious mononucleosis	493.91	"Asthma, unspecified type, with status asthmaticus"	4	1		0 	1.429695331	0.000199358	-0.0104 	62	70	0
075	Infectious mononucleosis	494	Bronchiectasis	4	7		0 	2.586471492	0.000723886	-0.0208 	62	172	4
075	Infectious mononucleosis	496	"Chronic airway obstruction, not elsewhere classified"	4	3		0 	1.203856509	0.000696898	-0.0104 	62	80	1
075	Infectious mononucleosis	500	Coal workers' pneumoconiosis	4	2		0 	1.593161353	0.000184184	-0.0104 	62	16	0
075	Infectious mononucleosis	511.8	PLEURAL EFFUS NEC NOT TB	4	1		0 	1.682795054	0.000326487	-0.0104 	62	28	0
075	Infectious mononucleosis	512.8	Spont pneumothorax NEC	4	4		0 	0.787768172	-0.000114942	-0.0104 	62	158	4
075	Infectious mononucleosis	515	Postinflammatory pulmonary fibrosis	4	10		0 	1.5129349	0.000520301	-0.9195 	62	65	0
075	Infectious mononucleosis	516.3	Idio fibros alveolitis	4	41		0 	1.027620605	1.07E-05	-0.1035 	62	812	12
075	Infectious mononucleosis	518.3	Pulmonary eosinophilia	4	1		0 	3.318102644	0.000864152	-0.0104 	62	20	0
075	Infectious mononucleosis	518.81	Acute respiratory failure	4	3		0 	0.848333828	-0.000217031	-0.0104 	62	104	1
075	Infectious mononucleosis	518.89	"Other diseases of lung, not elsewhere classified"	4	2		0 	2.064580539	0.000742409	-0.0104 	62	73	2
075	Infectious mononucleosis	530.0	Achalasia and cardiospasm	4	6		0 	1.647353613	0.000139729	-0.0156 	62	171	1
075	Infectious mononucleosis	530.11	Reflux esophagitis	4	11		0 	4.716740227	0.001060409	-0.0312 	62	207	2
075	Infectious mononucleosis	530.81	Esophageal reflux	4	3		0 	1.477945807	0.000154093	-0.0104 	62	58	0
075	Infectious mononucleosis	535.1	Atrophic gastritis	4	11		0 	2.401025669	0.000434011	-0.0312 	62	401	10
075	Infectious mononucleosis	555.0	Regional enteritis of small intestine	4	83		0 	2.700610065	0.000286652	-0.2186 	62	788	15
075	Infectious mononucleosis	555.9	Regional enteritis of unspecified site	4	16		0 	1.981128181	0.000273161	-0.0416 	62	170	2
075	Infectious mononucleosis	564.1	Irritable bowel syndrome	4	5		0 	2.962903812	0.001184769	-0.0156 	62	121	1
075	Infectious mononucleosis	569.89	Other specified disorders of intestine	4	3		0 	2.941108384	0.000627398	-0.0104 	62	9	0
075	Infectious mononucleosis	570	Acute and subacute necrosis of liver	4	30		0 	9.155531474	0.001829094	-0.0781 	62	607	9
075	Infectious mononucleosis	571.2	Alcoholic cirrhosis of liver	4	2		0 	1.142173297	6.39E-05	-0.0104 	62	23	3
075	Infectious mononucleosis	571.5	Cirrhosis of liver without mention of alcohol	4	3		0 	2.393668173	0.000749972	-2.5104 	62	29	0
075	Infectious mononucleosis	571.8	Other chronic nonalcoholic liver disease	4	1		0 	5.71509508	0.001221986	-0.0104 	62	18	0
075	Infectious mononucleosis	572.2	Hepatic encephalopathy	4	3		0 	2.400358976	0.000433865	-0.0104 	62	49	2
075	Infectious mononucleosis	572.3	Portal hypertension	4	5		0 	2.154752815	0.000308263	-0.0156 	62	66	2
075	Infectious mononucleosis	572.8	Other sequelae of chronic liver disease	4	1		0 	5.190113363	0.00088253	-0.0104 	62	8	0
075	Infectious mononucleosis	573.9	Unspecified disorder of liver	4	33		0 	6.964305248	0.001400138	-0.0827 	62	654	9
075	Infectious mononucleosis	576.1	Cholangitis	4	2		0 	0.693998444	-0.000144094	-0.0104 	62	103	1
075	Infectious mononucleosis	576.2	Obstruction of bile duct	4	10		0 	2.123393345	0.000427456	-0.0260 	62	140	1
075	Infectious mononucleosis	576.8	Other specified disorders of biliary tract	4	6		0 	2.224277066	0.000455135	-1.4390 	62	82	1
075	Infectious mononucleosis	577.0	Acute pancreatitis	4	25		0 	1.294001224	0.00027901	-0.0677 	62	622	7
075	Infectious mononucleosis	577.1	Chronic pancreatitis	4	21		0 	0.682605519	-0.000106478	-0.0572 	62	602	7
075	Infectious mononucleosis	579.9	Unspecified intestinal malabsorption	4	1		0 	3.854402005	0.000402709	-0.0104 	62	6	0
075	Infectious mononucleosis	581.9	Nephrotic syndrome with unspecified pathological lesion in kidney	4	6		0 	4.260548456	0.000758019	-1.4390 	62	140	0
075	Infectious mononucleosis	586	"Renal failure, unspecified"	4	25		0 	1.289140337	0.000200166	-0.3950 	62	513	1
075	Infectious mononucleosis	590.80	"Pyelonephritis, unspecified"	4	3		0 	1.619249106	0.000301876	-0.0104 	62	70	3
075	Infectious mononucleosis	593.7	Vesicoureteral reflux	4	5		0 	9.016116831	0.00073939	-1.6771 	62	122	0
075	Infectious mononucleosis	593.9	Unspecified disorder of kidney and ureter	4	1		0 	1.051729614	6.15E-05	-0.0104 	62	38	0
075	Infectious mononucleosis	595.1	Chronic interstitial cystitis	4	4		0 	2.751146591	0.000292446	-0.0104 	62	242	9
075	Infectious mononucleosis	599.7	Hematuria	4	2		0 	1.337659963	0.000499506	-0.0104 	62	24	0
075	Infectious mononucleosis	610.1	Diffuse cystic mastopathy	4	1		0 	1.652770881	0.000243806	-0.0104 	62	11	0
075	Infectious mononucleosis	620.2	Other and unspecified ovarian cyst	4	4		0 	0.531220216	-0.00017831	-0.0104 	62	78	2
075	Infectious mononucleosis	621.0	Polyp of corpus uteri	4	5		0 	1.452101864	0.000147054	-0.0156 	62	128	1
075	Infectious mononucleosis	686.1	Pyogenic granuloma of skin and subcutaneous tissue	4	2		0 	11.57249373	0.000860751	-0.0104 	62	120	0
075	Infectious mononucleosis	691.8	Other atopic dermatitis and related conditions	4	87		0 	6.264241172	0.000582549	-0.2290 	62	812	12
075	Infectious mononucleosis	695.1	FORCEP DELIV NOS-DELIVER	4	2		0 	16.72985915	0.002381925	-0.0104 	62	35	1
075	Infectious mononucleosis	695.4	Lupus erythematosus	4	34		0 	8.008757474	0.001372148	-0.0885 	62	564	16
075	Infectious mononucleosis	706.2	Sebaceous cyst	4	3		0 	1.311345654	7.53E-05	-0.0104 	62	71	2
075	Infectious mononucleosis	708.9	"Urticaria, unspecified"	4	1		0 	2.658257324	0.000281732	-0.0104 	62	35	0
075	Infectious mononucleosis	710.0	Systemic lupus erythematosus	4	134	940	1 	1.315776685	0.00010791	-0.0104 	62	1238	32
075	Infectious mononucleosis	714.0	Rheumatoid arthritis	4	323	940	1 	1.14668383	0.000142911	-0.0104 	62	1653	28
075	Infectious mononucleosis	716.9	"Arthropathy, unspecified"	4	1		0 	5.938893115	0.000561319	-0.0104 	62	7	0
075	Infectious mononucleosis	720.0	Ankylosing spondylitis	4	21		0 	2.260039952	0.00023218	-0.0572 	62	481	5
075	Infectious mononucleosis	722.73	"Intervertebral disc disorder with myelopathy, lumbar region"	4	7		0 	2.173115339	0.000220446	-0.0208 	62	58	0
075	Infectious mononucleosis	728.3	Other specific muscle disorders	4	6		0 	3.94841181	0.000410989	-0.0156 	62	36	0
075	Infectious mononucleosis	728.9	"Unspecified disorder of muscle, ligament, and fascia"	4	2		0 	2.00735001	0.000278622	-0.0104 	62	44	0
075	Infectious mononucleosis	729.1	"Myalgia and myositis, unspecified"	4	2		0 	6.745777716	0.002033824	-0.0104 	62	21	0
075	Infectious mononucleosis	733.99	Other disorders of bone and cartilage	4	5		0 	2.529134159	0.000705613	-1.6771 	62	96	1
075	Infectious mononucleosis	745.4	Ventricular septal defect	4	1		0 	10.45555493	0.000809896	-0.0104 	62	70	0
075	Infectious mononucleosis	751.62	Congenital cystic disease of liver	4	2		0 	19.13380438	0.001148136	-3.3437 	62	24	0
075	Infectious mononucleosis	751.7	Anomalies of pancreas	4	1		0 	20.29261225	0.001186114	-0.0104 	62	44	0
075	Infectious mononucleosis	753.12	"Polycystic kidney, unspecified type"	4	9		0 	3.787527523	0.000396732	-0.0260 	62	237	2
075	Infectious mononucleosis	753.15	Renal dysplasia	4	5		0 	232.3831403	0.004203616	-1.6771 	62	50	0
075	Infectious mononucleosis	757.39	Other specified anomalies of skin	4	24		0 	29.34369592	0.001449105	-0.4104 	62	189	1
075	Infectious mononucleosis	759.6	"Other hamartoses, not elsewhere classified"	4	8		0 	9.868325134	0.000781874	-1.1215 	62	304	3
075	Infectious mononucleosis	759.89	Other specified congenital anomalies	4	82		0 	40.02154082	0.001708269	-0.2076 	62	678	3
075	Infectious mononucleosis	780.09	Other alteration of consciousness	4	1		0 	2.353951862	0.000423608	-0.0104 	62	84	1
075	Infectious mononucleosis	781.3	Lack of coordination	4	19		0 	1.000839699	4.03E-07	-0.5104 	62	194	6
075	Infectious mononucleosis	782.4	"Jaundice, unspecified, not of newborn"	4	1		0 	6.079542042	0.001614889	-0.0104 	62	41	0
075	Infectious mononucleosis	786.09	Other respiratory abnormalities	4	1		0 	1.257038362	0.000191233	-0.0104 	62	10	0
075	Infectious mononucleosis	790.5	Other nonspecific abnormal serum enzyme levels	4	2		0 	8.439076904	0.002749392	-0.0104 	62	27	0
075	Infectious mononucleosis	790.6	Other abnormal blood chemistry	4	2		0 	1.411476195	0.000421242	-0.0104 	62	36	1
075	Infectious mononucleosis	791.0	Proteinuria	4	21		0 	1.297878993	7.24E-05	-0.0572 	62	436	3
075	Infectious mononucleosis	791.9	Other nonspecific findings on examination of urine	4	2		0 	8.581152291	0.000716775	-3.3437 	62	48	0
075	Infectious mononucleosis	995.1	"Angioneurotic edema, not elsewhere classified"	4	3		0 	5.280789748	0.000893849	-2.5104 	62	31	0
075	Infectious mononucleosis	995.2	"Other and unspecified adverse effect of drug, medicinal and biological substance"	4	4		0 	1.57761806	0.000404165	-2.0104 	62	50	0
078.0	Molluscum contagiosum	078.5	Cytomegaloviral disease	3	16		0 	136.8293702	0.003215973	-0.0416 	76	357	29
078.0	Molluscum contagiosum	162.3	"Malignant neoplasm of upper lobe, bronchus or lung"	3	277		0 	3.246192718	0.000346261	-0.7176 	76	1780	33
078.0	Molluscum contagiosum	172.9	"Melanoma of skin, site unspecified"	3	11		0 	172.7662974	0.003619183	-0.8437 	76	244	2
078.0	Molluscum contagiosum	185	Malignant neoplasm of prostate	3	29		0 	0.627150455	-0.000132391	-0.3437 	76	274	1
078.0	Molluscum contagiosum	203.0	Multiple myeloma	3	136		0 	31.05126941	0.001493941	-0.3539 	76	1264	33
078.0	Molluscum contagiosum	211.3	Benign neoplasm of colon	3	10		0 	2.851685754	0.000432317	-0.9195 	76	306	2
078.0	Molluscum contagiosum	216.4	Benign neoplasm of scalp and skin of neck	3	3		0 	265.9667109	0.004499575	-2.5104 	76	219	5
078.0	Molluscum contagiosum	244.9	Unspecified acquired hypothyroidism	3	27		0 	1.958436681	0.000434703	-0.3676 	76	454	5
078.0	Molluscum contagiosum	251.2	"Hypoglycemia, unspecified"	3	16		0 	2.742780779	0.000292432	-0.5986 	76	513	12
078.0	Molluscum contagiosum	251.8	Other specified disorders of pancreatic internal secretion	3	1		0 	19.94157474	0.001175223	-0.0104 	76	9	0
078.0	Molluscum contagiosum	261	Nutritional marasmus	3	1		0 	11.72413303	0.000868061	-0.0104 	76	1	0
078.0	Molluscum contagiosum	263.9	Unspecified protein-calorie malnutrition	3	5		0 	1.686639958	0.000209423	-0.0156 	76	113	0
078.0	Molluscum contagiosum	272.2	Mixed hyperlipidemia	3	23		0 	15.69000048	0.001027661	-0.4271 	76	403	4
078.0	Molluscum contagiosum	272.4	Other and unspecified hyperlipidemia	3	5		0 	1.101284318	2.70E-05	-1.6771 	76	162	1
078.0	Molluscum contagiosum	276.2	Acidosis	3	6		0 	1.756527257	0.000158935	-1.4390 	76	70	1
078.0	Molluscum contagiosum	276.8	Hypopotassemia	3	1		0 	1.019004219	1.35E-05	-0.0104 	76	10	0
078.0	Molluscum contagiosum	278.1	Localized adiposity	3	4		0 	136.2987299	0.00320964	-2.0104 	76	144	6
078.0	Molluscum contagiosum	285.8	Other specified anemias	3	4		0 	12.76298026	0.000912517	-0.0104 	76	78	2
078.0	Molluscum contagiosum	285.9	"Anemia, unspecified"	3	35		0 	1.726552701	0.000421585	-0.2882 	76	726	35
078.0	Molluscum contagiosum	286.9	Other and unspecified coagulation defects	3	10		0 	9.849238647	0.001106449	-0.9195 	76	143	1
078.0	Molluscum contagiosum	289.0	"Polycythemia, secondary"	3	1		0 	28.94003147	0.00143879	-0.0104 	76	3	0
078.0	Molluscum contagiosum	311	"Depressive disorder, not elsewhere classified"	3	5		0 	1.00562126	1.57E-06	-0.0156 	76	55	0
078.0	Molluscum contagiosum	319	Unspecified intellectual disabilities	3	82		0 	18.66751708	0.001133001	-0.2076 	76	207	0
078.0	Molluscum contagiosum	333.2	Myoclonus	3	8		0 	66.81673209	0.002230147	-1.1215 	76	77	0
078.0	Molluscum contagiosum	347	Cataplexy and narcolepsy	3	4		0 	95.0615176	0.002671967	-0.0104 	76	15	0
078.0	Molluscum contagiosum	357.2	Polyneuropathy in diabetes	3	2		0 	2.586762358	0.000274222	-0.0104 	76	168	7
078.0	Molluscum contagiosum	358.0	Myasthenia gravis	3	17		0 	24.55771686	0.001316996	-0.0468 	76	363	18
078.0	Molluscum contagiosum	365.9	Unspecified glaucoma	3	16		0 	2.73797314	0.000414224	-0.5986 	76	99	0
078.0	Molluscum contagiosum	401.9	Unspecified essential hypertension	3	64		0 	1.536371376	0.000740637	-0.1665 	76	660	3
078.0	Molluscum contagiosum	411.1	Intermediate coronary syndrome	3	9		0 	0.432404248	-0.000353848	-0.0260 	76	414	34
078.0	Molluscum contagiosum	414.9	"Chronic ischemic heart disease, unspecified"	3	2		0 	1.161614964	7.37E-05	-0.0104 	76	58	0
078.0	Molluscum contagiosum	425.4	Other primary cardiomyopathies	3	42		0 	3.20187422	0.000689729	-0.2430 	76	468	1
078.0	Molluscum contagiosum	427.1	Paroxysmal ventricular tachycardia	3	3		0 	1.544856735	0.000173821	-2.5104 	76	94	0
078.0	Molluscum contagiosum	427.31	Atrial fibrillation	3	8		0 	1.089201674	7.21E-05	-0.0208 	76	225	2
078.0	Molluscum contagiosum	427.81	Sinoatrial node dysfunction	3	1		0 	0.972984803	-7.66E-06	-0.0104 	76	63	0
078.0	Molluscum contagiosum	429.2	"Cardiovascular disease, unspecified"	3	16		0 	0.6405299	-0.000126259	-0.0416 	76	455	9
078.0	Molluscum contagiosum	434.0	Cerebral thrombosis	3	1		0 	4.061063182	0.00042164	-0.0104 	76	17	0
078.0	Molluscum contagiosum	434.91	"Cerebral artery occlusion, unspecified with cerebral infarction"	3	7		0 	5.675183565	0.00054439	-1.2604 	76	156	2
078.0	Molluscum contagiosum	435.9	Unspecified transient cerebral ischemia	3	2		0 	3.499271623	0.00092134	-0.0104 	76	90	0
078.0	Molluscum contagiosum	437.0	Cerebral atherosclerosis	3	1		0 	4.653945756	0.000666059	-0.0104 	76	27	5
078.0	Molluscum contagiosum	437.1	Other generalized ischemic cerebrovascular disease	3	1		0 	8.675172169	0.000722438	-0.0104 	76	7	0
078.0	Molluscum contagiosum	440.0	Atherosclerosis of aorta	3	1		0 	6.048413216	0.000569365	-0.0104 	76	52	2
078.0	Molluscum contagiosum	440.9	Generalized and unspecified atherosclerosis	3	16		0 	0.98066021	-5.46E-06	-0.0416 	76	335	10
078.0	Molluscum contagiosum	477.9	"Allergic rhinitis, cause unspecified"	3	2		0 	15.509974	0.001020949	-0.0104 	76	63	3
078.0	Molluscum contagiosum	490	"Bronchitis, not specified as acute or chronic"	3	4		0 	2.458004452	0.000258535	-0.0104 	76	56	4
078.0	Molluscum contagiosum	492.8	Other emphysema	3	30		0 	2.114390549	0.000372629	-0.0781 	76	463	12
078.0	Molluscum contagiosum	496	"Chronic airway obstruction, not elsewhere classified"	3	3		0 	0.91652818	-6.91E-05	-0.0104 	76	80	1
078.0	Molluscum contagiosum	512.8	Spont pneumothorax NEC	3	4		0 	8.967675423	0.001044241	-0.0104 	76	158	2
078.0	Molluscum contagiosum	518.81	Acute respiratory failure	3	3		0 	1.975322765	0.000337739	-0.0104 	76	104	4
078.0	Molluscum contagiosum	577.0	Acute pancreatitis	3	25		0 	2.946090837	0.000446923	-0.0677 	76	622	39
078.0	Molluscum contagiosum	586	"Renal failure, unspecified"	3	25		0 	2.751584918	0.000293435	-0.3950 	76	513	6
078.0	Molluscum contagiosum	590.80	"Pyelonephritis, unspecified"	3	3		0 	5.529888457	0.00053438	-0.0104 	76	70	4
078.0	Molluscum contagiosum	593.9	Unspecified disorder of kidney and ureter	3	1		0 	1.890397817	0.0002562	-0.0104 	76	38	1
078.0	Molluscum contagiosum	596.54	Neurogenic bladder NOS	3	1		0 	21.15111615	0.001717567	-0.0104 	76	21	1
078.0	Molluscum contagiosum	599.7	Hematuria	3	2		0 	1.851987149	0.000304996	-0.0104 	76	24	0
078.0	Molluscum contagiosum	617.0	Endometriosis of uterus	3	16		0 	8.672725616	0.000722309	-0.0359 	76	430	11
078.0	Molluscum contagiosum	621.0	Polyp of corpus uteri	3	5		0 	12.39766214	0.000897129	-0.0156 	76	128	3
078.0	Molluscum contagiosum	696.1	Other psoriasis	3	13		0 	10.10553327	0.000793981	-0.0364 	76	131	13
078.0	Molluscum contagiosum	701.1	"Keratoderma, acquired"	3	9		0 	40.16640123	0.001711838	-0.0260 	76	94	0
078.0	Molluscum contagiosum	702.0	Actinic keratosis	3	8		0 	61.75180912	0.002141308	-0.0208 	76	112	2
078.0	Molluscum contagiosum	706.2	Sebaceous cyst	3	3		0 	22.39184559	0.001252463	-0.0104 	76	71	2
078.0	Molluscum contagiosum	714.0	Rheumatoid arthritis	3	323	3456	1 	1.398583377	9.40E-05	-0.8431 	76	1653	59
078.0	Molluscum contagiosum	781.3	Lack of coordination	3	19		0 	11.39320664	0.001207926	-0.5104 	76	194	0
078.0	Molluscum contagiosum	786.09	Other respiratory abnormalities	3	1		0 	4.769893995	0.000678724	-0.0104 	76	10	0
078.0	Molluscum contagiosum	790.6	Other abnormal blood chemistry	3	2		0 	2.537012824	0.000380771	-0.0104 	76	36	0
078.1	Viral warts due to human papillomavirus	078.19	Other specified viral warts	5	2		0 	199.4038538	0.005503242	-0.0156 	127	12	1
078.1	Viral warts due to human papillomavirus	078.5	Cytomegaloviral disease	5	16	1956	1 	2.883481757	0.000307222	5.6094 	127	357	46
078.1	Viral warts due to human papillomavirus	079.99	Unspecified viral infection	5	3		0 	1.889050901	0.000253414	-2.5156 	127	20	3
078.1	Viral warts due to human papillomavirus	117.5	Cryptococcosis	5	9		0 	8.242448647	0.000988127	-0.0260 	127	78	2
078.1	Viral warts due to human papillomavirus	135	Sarcoidosis	5	41	"31,173,119"	2 	1.501013375	0.000160216	1.8891 	127	731	37
078.1	Viral warts due to human papillomavirus	151.9	"Malignant neoplasm of stomach, unspecified site"	5	14		0 	1.189514787	6.81E-05	-0.6823 	127	404	21
078.1	Viral warts due to human papillomavirus	154.2	Malignant neoplasm of anal canal	5	1		0 	12.3001191	0.001262051	-0.0156 	127	11	0
078.1	Viral warts due to human papillomavirus	161.9	"Malignant neoplasm of larynx, unspecified"	5	1		0 	1.120973016	3.17E-05	-0.0156 	127	60	3
078.1	Viral warts due to human papillomavirus	162.3	"Malignant neoplasm of upper lobe, bronchus or lung"	5	277	1956	1 	1.162950155	0.000173055	0.3093 	127	1780	66
078.1	Viral warts due to human papillomavirus	162.9	"Malignant neoplasm of bronchus and lung, unspecified"	5	18	1956	1 	0.946364502	-5.93E-05	4.1949 	127	361	54
078.1	Viral warts due to human papillomavirus	172.9	"Melanoma of skin, site unspecified"	5	11		0 	3.640800701	0.000383337	-0.8489 	127	244	9
078.1	Viral warts due to human papillomavirus	173.9	Malig neo skin NOS	5	11		0 	7.087491728	0.000895676	-0.8489 	127	329	13
078.1	Viral warts due to human papillomavirus	174	Malignant neoplasm of female breast	5	6		0 	126.4512244	0.003089822	-1.4442 	127	127	8
078.1	Viral warts due to human papillomavirus	185	Malignant neoplasm of prostate	5	29		0 	1.308412897	0.00075445	-0.3489 	127	274	4
078.1	Viral warts due to human papillomavirus	186.9	Malignant neoplasm of other and unspecified testis	5	4		0 	13.75198992	0.000952403	-0.0156 	127	202	15
078.1	Viral warts due to human papillomavirus	187.3	Malignant neoplasm of body of penis	5	2		0 	52.10552964	0.002773089	-0.0156 	127	78	8
078.1	Viral warts due to human papillomavirus	188.9	"Malignant neoplasm of bladder, part unspecified"	5	4		0 	2.221822856	0.000964739	-0.0156 	127	160	15
078.1	Viral warts due to human papillomavirus	193	Malignant neoplasm of thyroid gland	5	77	1956	1 	3.191640113	0.00075998	1.0100 	127	1074	54
078.1	Viral warts due to human papillomavirus	196.0	"Secondary and unspecified malignant neoplasm of lymph nodes of head, face, and neck"	5	105	1956	1 	0.553929184	-0.000234922	0.8415 	127	1185	54
078.1	Viral warts due to human papillomavirus	197.0	Secondary malignant neoplasm of lung	5	22		0 	0.77098035	-0.000217221	-0.0572 	127	436	13
078.1	Viral warts due to human papillomavirus	197.2	Secondary malignant neoplasm of pleura	5	1		0 	0.280031338	-0.000533657	-0.0156 	127	39	5
078.1	Viral warts due to human papillomavirus	197.7	"Malignant neoplasm of liver, secondary"	5	48	1956	1 	0.431031453	-0.000681407	1.8594 	127	813	51
078.1	Viral warts due to human papillomavirus	198.2	Secondary malignant neoplasm of skin	5	1		0 	3.122924137	0.000880675	-0.0156 	127	52	3
078.1	Viral warts due to human papillomavirus	199.1	Other malignant neoplasm without specification of site	5	1		0 	1.017743839	1.46E-05	-0.0156 	127	10	0
078.1	Viral warts due to human papillomavirus	203.0	Multiple myeloma	5	136		0 	3.271803735	0.000778061	-0.3539 	127	1264	44
078.1	Viral warts due to human papillomavirus	204.0	 Acute Lymphoid leukemia	5	49		0 	20.82128594	0.0012031	-0.1301 	127	895	24
078.1	Viral warts due to human papillomavirus	205.1	Myeloid leukemia Chronic	5	47		0 	3.635694389	0.000382864	-0.1249 	127	832	34
078.1	Viral warts due to human papillomavirus	208.9	Unspecified leukemia	5	72		0 	8.151729872	0.000693771	-0.1874 	127	765	23
078.1	Viral warts due to human papillomavirus	211.3	Benign neoplasm of colon	5	10		0 	1.532426758	0.000856381	-0.9247 	127	306	7
078.1	Viral warts due to human papillomavirus	211.4	Benign neoplasm of rectum and anal canal	5	2		0 	4.572541701	0.001603745	-0.0156 	127	96	6
078.1	Viral warts due to human papillomavirus	211.5	Benign neoplasm of liver and biliary passages	5	11		0 	1.521720047	0.000117151	-0.8489 	127	490	16
078.1	Viral warts due to human papillomavirus	216.4	Benign neoplasm of scalp and skin of neck	5	3		0 	16.81459524	0.001850165	-2.5156 	127	219	7
078.1	Viral warts due to human papillomavirus	216.9	"Benign neoplasm of skin, site unspecified"	5	2		0 	15.56906967	0.001022646	-0.0156 	127	192	5
078.1	Viral warts due to human papillomavirus	218.9	"Leiomyoma of uterus, unspecified"	5	3		0 	4.707238516	0.002843803	-2.5156 	127	116	4
078.1	Viral warts due to human papillomavirus	227.1	Benign neoplasm of parathyroid gland	5	3		0 	0.539658603	-0.00017362	-0.0156 	127	109	7
078.1	Viral warts due to human papillomavirus	233.0	Carcinoma in situ of breast	5	5		0 	0.90207056	-4.95E-05	-0.0156 	127	121	10
078.1	Viral warts due to human papillomavirus	235.2	"Neoplasm of uncertain behavior of stomach, intestines, and rectum"	5	1		0 	0.883069358	-6.90E-05	-0.0156 	127	10	0
078.1	Viral warts due to human papillomavirus	235.7	"Neoplasm of uncertain behavior of trachea, bronchus, and lung"	5	1		0 	1.074062606	1.98E-05	-0.0156 	127	47	4
078.1	Viral warts due to human papillomavirus	238.1	Neoplasm of uncertain behavior of connective and other soft tissue	5	8		0 	6.416460642	0.000592244	-0.0208 	127	170	13
078.1	Viral warts due to human papillomavirus	238.4	Polycythemia vera	5	2		0 	2.160465614	0.000578905	-0.0156 	127	116	8
078.1	Viral warts due to human papillomavirus	239.0	Neoplasm of unspecified nature of digestive system	5	22	1956	1 	0.667245843	-0.000112857	4.0753 	127	327	36
078.1	Viral warts due to human papillomavirus	239.2	"Neoplasm of unspecified nature of bone, soft tissue, and skin"	5	1		0 	2.566584257	0.00027085	-0.0156 	127	35	1
078.1	Viral warts due to human papillomavirus	239.4	Neoplasm of unspecified nature of bladder	5	943	"19,569,113"	2 	1.676204397	0.000144672	0.1753 	127	2142	71
078.1	Viral warts due to human papillomavirus	239.8	"NEOPLASM NOS, SITE NEC"	5	2		0 	5.218419928	0.000723349	-0.0156 	127	60	8
078.1	Viral warts due to human papillomavirus	240.9	"Goiter, unspecified"	5	12		0 	1.452078254	0.000232499	-0.0312 	127	231	13
078.1	Viral warts due to human papillomavirus	244.9	Unspecified acquired hypothyroidism	5	27		0 	1.172102939	0.000537761	-0.3728 	127	454	11
078.1	Viral warts due to human papillomavirus	245.2	Chronic lymphocytic thyroiditis	5	5		0 	0.885633789	-3.37E-05	-0.0156 	127	11	0
078.1	Viral warts due to human papillomavirus	245.8	Other and unspecified chronic thyroiditis	5	2		0 	4.743367062	0.000476055	-0.0156 	127	76	6
078.1	Viral warts due to human papillomavirus	246.8	Other specified disorders of thyroid	5	2		0 	3.67174235	0.00038619	-0.0156 	127	96	6
078.1	Viral warts due to human papillomavirus	250.1	Diabetes with ketoacidosis	5	3		0 	4.649775963	0.000468801	-0.0156 	127	58	1
078.1	Viral warts due to human papillomavirus	251.1	Other specified hypoglycemia	5	6		0 	5.133168514	0.000505274	-0.0156 	127	150	5
078.1	Viral warts due to human papillomavirus	251.2	"Hypoglycemia, unspecified"	5	16		0 	1.734004548	0.000848502	-0.6038 	127	513	12
078.1	Viral warts due to human papillomavirus	251.8	Other specified disorders of pancreatic internal secretion	5	1		0 	5.042879337	0.001728093	-0.0156 	127	9	0
078.1	Viral warts due to human papillomavirus	252.1	Hypoparathyroidism	5	6		0 	4.391411315	0.001002493	-1.4442 	127	138	4
078.1	Viral warts due to human papillomavirus	253.2	Panhypopituitarism	5	4		0 	1.681914095	0.000205999	-2.0156 	127	44	0
078.1	Viral warts due to human papillomavirus	255.0	Cushing's syndrome	5	11		0 	0.758966505	-7.66E-05	-0.0312 	127	218	9
078.1	Viral warts due to human papillomavirus	255.4	Corticoadrenal insufficiency	5	14		0 	1.959161163	0.000502497	-0.6823 	127	142	3
078.1	Viral warts due to human papillomavirus	255.8	Other specified disorders of adrenal glands	5	3		0 	7.213217668	0.001281591	-0.0156 	127	75	2
078.1	Viral warts due to human papillomavirus	260	Kwashiorkor	5	12		0 	0.501644915	-0.000194954	-0.7848 	127	297	8
078.1	Viral warts due to human papillomavirus	261	Nutritional marasmus	5	1		0 	1.48241523	0.000269018	-0.0156 	127	1	0
078.1	Viral warts due to human papillomavirus	263.9	Unspecified protein-calorie malnutrition	5	5		0 	1.244022713	0.000512741	-0.0156 	127	113	7
078.1	Viral warts due to human papillomavirus	266.2	Other B-complex deficiencies	5	2		0 	1.334766541	0.00025416	-0.0156 	127	41	1
078.1	Viral warts due to human papillomavirus	268.2	"Osteomalacia, unspecified"	5	5		0 	4.215040812	0.000433736	-0.0156 	127	127	6
078.1	Viral warts due to human papillomavirus	271.3	Intestinal disaccharidase deficiencies and disaccharide malabsorption	5	6		0 	0.784436876	-0.000150921	-1.4442 	127	65	1
078.1	Viral warts due to human papillomavirus	272.1	Pure hyperglyceridemia	5	8		0 	1.804388476	0.000550736	-0.0208 	127	124	1
078.1	Viral warts due to human papillomavirus	272.2	Mixed hyperlipidemia	5	23		0 	1.653220727	0.000314819	-0.4323 	127	403	4
078.1	Viral warts due to human papillomavirus	272.3	Hyperchylomicronemia	5	1		0 	13.2595913	0.000932474	-0.0156 	127	29	0
078.1	Viral warts due to human papillomavirus	272.4	Other and unspecified hyperlipidemia	5	5		0 	0.835487268	-0.000301684	-1.6823 	127	162	3
078.1	Viral warts due to human papillomavirus	272.8	Other disorders of lipoid metabolism	5	2		0 	2.498554313	0.000262592	-0.0156 	127	28	2
078.1	Viral warts due to human papillomavirus	273.3	Macroglobulinemia	5	5		0 	1.483829479	0.000110022	-0.0156 	127	151	11
078.1	Viral warts due to human papillomavirus	273.8	Other disorders of plasma protein metabolism	5	5		0 	1.061918848	5.27E-05	-0.0156 	127	107	3
078.1	Viral warts due to human papillomavirus	275.2	Disorders of magnesium metabolism	5	4		0 	0.399432461	-0.00045653	-2.0156 	127	37	0
078.1	Viral warts due to human papillomavirus	275.3	Disorders of phosphorus metabolism	5	3		0 	1.146125832	7.57E-05	-0.0156 	127	35	3
078.1	Viral warts due to human papillomavirus	275.4	Disorders of calcium metabolism	5	2		0 	0.820072793	-0.000199037	-0.0156 	127	18	1
078.1	Viral warts due to human papillomavirus	276.2	Acidosis	5	6		0 	1.406618646	0.000588512	-1.4442 	127	70	2
078.1	Viral warts due to human papillomavirus	276.8	Hypopotassemia	5	1		0 	1.048649206	0.000238884	-0.0156 	127	10	0
078.1	Viral warts due to human papillomavirus	277.3	Amyloidosis	5	1		0 	1.567261245	0.000125512	-0.0156 	127	32	5
078.1	Viral warts due to human papillomavirus	278.1	Localized adiposity	5	4		0 	5.744598558	0.000775415	-2.0156 	127	144	3
078.1	Viral warts due to human papillomavirus	279.00	"Hypogammaglobulinemia, unspecified"	5	10		0 	7.244294642	0.001113015	-0.9247 	127	142	8
078.1	Viral warts due to human papillomavirus	279.03	Other selective immunoglobulin deficiencies	5	1		0 	9.127641195	0.000745099	-0.0156 	-	-	-
078.1	Viral warts due to human papillomavirus	279.06	Common variable immunodeficiency	5	12		0 	15.78234459	0.001457481	-0.7848 	127	96	3
078.1	Viral warts due to human papillomavirus	279.3	Unspecified immunity deficiency	5	32		0 	3.246399624	0.000345328	-0.3186 	127	339	7
078.1	Viral warts due to human papillomavirus	280.8	Other specified iron deficiency anemias	5	1		0 	1.412285535	0.000135923	-0.0156 	127	14	0
078.1	Viral warts due to human papillomavirus	280.9	"Iron deficiency anemia, unspecified"	5	1		0 	1.4324053	0.000851587	-0.0156 	-	-	-
078.1	Viral warts due to human papillomavirus	281.4	Protein-deficiency anemia	5	7		0 	13.97439407	0.000961272	-1.2656 	127	237	3
078.1	Viral warts due to human papillomavirus	281.9	Unspecified deficiency anemia	5	4		0 	1.792511723	0.000885716	-0.0156 	127	78	5
078.1	Viral warts due to human papillomavirus	282.0	Hereditary spherocytosis	5	3		0 	8.075545481	0.000689611	-0.0156 	127	45	0
078.1	Viral warts due to human papillomavirus	282.4	Thalassemias	5	12		0 	0.552071153	-0.000167027	-0.0312 	127	156	6
078.1	Viral warts due to human papillomavirus	282.7	Other hemoglobinopathies	5	10		0 	9.063811536	0.000741846	-0.9247 	127	32	3
078.1	Viral warts due to human papillomavirus	283.0	Autoimmune hemolytic anemias	5	2		0 	1.93716535	0.000323107	-0.0156 	127	62	4
078.1	Viral warts due to human papillomavirus	283.9	"Acquired hemolytic anemia, unspecified"	5	18		0 	4.42174857	0.00110424	-0.5419 	127	193	5
078.1	Viral warts due to human papillomavirus	284.9	"Aplastic anemia, unspecified"	5	21	"31,173,119"	2 	2.240008727	0.000459096	4.2701 	127	537	30
078.1	Viral warts due to human papillomavirus	285.0	Sideroblastic anemia	5	2		0 	2.043555459	0.000350291	-0.0156 	127	112	8
078.1	Viral warts due to human papillomavirus	285.8	Other specified anemias	5	4		0 	0.268961413	-0.000390693	-0.0156 	127	78	3
078.1	Viral warts due to human papillomavirus	285.9	"Anemia, unspecified"	5	35		0 	1.169505309	0.0006776	-0.2934 	127	726	16
078.1	Viral warts due to human papillomavirus	286.3	Congenital deficiency of other clotting factors	5	17		0 	2.880277888	0.00043401	-0.5712 	127	121	6
078.1	Viral warts due to human papillomavirus	286.6	Defibrination syndrome	5	6		0 	0.727393925	-0.000125263	-0.0156 	127	124	5
078.1	Viral warts due to human papillomavirus	286.9	Other and unspecified coagulation defects	5	10		0 	1.556688812	0.000479524	-0.9247 	127	143	1
078.1	Viral warts due to human papillomavirus	287.0	Allergic purpura	5	10		0 	2.320725246	0.000240136	-0.0260 	127	411	24
078.1	Viral warts due to human papillomavirus	287.1	Qualitative platelet defects	5	5		0 	2.331160161	0.000241491	-1.6823 	127	74	2
078.1	Viral warts due to human papillomavirus	287.2	Other nonthrombocytopenic purpuras	5	2		0 	3.188499507	0.000339469	-0.0156 	127	96	6
078.1	Viral warts due to human papillomavirus	287.5	"Thrombocytopenia, unspecified"	5	24		0 	1.089449394	0.000114311	-0.4156 	127	418	13
078.1	Viral warts due to human papillomavirus	288.3	Eosinophilia	5	8		0 	1.636263279	0.000194872	-0.0208 	127	165	8
078.1	Viral warts due to human papillomavirus	289.0	"Polycythemia, secondary"	5	1		0 	1.219738901	7.80E-05	-0.0156 	127	3	0
078.1	Viral warts due to human papillomavirus	289.9	Unspecified diseases of blood and blood-forming organs	5	2		0 	1.000289446	1.60E-07	-3.3489 	127	21	1
078.1	Viral warts due to human papillomavirus	291.0	Alcohol withdrawal delirium	5	7		0 	1.205865981	0.000116198	-0.0208 	127	252	7
078.1	Viral warts due to human papillomavirus	292.0	Drug withdrawal	5	1		0 	2.03733184	0.000402722	-0.0156 	127	12	3
078.1	Viral warts due to human papillomavirus	294.8	Other persistent mental disorders due to conditions classified elsewhere	5	8		0 	0.675460908	-0.000154759	-0.0208 	127	337	14
078.1	Viral warts due to human papillomavirus	296.80	"Bipolar disorder, unspecified"	5	78		0 	2.603967955	0.000615812	-0.1972 	127	636	13
078.1	Viral warts due to human papillomavirus	297.1	Delusional disorder	5	2		0 	1.20555754	7.34E-05	-0.0156 	127	35	2
078.1	Viral warts due to human papillomavirus	298.8	Other and unspecified reactive psychosis	5	18		0 	1.887331707	0.000253039	-0.0468 	127	420	13
078.1	Viral warts due to human papillomavirus	300.02	Generalized anxiety disorder	5	13		0 	2.975963377	0.000897763	-0.0364 	127	262	12
078.1	Viral warts due to human papillomavirus	300.15	"Dissociative disorder or reaction, unspecified"	5	4		0 	21.96822118	0.001239046	-0.0156 	127	71	3
078.1	Viral warts due to human papillomavirus	300.3	Obsessive-compulsive disorders	5	11		0 	2.129595481	0.000303242	-0.0312 	127	256	14
078.1	Viral warts due to human papillomavirus	301.4	Obsessive-compulsive personality disorder	5	5		0 	4.237433755	0.000871325	-1.6823 	127	158	7
078.1	Viral warts due to human papillomavirus	301.83	Borderline personality disorder	5	2		0 	3.522078939	0.000372223	-0.0156 	127	49	3
078.1	Viral warts due to human papillomavirus	311	"Depressive disorder, not elsewhere classified"	5	5		0 	1.8225136	0.001579753	-0.0156 	127	55	3
078.1	Viral warts due to human papillomavirus	312.9	Unspecified disturbance of conduct	5	4		0 	2.92579018	0.000311843	-0.0156 	127	85	3
078.1	Viral warts due to human papillomavirus	319	Unspecified intellectual disabilities	5	82		0 	2.753737111	0.000774803	-0.2076 	127	207	0
078.1	Viral warts due to human papillomavirus	322.9	"Meningitis, unspecified"	5	1		0 	1.165318094	4.24E-05	-0.0156 	127	19	0
078.1	Viral warts due to human papillomavirus	331.0	Alzheimer's disease	5	246		0 	1.289057847	0.000537103	-0.6344 	127	1522	39
078.1	Viral warts due to human papillomavirus	331.4	Obstructive hydrocephalus	5	12		0 	1.464341251	0.000300921	-0.7848 	127	159	4
078.1	Viral warts due to human papillomavirus	331.9	"Cerebral degeneration, unspecified"	5	2		0 	1.385581666	0.000314818	-0.0156 	127	47	3
078.1	Viral warts due to human papillomavirus	332	Parkinson's disease	5	21	27429	1 	6.186754414	0.000577561	-0.4702 	127	502	34
078.1	Viral warts due to human papillomavirus	333.1	Essential and other specified forms of tremor	5	1		0 	2.516303485	0.000878816	-0.0156 	127	3	0
078.1	Viral warts due to human papillomavirus	333.4	Huntington's chorea	5	34		0 	4.05672942	0.000420349	-0.0885 	127	419	11
078.1	Viral warts due to human papillomavirus	333.5	Other choreas	5	5		0 	4.170957521	0.000608203	-1.6823 	127	57	2
078.1	Viral warts due to human papillomavirus	334.0	Friedreich's ataxia	5	1		0 	21.87552827	0.00123618	-0.0156 	127	31	3
078.1	Viral warts due to human papillomavirus	334.1	Hereditary spastic paraplegia	5	21		0 	21.51244896	0.001224887	-0.4702 	127	124	6
078.1	Viral warts due to human papillomavirus	334.3	Other cerebellar ataxia	5	25		0 	2.299623064	0.000335737	-0.4002 	127	150	1
078.1	Viral warts due to human papillomavirus	335.20	Amyotrophic lateral sclerosis	5	66		0 	1.035450409	9.65E-06	-0.1660 	127	827	29
078.1	Viral warts due to human papillomavirus	336.9	Unspecified disease of spinal cord	5	4		0 	2.537068852	0.000534703	-0.0156 	127	59	8
078.1	Viral warts due to human papillomavirus	337.9	Unspecified disorder of autonomic nervous system	5	2		0 	1.545766309	0.000171981	-3.3489 	127	61	2
078.1	Viral warts due to human papillomavirus	340	Multiple sclerosis	5	141	"31,173,119"	2 	1.305261883	0.000148094	0.5478 	127	1170	33
078.1	Viral warts due to human papillomavirus	344.1	Paraplegia	5	1		0 	1.96110208	0.000465885	-0.0156 	127	21	0
078.1	Viral warts due to human papillomavirus	346.8	Other forms of migraine	5	1		0 	5.57173584	0.000758667	-0.0156 	127	47	1
078.1	Viral warts due to human papillomavirus	346.9	"Migraine, unspecified"	5	13		0 	1.316531285	0.000132397	-0.7299 	127	229	12
078.1	Viral warts due to human papillomavirus	348.3	"Encephalopathy, not elsewhere classified"	5	5		0 	0.867885532	-0.000104084	-1.6823 	127	57	1
078.1	Viral warts due to human papillomavirus	348.8	BRAIN CONDITIONS NEC	5	1		0 	0.701176657	-9.89E-05	-0.0156 	127	121	5
078.1	Viral warts due to human papillomavirus	354.0	Carpal tunnel syndrome	5	1		0 	2.92669107	0.001035295	-0.0156 	127	9	0
078.1	Viral warts due to human papillomavirus	355.9	Mononeuritis of unspecified site	5	17		0 	2.108663313	0.000366352	-0.5712 	127	126	4
078.1	Viral warts due to human papillomavirus	356.1	Peroneal muscular atrophy	5	37		0 	2.776914943	0.000295349	-0.2788 	127	299	6
078.1	Viral warts due to human papillomavirus	356.8	Other specified idiopathic peripheral neuropathy	5	4		0 	2.605276482	0.000389604	-0.0156 	127	38	1
078.1	Viral warts due to human papillomavirus	356.9	Unspecified hereditary and idiopathic peripheral neuropathy	5	3		0 	1.238022407	0.000196851	-0.0156 	127	61	1
078.1	Viral warts due to human papillomavirus	357.0	Acute infective polyneuritis	5	1		0 	0.744578515	-8.20E-05	-0.0156 	127	9	0
078.1	Viral warts due to human papillomavirus	357.2	Polyneuropathy in diabetes	5	2		0 	2.453052971	0.001729989	-0.0156 	127	168	7
078.1	Viral warts due to human papillomavirus	357.5	Alcoholic polyneuropathy	5	1		0 	3.953609709	0.000712692	-0.0156 	127	11	0
078.1	Viral warts due to human papillomavirus	358.0	Myasthenia gravis	5	17	3117	1 	0.517518487	-0.000185825	5.2785 	127	363	24
078.1	Viral warts due to human papillomavirus	361.9	Unspecified retinal detachment	5	2		0 	0.52666601	-0.000180711	-0.0156 	127	114	5
078.1	Viral warts due to human papillomavirus	362.02	Proliferative diabetic retinopathy	5	12		0 	1.329018251	0.00011182	-0.0312 	127	358	13
078.1	Viral warts due to human papillomavirus	362.10	"Background retinopathy, unspecified"	5	1		0 	3.620461033	0.000381451	-0.0156 	127	30	1
078.1	Viral warts due to human papillomavirus	362.50	"Macular degeneration (senile), unspecified"	5	34		0 	0.446766358	-0.000324481	-0.3013 	127	520	9
078.1	Viral warts due to human papillomavirus	365.11	Primary open angle glaucoma	5	22		0 	0.413535949	-0.000252705	-0.0572 	127	403	11
078.1	Viral warts due to human papillomavirus	365.52	Pseudoexfoliation glaucoma	5	3		0 	9.208703728	0.000749211	-0.0156 	127	87	4
078.1	Viral warts due to human papillomavirus	365.9	Unspecified glaucoma	5	16		0 	1.067428495	0.000110715	-0.6038 	127	99	1
078.1	Viral warts due to human papillomavirus	366.8	Other cataract	5	2		0 	1.615612402	0.000134156	-0.0156 	127	5	0
078.1	Viral warts due to human papillomavirus	366.9	Unspecified cataract	5	36		0 	1.927021867	0.000807785	-0.2859 	127	108	1
078.1	Viral warts due to human papillomavirus	368.2	Diplopia	5	1		0 	0.633492204	-0.000127576	-0.0156 	127	29	0
078.1	Viral warts due to human papillomavirus	371.23	Bullous keratopathy	5	1		0 	1.096784472	3.62E-05	-0.0156 	127	10	0
078.1	Viral warts due to human papillomavirus	371.57	Endothelial corneal dystrophy	5	1		0 	1.500578929	0.000113193	-0.0156 	127	13	1
078.1	Viral warts due to human papillomavirus	375.15	"Tear film insufficiency, unspecified"	5	1		0 	3.573053204	0.000377027	-0.0156 	127	102	10
078.1	Viral warts due to human papillomavirus	382.9	Unspecified otitis media	5	7		0 	1.97743317	0.000471838	-0.0208 	127	257	11
078.1	Viral warts due to human papillomavirus	389.9	Unspecified hearing loss	5	88		0 	0.757240358	-0.000204799	-0.2232 	127	287	3
078.1	Viral warts due to human papillomavirus	395.9	Other and unspecified rheumatic aortic diseases	5	1		0 	9.324640645	0.000755054	-0.0156 	127	43	0
078.1	Viral warts due to human papillomavirus	401.9	Unspecified essential hypertension	5	64		0 	1.024850635	0.000236401	-0.1695 	127	660	8
078.1	Viral warts due to human papillomavirus	411.1	Intermediate coronary syndrome	5	9		0 	0.751764443	-0.001066138	-0.0260 	127	414	14
078.1	Viral warts due to human papillomavirus	414.9	"Chronic ischemic heart disease, unspecified"	5	2		0 	1.158689757	0.000498858	-0.0156 	127	58	3
078.1	Viral warts due to human papillomavirus	416.0	Primary pulmonary hypertension	5	8		0 	1.260136161	0.000295097	-0.0208 	127	246	6
078.1	Viral warts due to human papillomavirus	425.1	Hypertr obstr cardiomyop	5	3		0 	0.875612261	-6.38E-05	-0.0156 	127	108	1
078.1	Viral warts due to human papillomavirus	425.4	Other primary cardiomyopathies	5	42		0 	1.416972567	0.000899841	-0.2482 	127	468	7
078.1	Viral warts due to human papillomavirus	426.6	Other heart block	5	3		0 	0.461131388	-0.000311086	-0.0156 	127	88	1
078.1	Viral warts due to human papillomavirus	426.7	Anomalous atrioventricular excitation	5	2		0 	0.859641883	-4.19E-05	-0.0156 	127	52	2
078.1	Viral warts due to human papillomavirus	427.1	Paroxysmal ventricular tachycardia	5	3		0 	0.797612911	-0.00044481	-2.5156 	127	94	1
078.1	Viral warts due to human papillomavirus	427.31	Atrial fibrillation	5	8		0 	0.860750826	-0.000775759	-0.0208 	127	225	0
078.1	Viral warts due to human papillomavirus	427.41	Ventricular fibrillation	5	1		0 	0.488394238	-0.000454297	-0.0156 	127	63	1
078.1	Viral warts due to human papillomavirus	427.81	Sinoatrial node dysfunction	5	1		0 	0.840674345	-0.000311197	-0.0156 	127	63	1
078.1	Viral warts due to human papillomavirus	428	Heart failure	5	2		0 	1.333805042	8.01E-05	-0.0156 	127	45	0
078.1	Viral warts due to human papillomavirus	429.2	"Cardiovascular disease, unspecified"	5	16		0 	1.268834974	0.000650518	-0.0416 	127	455	14
078.1	Viral warts due to human papillomavirus	429.9	"Heart disease, unspecified"	5	5		0 	1.154186359	0.000132083	-0.0156 	127	214	10
078.1	Viral warts due to human papillomavirus	434.0	Cerebral thrombosis	5	1		0 	0.855810531	-0.000136828	-0.0156 	127	17	1
078.1	Viral warts due to human papillomavirus	434.91	"Cerebral artery occlusion, unspecified with cerebral infarction"	5	7		0 	1.435155764	0.000349083	-1.2656 	127	156	6
078.1	Viral warts due to human papillomavirus	435.9	Unspecified transient cerebral ischemia	5	2		0 	0.811163164	-0.000479585	-0.0156 	127	90	3
078.1	Viral warts due to human papillomavirus	437.0	Cerebral atherosclerosis	5	1		0 	0.980751988	-2.42E-05	-0.0156 	127	27	3
078.1	Viral warts due to human papillomavirus	437.1	Other generalized ischemic cerebrovascular disease	5	1		0 	0.731266998	-0.000174263	-0.0156 	127	7	0
078.1	Viral warts due to human papillomavirus	440.0	Atherosclerosis of aorta	5	1		0 	1.147154316	0.000114336	-0.0156 	127	52	2
078.1	Viral warts due to human papillomavirus	440.9	Generalized and unspecified atherosclerosis	5	16		0 	1.136630025	0.000265801	-0.0416 	127	335	11
078.1	Viral warts due to human papillomavirus	441.9	Aortic aneurysm of unspecified site without mention of rupture	5	2		0 	1.520604252	0.000165405	-3.3489 	127	125	4
078.1	Viral warts due to human papillomavirus	443.81	Peripheral angiopathy in diseases classified elsewhere	5	18		0 	2.601661994	0.001135414	-0.0411 	127	305	4
078.1	Viral warts due to human papillomavirus	446.4	Wegener's granulomatosis	5	10		0 	2.398011193	0.000250058	-0.0260 	127	166	6
078.1	Viral warts due to human papillomavirus	446.5	Giant cell arteritis	5	13		0 	1.242490861	0.000147727	-0.0364 	127	439	18
078.1	Viral warts due to human papillomavirus	453.9	Other venous embolism and thrombosis of unspecified site	5	15		0 	0.822805935	-7.65E-05	-0.6406 	127	155	6
078.1	Viral warts due to human papillomavirus	456.4	Scrotal varices	5	4		0 	6.968414246	0.000626216	-0.0156 	127	96	1
078.1	Viral warts due to human papillomavirus	457.1	Other lymphedema	5	2		0 	6.026332491	0.002045512	-3.3489 	127	60	9
078.1	Viral warts due to human papillomavirus	460	Acute nasopharyngitis [common cold]	5	14		0 	2.115259159	0.0002124	-0.0364 	127	219	4
078.1	Viral warts due to human papillomavirus	477.9	"Allergic rhinitis, cause unspecified"	5	2		0 	1.307401387	0.00014901	-0.0156 	127	63	2
078.1	Viral warts due to human papillomavirus	482.32	"Pneumonia due to Streptococcus, group B"	5	4		0 	2.893136272	0.000308281	-0.0156 	127	77	3
078.1	Viral warts due to human papillomavirus	482.9	"Bacterial pneumonia, unspecified"	5	1		0 	0.605772063	-0.00028094	-0.0156 	127	16	1
078.1	Viral warts due to human papillomavirus	483.0	Pneumonia due to mycoplasma pneumoniae	5	6		0 	2.367892304	0.00034824	-0.0156 	127	117	3
078.1	Viral warts due to human papillomavirus	490	"Bronchitis, not specified as acute or chronic"	5	4		0 	0.932380217	-8.26E-05	-0.0156 	127	56	3
078.1	Viral warts due to human papillomavirus	492.8	Other emphysema	5	30		0 	1.797161907	0.001836359	-0.0781 	127	463	13
078.1	Viral warts due to human papillomavirus	493.91	"Asthma, unspecified type, with status asthmaticus"	5	1		0 	1.157541597	0.000121854	-0.0156 	127	70	2
078.1	Viral warts due to human papillomavirus	494	Bronchiectasis	5	7		0 	0.93071837	-5.27E-05	-0.0208 	127	172	3
078.1	Viral warts due to human papillomavirus	496	"Chronic airway obstruction, not elsewhere classified"	5	3		0 	1.340978861	0.001943317	-0.0156 	127	80	2
078.1	Viral warts due to human papillomavirus	500	Coal workers' pneumoconiosis	5	2		0 	3.43970821	0.001262957	-0.0156 	127	16	0
078.1	Viral warts due to human papillomavirus	501	Asbestosis	5	1		0 	1.605207814	0.000296014	-0.0156 	127	51	1
078.1	Viral warts due to human papillomavirus	502	Pneumoconiosis due to other silica or silicates	5	7	3119	1 	1.935237103	0.000186217	-0.0156 	127	323	28
078.1	Viral warts due to human papillomavirus	505	"Pneumoconiosis, unspecified"	5	2		0 	3.892267417	0.00057427	-0.0156 	127	69	14
078.1	Viral warts due to human papillomavirus	511.8	PLEURAL EFFUS NEC NOT TB	5	1		0 	0.605538578	-0.00031445	-0.0156 	127	28	2
078.1	Viral warts due to human papillomavirus	512.8	Spont pneumothorax NEC	5	4		0 	0.755923336	-0.000220378	-0.0156 	127	158	6
078.1	Viral warts due to human papillomavirus	513.0	Abscess of lung	5	31		0 	2.435180929	0.000509603	-0.0833 	127	423	5
078.1	Viral warts due to human papillomavirus	515	Postinflammatory pulmonary fibrosis	5	10		0 	1.714910205	0.001208971	-0.9247 	127	65	2
078.1	Viral warts due to human papillomavirus	516.3	Idio fibros alveolitis	5	41		0 	2.773349844	0.00114347	-0.1035 	127	812	16
078.1	Viral warts due to human papillomavirus	518.3	Pulmonary eosinophilia	5	1		0 	0.596994611	-0.000250461	-0.0156 	127	20	0
078.1	Viral warts due to human papillomavirus	518.81	Acute respiratory failure	5	3		0 	1.484699192	0.001156319	-0.0156 	127	104	2
078.1	Viral warts due to human papillomavirus	518.89	"Other diseases of lung, not elsewhere classified"	5	2		0 	1.485841262	0.000564846	-0.0156 	127	73	2
078.1	Viral warts due to human papillomavirus	523.1	Chronic gingivitis	5	10		0 	3.410855394	0.000361563	-0.0260 	127	348	12
078.1	Viral warts due to human papillomavirus	530.0	Achalasia and cardiospasm	5	6		0 	0.592785296	-0.000146535	-0.0156 	127	171	7
078.1	Viral warts due to human papillomavirus	530.11	Reflux esophagitis	5	11		0 	0.339455261	-0.000314185	-0.0312 	127	207	4
078.1	Viral warts due to human papillomavirus	530.81	Esophageal reflux	5	3		0 	0.531825429	-0.000251642	-0.0156 	127	58	5
078.1	Viral warts due to human papillomavirus	535.1	Atrophic gastritis	5	11		0 	0.863987368	-7.02E-05	-0.0312 	127	401	13
078.1	Viral warts due to human papillomavirus	555.0	Regional enteritis of small intestine	5	83	3119	1 	0.971790103	-7.93E-06	-0.2186 	127	788	23
078.1	Viral warts due to human papillomavirus	555.9	Regional enteritis of unspecified site	5	16		0 	1.069336583	3.22E-05	-0.0416 	127	170	6
078.1	Viral warts due to human papillomavirus	564.1	Irritable bowel syndrome	5	5		0 	1.218484726	0.00021985	-0.0156 	127	121	6
078.1	Viral warts due to human papillomavirus	569.89	Other specified disorders of intestine	5	3		0 	2.116662495	0.00060171	-0.0156 	127	9	0
078.1	Viral warts due to human papillomavirus	569.9	Unspecified disorder of intestine	5	8		0 	2.48299818	0.000368686	-0.0208 	127	303	10
078.1	Viral warts due to human papillomavirus	570	Acute and subacute necrosis of liver	5	30		0 	0.549089197	-0.000168595	-0.0781 	127	607	18
078.1	Viral warts due to human papillomavirus	571.2	Alcoholic cirrhosis of liver	5	2		0 	1.370002431	0.000277265	-0.0156 	127	23	3
078.1	Viral warts due to human papillomavirus	571.5	Cirrhosis of liver without mention of alcohol	5	3		0 	1.148453119	0.000133182	-2.5156 	127	29	1
078.1	Viral warts due to human papillomavirus	571.8	Other chronic nonalcoholic liver disease	5	1		0 	1.23391516	0.000101066	-0.0156 	127	18	0
078.1	Viral warts due to human papillomavirus	572.2	Hepatic encephalopathy	5	3		0 	0.287915822	-0.000367805	-0.0156 	127	49	1
078.1	Viral warts due to human papillomavirus	572.3	Portal hypertension	5	5		0 	1.550736618	0.000245102	-0.0156 	127	66	3
078.1	Viral warts due to human papillomavirus	572.4	Hepatorenal syndrome	5	1		0 	1.544384927	0.00012134	-0.0156 	127	102	3
078.1	Viral warts due to human papillomavirus	572.8	Other sequelae of chronic liver disease	5	1		0 	3.112692242	0.000741842	-0.0156 	127	8	0
078.1	Viral warts due to human papillomavirus	573.9	Unspecified disorder of liver	5	33		0 	1.002416898	9.46E-07	-0.0827 	127	654	12
078.1	Viral warts due to human papillomavirus	574.2	Calculus of gallbladder without mention of cholecystitis	5	1		0 	9.225089322	0.00075004	-0.0156 	127	25	0
078.1	Viral warts due to human papillomavirus	576.1	Cholangitis	5	2		0 	0.998916249	-8.51E-07	-0.0156 	127	103	5
078.1	Viral warts due to human papillomavirus	576.2	Obstruction of bile duct	5	10		0 	0.382041944	-0.000392004	-0.0260 	127	140	5
078.1	Viral warts due to human papillomavirus	576.8	Other specified disorders of biliary tract	5	6		0 	0.800385982	-0.000123715	-1.4442 	127	82	2
078.1	Viral warts due to human papillomavirus	577.0	Acute pancreatitis	5	25		0 	0.651888489	-0.000550757	-0.0677 	127	622	16
078.1	Viral warts due to human papillomavirus	577.8	Other specified diseases of pancreas	5	7		0 	2.223437418	0.000454647	-0.0208 	127	199	15
078.1	Viral warts due to human papillomavirus	579.0	Celiac disease	5	37	"31,173,119"	2 	2.194961981	0.000223408	2.4168 	127	670	33
078.1	Viral warts due to human papillomavirus	579.9	Unspecified intestinal malabsorption	5	1		0 	1.386971696	9.10E-05	-0.0156 	127	6	0
078.1	Viral warts due to human papillomavirus	581.9	Nephrotic syndrome with unspecified pathological lesion in kidney	5	6		0 	1.533119822	0.000206626	-1.4442 	127	140	1
078.1	Viral warts due to human papillomavirus	583.9	"Nephritis and nephropathy, not specified as acute or chronic, with unspecified pathological lesion in kidney"	5	39		0 	1.028058735	7.67E-06	-0.1041 	127	676	16
078.1	Viral warts due to human papillomavirus	586	"Renal failure, unspecified"	5	25		0 	0.927770978	-8.34E-05	-0.4002 	127	513	9
078.1	Viral warts due to human papillomavirus	590.80	"Pyelonephritis, unspecified"	5	3		0 	1.398413145	0.000323794	-0.0156 	127	70	2
078.1	Viral warts due to human papillomavirus	592.9	"Urinary calculus, unspecified"	5	3		0 	1.658509341	0.000141636	-0.0156 	127	56	1
078.1	Viral warts due to human papillomavirus	593.4	Other ureteric obstruction	5	2		0 	1.493600354	0.000296232	-0.0156 	127	64	2
078.1	Viral warts due to human papillomavirus	593.9	Unspecified disorder of kidney and ureter	5	1		0 	1.11544746	0.00022885	-0.0156 	127	38	0
078.1	Viral warts due to human papillomavirus	595.1	Chronic interstitial cystitis	5	4		0 	0.989975215	-2.79E-06	-0.0156 	127	242	20
078.1	Viral warts due to human papillomavirus	596.54	Neurogenic bladder NOS	5	1		0 	1.114323217	6.71E-05	-0.0156 	127	21	0
078.1	Viral warts due to human papillomavirus	599.7	Hematuria	5	2		0 	1.483062472	0.00119134	-0.0156 	127	24	0
078.1	Viral warts due to human papillomavirus	602.9	Unspecified disorder of prostate	5	4		0 	5.378112239	0.000522887	-0.0156 	127	84	5
078.1	Viral warts due to human papillomavirus	608.1	Spermatocele	5	3		0 	8.285730911	0.001855022	-0.0156 	127	223	15
078.1	Viral warts due to human papillomavirus	610.1	Diffuse cystic mastopathy	5	1		0 	2.973673256	0.001228937	-0.0156 	127	11	0
078.1	Viral warts due to human papillomavirus	617.0	Endometriosis of uterus	5	16		0 	5.482955757	0.002907435	-0.0359 	127	430	16
078.1	Viral warts due to human papillomavirus	620.2	Other and unspecified ovarian cyst	5	4		0 	3.44078621	0.001547778	-0.0156 	127	78	4
078.1	Viral warts due to human papillomavirus	621.0	Polyp of corpus uteri	5	5		0 	6.531571506	0.002999576	-0.0156 	127	128	8
078.1	Viral warts due to human papillomavirus	623.8	Other specified noninflammatory disorders of vagina	5	1		0 	7.451914568	0.002171691	-0.0156 	127	41	1
078.1	Viral warts due to human papillomavirus	686.1	Pyogenic granuloma of skin and subcutaneous tissue	5	2		0 	16.65702875	0.002125107	-0.0156 	127	120	4
078.1	Viral warts due to human papillomavirus	686.8	Other specified local infections of skin and subcutaneous tissue	5	1		0 	6.017992105	0.000801249	-0.0156 	127	9	0
078.1	Viral warts due to human papillomavirus	692.79	Other dermatitis due to solar radiation	5	1		0 	24.45518962	0.001857783	-0.0156 	127	18	1
078.1	Viral warts due to human papillomavirus	694.4	Pemphigus	5	6		0 	2.707310809	0.000287405	-0.0156 	127	191	7
078.1	Viral warts due to human papillomavirus	694.5	Pemphigoid	5	10		0 	1.254112288	6.29E-05	-0.0260 	127	238	10
078.1	Viral warts due to human papillomavirus	695.3	Rosacea	5	3		0 	4.68337868	0.000666712	-0.0156 	127	36	1
078.1	Viral warts due to human papillomavirus	695.4	Lupus erythematosus	5	34		0 	2.881878932	0.000614219	-0.0885 	127	564	13
078.1	Viral warts due to human papillomavirus	696.0	Psoriatic arthropathy	5	18		0 	6.859316691	0.001518019	-0.0468 	127	449	23
078.1	Viral warts due to human papillomavirus	696.1	Other psoriasis	5	13		0 	4.259190962	0.001957882	-0.0364 	127	131	6
078.1	Viral warts due to human papillomavirus	697.0	Lichen planus	5	8		0 	19.27323494	0.001996787	-0.0208 	127	314	12
078.1	Viral warts due to human papillomavirus	701.1	"Keratoderma, acquired"	5	9		0 	18.62187827	0.005306074	-0.0260 	127	94	2
078.1	Viral warts due to human papillomavirus	702.0	Actinic keratosis	5	8		0 	27.32793779	0.006393061	-0.0208 	127	112	4
078.1	Viral warts due to human papillomavirus	702	Other dermatoses	5	16		0 	22.95114713	0.006716745	-0.0416 	127	187	7
078.1	Viral warts due to human papillomavirus	702.1	Seborrheic keratosis	5	3		0 	15.51581932	0.00467843	-0.0156 	127	223	16
078.1	Viral warts due to human papillomavirus	702.8	Other specified dermatoses	5	1		0 	13.5013026	0.000942309	-0.0156 	127	5	1
078.1	Viral warts due to human papillomavirus	703.8	Other specified diseases of nail	5	1		0 	6.437973673	0.001877656	-0.0156 	127	20	1
078.1	Viral warts due to human papillomavirus	706.2	Sebaceous cyst	5	3		0 	13.2125244	0.004925996	-0.0156 	127	71	3
078.1	Viral warts due to human papillomavirus	708.9	"Urticaria, unspecified"	5	1		0 	0.956549852	-1.23E-05	-0.0156 	127	35	1
078.1	Viral warts due to human papillomavirus	710.0	Systemic lupus erythematosus	5	134	"19,563,119"	2 	1.420411013	0.000239512	0.6560 	127	1238	53
078.1	Viral warts due to human papillomavirus	710.1	Systemic sclerosis	5	97		0 	0.676739355	-0.000108865	-0.2550 	127	1224	30
078.1	Viral warts due to human papillomavirus	710.2	Sicca syndrome	5	28		0 	2.25674704	0.000401422	-0.0729 	127	463	11
078.1	Viral warts due to human papillomavirus	710.4	Polymyositis	5	16		0 	1.931631967	0.000262607	-0.0416 	127	328	9
078.1	Viral warts due to human papillomavirus	714.0	Rheumatoid arthritis	5	323	3119	1 	1.886280245	0.00143955	-0.8431 	127	1653	36
078.1	Viral warts due to human papillomavirus	720.0	Ankylosing spondylitis	5	21		0 	3.253019733	0.000692113	-0.0572 	127	481	14
078.1	Viral warts due to human papillomavirus	724.9	Other unspecified back disorders	5	6		0 	1.674580168	0.000144395	-1.4442 	127	43	1
078.1	Viral warts due to human papillomavirus	726.91	Exostosis of unspecified site	5	3		0 	3.901542856	0.00099687	-2.5156 	127	31	3
078.1	Viral warts due to human papillomavirus	727.02	Giant cell tumor of tendon sheath	5	1		0 	41.47600159	0.001740687	-0.0156 	127	43	2
078.1	Viral warts due to human papillomavirus	728.11	Progressive myositis ossificans	5	1		0 	52.90306325	0.001976395	-0.0156 	127	49	2
078.1	Viral warts due to human papillomavirus	728.3	Other specific muscle disorders	5	6		0 	1.420800274	9.78E-05	-0.0156 	127	36	1
078.1	Viral warts due to human papillomavirus	728.9	"Unspecified disorder of muscle, ligament, and fascia"	5	2		0 	1.083490115	3.85E-05	-0.0156 	127	44	1
078.1	Viral warts due to human papillomavirus	729.1	"Myalgia and myositis, unspecified"	5	2		0 	1.986060347	0.000581888	-0.0156 	127	21	0
078.1	Viral warts due to human papillomavirus	733.42	Aseptic necrosis of head and neck of femur	5	10		0 	1.473706708	0.000286209	-0.0260 	127	431	10
078.1	Viral warts due to human papillomavirus	733.99	Other disorders of bone and cartilage	5	5		0 	2.730258148	0.001331077	-1.6823 	127	96	4
078.1	Viral warts due to human papillomavirus	742.59	Other specified congenital anomalies of spinal cord	5	8		0 	5.841690365	0.000784678	-0.0208 	127	136	5
078.1	Viral warts due to human papillomavirus	745.4	Ventricular septal defect	5	1		0 	3.762336864	0.000394448	-0.0156 	127	70	1
078.1	Viral warts due to human papillomavirus	746.89	Other specified congenital anomalies of heart	5	1		0 	5.268801015	0.000515093	-0.0156 	127	63	1
078.1	Viral warts due to human papillomavirus	747.22	Atresia and stenosis of aorta	5	1		0 	2.066773051	0.000290699	-0.0156 	127	26	2
078.1	Viral warts due to human papillomavirus	747.6	Other anomalies of peripheral vascular system	5	4		0 	3.504224535	0.000524036	-0.0156 	127	71	2
078.1	Viral warts due to human papillomavirus	751.62	Congenital cystic disease of liver	5	2		0 	6.885126426	0.000621201	-3.3489 	127	24	0
078.1	Viral warts due to human papillomavirus	753.12	"Polycystic kidney, unspecified type"	5	9		0 	2.725815036	0.000409491	-0.0260 	127	237	18
078.1	Viral warts due to human papillomavirus	753.8	Other specified anomalies of bladder and urethra	5	3		0 	21.42355454	0.001728336	-0.0156 	127	101	5
078.1	Viral warts due to human papillomavirus	755.63	Other congenital deformity of hip (joint)	5	1		0 	6.26904498	0.00058286	-0.0156 	127	51	3
078.1	Viral warts due to human papillomavirus	757.39	Other specified anomalies of skin	5	24		0 	21.11812708	0.001714757	-0.4156 	127	189	4
078.1	Viral warts due to human papillomavirus	759.6	"Other hamartoses, not elsewhere classified"	5	8		0 	3.551027533	0.000374957	-1.1267 	127	304	6
078.1	Viral warts due to human papillomavirus	759.82	Marfan syndrome	5	5		0 	23.56590999	0.00128746	-1.6823 	127	100	3
078.1	Viral warts due to human papillomavirus	780.09	Other alteration of consciousness	5	1		0 	1.976445997	0.000509308	-0.0156 	127	84	4
078.1	Viral warts due to human papillomavirus	780.52	"Insomnia, unspecified"	5	2		0 	4.275120908	0.001161082	-0.0156 	127	49	1
078.1	Viral warts due to human papillomavirus	781.3	Lack of coordination	5	19		0 	1.080429337	6.44E-05	-0.5156 	127	194	5
078.1	Viral warts due to human papillomavirus	782.4	"Jaundice, unspecified, not of newborn"	5	1		0 	0.546917052	-0.000240142	-0.0156 	127	41	1
078.1	Viral warts due to human papillomavirus	784.69	Other symbolic dysfunction	5	1		0 	2.689521113	0.000494314	-0.0156 	127	33	1
078.1	Viral warts due to human papillomavirus	786.09	Other respiratory abnormalities	5	1		0 	1.658557574	0.000816826	-0.0156 	127	10	1
078.1	Viral warts due to human papillomavirus	790.5	Other nonspecific abnormal serum enzyme levels	5	2		0 	0.607345097	-0.000241936	-0.0156 	127	27	1
078.1	Viral warts due to human papillomavirus	790.6	Other abnormal blood chemistry	5	2		0 	1.229669436	0.000391978	-0.0156 	127	36	1
078.1	Viral warts due to human papillomavirus	791.0	Proteinuria	5	21		0 	1.401090046	0.00016262	-0.0572 	127	436	9
078.1	Viral warts due to human papillomavirus	791.3	Myoglobinuria	5	2		0 	4.516115156	0.000458268	-3.3489 	127	31	2
078.1	Viral warts due to human papillomavirus	995.1	"Angioneurotic edema, not elsewhere classified"	5	3		0 	0.633414807	-0.000127611	-2.5156 	127	31	2
078.1	Viral warts due to human papillomavirus	995.2	"Other and unspecified adverse effect of drug, medicinal and biological substance"	5	4		0 	1.021844859	2.55E-05	-2.0156 	127	50	2
078.19	Other specified viral warts	162.3	"Malignant neoplasm of upper lobe, bronchus or lung"	2	277		0 	3.308619501	0.000352511	-0.7176 	12	1780	5
078.19	Other specified viral warts	162.9	"Malignant neoplasm of bronchus and lung, unspecified"	2	18		0 	3.051418876	0.000326253	-0.5315 	12	361	2
078.19	Other specified viral warts	211.3	Benign neoplasm of colon	2	10		0 	1.453262932	0.000104821	-0.9143 	12	306	0
078.19	Other specified viral warts	244.9	Unspecified acquired hypothyroidism	2	27		0 	1.197659355	8.88E-05	-0.3623 	12	454	2
078.19	Other specified viral warts	251.2	"Hypoglycemia, unspecified"	2	16		0 	2.795526563	0.000298427	-0.5934 	12	513	4
078.19	Other specified viral warts	255.4	Corticoadrenal insufficiency	2	14		0 	13.53651188	0.000944301	-0.6719 	12	142	1
078.19	Other specified viral warts	272.2	Mixed hyperlipidemia	2	23		0 	15.99173126	0.001038828	-0.4219 	12	403	3
078.19	Other specified viral warts	273.8	Other disorders of plasma protein metabolism	2	5		0 	5.13601135	0.000506363	-0.0098 	12	107	1
078.19	Other specified viral warts	275.4	Disorders of calcium metabolism	2	2		0 	3.051010466	0.00032621	-0.0052 	12	18	0
078.19	Other specified viral warts	276.8	Hypopotassemia	2	1		0 	1.038600454	2.73E-05	-0.0052 	12	10	1
078.19	Other specified viral warts	277.3	Amyloidosis	2	1		0 	75.80119291	0.0023796	-0.0052 	12	32	0
078.19	Other specified viral warts	280.9	"Iron deficiency anemia, unspecified"	2	1		0 	2.927274646	0.000545724	-0.0052 	-	-	-
078.19	Other specified viral warts	285.9	"Anemia, unspecified"	2	35		0 	1.256968313	0.000147694	-0.2830 	12	726	2
078.19	Other specified viral warts	287.5	"Thrombocytopenia, unspecified"	2	24		0 	2.290940825	0.000237197	-0.4052 	12	418	1
078.19	Other specified viral warts	294.8	Other persistent mental disorders due to conditions classified elsewhere	2	8		0 	16.3344633	0.001051357	-0.0208 	12	337	1
078.19	Other specified viral warts	311	"Depressive disorder, not elsewhere classified"	2	5		0 	1.02496013	6.89E-06	-0.0156 	12	55	0
078.19	Other specified viral warts	312.9	Unspecified disturbance of conduct	2	4		0 	141.5069674	0.003271274	-0.0052 	12	85	0
078.19	Other specified viral warts	322.9	"Meningitis, unspecified"	2	1		0 	56.3610578	0.002042525	-0.0052 	12	19	1
078.19	Other specified viral warts	331.0	Alzheimer's disease	2	246		0 	4.375142354	0.000901688	-0.6344 	12	1522	7
078.19	Other specified viral warts	340	Multiple sclerosis	2	141		0 	15.78237325	0.001031101	-0.3695 	12	1170	3
078.19	Other specified viral warts	348.3	"Encephalopathy, not elsewhere classified"	2	5		0 	5.996516792	0.00056597	-1.6719 	12	57	0
078.19	Other specified viral warts	357.2	Polyneuropathy in diabetes	2	2		0 	2.636507788	0.000280138	-0.0052 	12	168	0
078.19	Other specified viral warts	401.9	Unspecified essential hypertension	2	64		0 	0.843186066	-0.000214481	-0.1665 	12	660	2
078.19	Other specified viral warts	411.1	Intermediate coronary syndrome	2	9		0 	0.661079572	-0.000209285	-0.0260 	12	414	2
078.19	Other specified viral warts	414.9	"Chronic ischemic heart disease, unspecified"	2	2		0 	0.789302475	-9.52E-05	-0.0052 	12	58	0
078.19	Other specified viral warts	427.1	Paroxysmal ventricular tachycardia	2	3		0 	1.574565519	0.000181561	-2.5052 	12	94	0
078.19	Other specified viral warts	427.31	Atrial fibrillation	2	8		0 	0.832610895	-0.000134077	-0.0208 	12	225	0
078.19	Other specified viral warts	429.2	"Cardiovascular disease, unspecified"	2	16		0 	0.652847782	-0.000120777	-0.0416 	12	455	3
078.19	Other specified viral warts	429.9	"Heart disease, unspecified"	2	5		0 	10.14957585	0.001126925	-0.0098 	12	214	1
078.19	Other specified viral warts	435.9	Unspecified transient cerebral ischemia	2	2		0 	0.594427551	-0.000148094	-0.0052 	12	90	2
078.19	Other specified viral warts	437.0	Cerebral atherosclerosis	2	1		0 	2.371722357	0.000247674	-0.0052 	12	27	0
078.19	Other specified viral warts	440.9	Generalized and unspecified atherosclerosis	2	16		0 	0.99951906	-1.35E-07	-0.0416 	12	335	1
078.19	Other specified viral warts	492.8	Other emphysema	2	30		0 	2.873402541	0.000620488	-0.0781 	12	463	2
078.19	Other specified viral warts	494	Bronchiectasis	2	7		0 	6.430650275	0.000593954	-0.0208 	12	172	0
078.19	Other specified viral warts	496	"Chronic airway obstruction, not elsewhere classified"	2	3		0 	1.467955848	0.000383453	-0.0104 	12	80	1
078.19	Other specified viral warts	515	Postinflammatory pulmonary fibrosis	2	10		0 	1.316544312	7.70E-05	-0.9143 	12	65	1
078.19	Other specified viral warts	518.89	"Other diseases of lung, not elsewhere classified"	2	2		0 	2.763972467	0.000294862	-0.0052 	12	73	0
078.19	Other specified viral warts	530.11	Reflux esophagitis	2	11		0 	32.8357685	0.002177157	-0.0312 	12	207	0
078.19	Other specified viral warts	571.2	Alcoholic cirrhosis of liver	2	2		0 	6.626069449	0.000606159	-0.0052 	12	23	0
078.19	Other specified viral warts	571.5	Cirrhosis of liver without mention of alcohol	2	3		0 	4.628781403	0.000468069	-2.5052 	12	29	0
078.19	Other specified viral warts	572.3	Portal hypertension	2	5		0 	18.75049324	0.001135809	-0.0156 	12	66	1
078.19	Other specified viral warts	599.7	Hematuria	2	2		0 	2.516803049	0.00053784	-0.0052 	12	24	0
078.19	Other specified viral warts	617.0	Endometriosis of uterus	2	16		0 	17.6790176	0.001555277	-0.0359 	12	430	1
078.19	Other specified viral warts	620.2	Other and unspecified ovarian cyst	2	4		0 	18.49054982	0.001594682	-0.0104 	12	78	1
078.19	Other specified viral warts	710.0	Systemic lupus erythematosus	2	134		0 	11.4497875	0.000855957	-0.3430 	12	1238	3
078.19	Other specified viral warts	714.0	Rheumatoid arthritis	2	323		0 	1.425479211	9.94E-05	-0.8431 	12	1653	4
078.19	Other specified viral warts	790.6	Other abnormal blood chemistry	2	2		0 	1.292900766	7.19E-05	-0.0052 	12	36	1
078.19	Other specified viral warts	995.2	"Other and unspecified adverse effect of drug, medicinal and biological substance"	2	4		0 	5.491324402	0.000753278	-2.0052 	12	50	1
078.5	Cytomegaloviral disease	079.0	Adenovirus infection in conditions classified elsewhere and of unspecified site	16	348	"152,419,501,956,198,000,000,000,000,000,000,000,000"	10 	49.33303822	0.001905834	1.2515 	357	1759	230
078.5	Cytomegaloviral disease	079.99	Unspecified viral infection	16	3		0 	2.642359854	0.00039581	-2.5416 	357	20	6
078.5	Cytomegaloviral disease	083.0	Q fever	16	2	"70,977,099"	2 	278.9214084	0.004608812	5.6198 	357	117	108
078.5	Cytomegaloviral disease	088.81	Lyme Disease	16	10	7097	1 	13.72436907	0.002127289	-0.0416 	357	389	98
078.5	Cytomegaloviral disease	117.5	Cryptococcosis	16	9		0 	40.35269978	0.00453958	-0.0416 	357	78	10
078.5	Cytomegaloviral disease	135	Sarcoidosis	16	41	"70,977,099"	2 	3.14937317	0.000581143	1.8631 	357	731	144
078.5	Cytomegaloviral disease	150.9	"Malignant neoplasm of esophagus, unspecified site"	16	7		0 	5.478343055	0.001060031	-1.2916 	357	106	8
078.5	Cytomegaloviral disease	151.9	"Malignant neoplasm of stomach, unspecified site"	16	14		0 	1.663865233	0.000201646	-0.7083 	357	404	48
078.5	Cytomegaloviral disease	158.8	Malignant neoplasm of specified parts of peritoneum	16	1		0 	4.368648565	0.000446393	-0.0416 	357	82	9
078.5	Cytomegaloviral disease	162.3	"Malignant neoplasm of upper lobe, bronchus or lung"	16	277	"195,019,566,590,709,000,000,000"	6 	0.765509295	-0.000210557	0.9331 	357	1780	180
078.5	Cytomegaloviral disease	162.9	"Malignant neoplasm of bronchus and lung, unspecified"	16	18	1956	1 	0.617751096	-0.000357494	4.1689 	357	361	70
078.5	Cytomegaloviral disease	176.9	"Kaposi's sarcoma, unspecified site"	16	1		0 	34.69835703	0.001584402	-0.0416 	357	102	19
078.5	Cytomegaloviral disease	185	Malignant neoplasm of prostate	16	29		0 	0.591572398	-0.000844747	-0.3750 	357	274	16
078.5	Cytomegaloviral disease	188.9	"Malignant neoplasm of bladder, part unspecified"	16	4		0 	0.86328706	-9.13E-05	-0.0416 	357	160	29
078.5	Cytomegaloviral disease	191.9	"Malignant neoplasm of brain, unspecified"	16	11		0 	3.043843282	0.000458921	-0.8750 	357	285	24
078.5	Cytomegaloviral disease	196.0	"Secondary and unspecified malignant neoplasm of lymph nodes of head, face, and neck"	16	105	"1,956,567"	2 	1.16223462	7.22E-05	0.8155 	357	1185	127
078.5	Cytomegaloviral disease	197.0	Secondary malignant neoplasm of lung	16	22		0 	0.359476378	-0.000513663	-0.0572 	357	436	41
078.5	Cytomegaloviral disease	197.2	Secondary malignant neoplasm of pleura	16	1		0 	0.783402465	-0.000135743	-0.0416 	357	39	7
078.5	Cytomegaloviral disease	197.7	"Malignant neoplasm of liver, secondary"	16	48	1956	1 	0.376822895	-0.000631021	1.8334 	357	813	91
078.5	Cytomegaloviral disease	198.2	Secondary malignant neoplasm of skin	16	1		0 	0.624038948	-0.000131868	-0.0416 	357	52	14
078.5	Cytomegaloviral disease	198.6	Secondary malignant neoplasm of ovary	16	1		0 	1.443462703	0.000102246	-0.0416 	357	4	1
078.5	Cytomegaloviral disease	199.1	Other malignant neoplasm without specification of site	16	1		0 	0.949064055	-3.55E-05	-0.0416 	357	10	0
078.5	Cytomegaloviral disease	204.0	 Acute Lymphoid leukemia	16	49		0 	29.12432377	0.001443331	-0.1301 	357	895	81
078.5	Cytomegaloviral disease	205.0	Myeloid leukemia acute	16	202	"19,501,956,567"	3 	14.10886502	0.000966574	0.4039 	357	1432	143
078.5	Cytomegaloviral disease	208.9	Unspecified leukemia	16	72	5371	1 	11.40244751	0.000853207	1.0543 	357	765	70
078.5	Cytomegaloviral disease	211.3	Benign neoplasm of colon	16	10		0 	1.429014941	0.000583437	-0.9507 	357	306	18
078.5	Cytomegaloviral disease	211.4	Benign neoplasm of rectum and anal canal	16	2		0 	1.065993917	2.50E-05	-0.0416 	357	96	7
078.5	Cytomegaloviral disease	216.4	Benign neoplasm of scalp and skin of neck	16	3		0 	7.839953101	0.00067658	-2.5416 	357	219	12
078.5	Cytomegaloviral disease	218.9	"Leiomyoma of uterus, unspecified"	16	3		0 	0.731597137	-0.00017408	-2.5416 	357	116	6
078.5	Cytomegaloviral disease	227.1	Benign neoplasm of parathyroid gland	16	3		0 	0.754861728	-7.82E-05	-0.0416 	357	109	11
078.5	Cytomegaloviral disease	235.2	"Neoplasm of uncertain behavior of stomach, intestines, and rectum"	16	1		0 	0.617608297	-0.000190751	-0.0416 	357	10	0
078.5	Cytomegaloviral disease	238.4	Polycythemia vera	16	2		0 	1.295146437	0.000124488	-0.0416 	357	116	26
078.5	Cytomegaloviral disease	239.0	Neoplasm of unspecified nature of digestive system	16	22	1956	1 	2.79998325	0.000516165	4.0493 	357	327	52
078.5	Cytomegaloviral disease	239.2	"Neoplasm of unspecified nature of bone, soft tissue, and skin"	16	1		0 	3.590077534	0.000378619	-0.0416 	357	35	5
078.5	Cytomegaloviral disease	239.7	Neoplasm of unspecified nature of endocrine glands and other parts of nervous system	16	1		0 	2.238949249	0.000229347	-0.0416 	357	17	3
078.5	Cytomegaloviral disease	239.8	"NEOPLASM NOS, SITE NEC"	16	2		0 	7.299402736	0.000913295	-0.0416 	357	60	14
078.5	Cytomegaloviral disease	240.9	"Goiter, unspecified"	16	12		0 	0.406226564	-0.000258191	-0.0416 	357	231	23
078.5	Cytomegaloviral disease	244.9	Unspecified acquired hypothyroidism	16	27		0 	1.350863833	0.000926945	-0.3988 	357	454	41
078.5	Cytomegaloviral disease	245.2	Chronic lymphocytic thyroiditis	16	5		0 	1.238803659	5.94E-05	-0.0416 	357	11	0
078.5	Cytomegaloviral disease	246.8	Other specified disorders of thyroid	16	2		0 	5.135946614	0.00050547	-0.0416 	357	96	9
078.5	Cytomegaloviral disease	250.1	Diabetes with ketoacidosis	16	3		0 	6.503996967	0.000597742	-0.0416 	357	58	1
078.5	Cytomegaloviral disease	251.1	Other specified hypoglycemia	16	6		0 	7.180155068	0.000638788	-0.0416 	357	150	8
078.5	Cytomegaloviral disease	251.2	"Hypoglycemia, unspecified"	16	16		0 	1.131892847	0.000128911	-0.6299 	357	513	38
078.5	Cytomegaloviral disease	251.8	Other specified disorders of pancreatic internal secretion	16	1		0 	11.7564345	0.003887394	-0.0416 	357	9	1
078.5	Cytomegaloviral disease	252.1	Hypoparathyroidism	16	6		0 	3.685561554	0.000671197	-1.4702 	357	138	9
078.5	Cytomegaloviral disease	253.2	Panhypopituitarism	16	4		0 	2.352621774	0.000345482	-2.0416 	357	44	1
078.5	Cytomegaloviral disease	253.5	Diabetes insipidus	16	6		0 	2.531223951	0.000266581	-1.4702 	357	131	13
078.5	Cytomegaloviral disease	255.0	Cushing's syndrome	16	11		0 	6.3697467	0.001443742	-0.0416 	357	218	29
078.5	Cytomegaloviral disease	255.4	Corticoadrenal insufficiency	16	14		0 	5.089367094	0.001811391	-0.7083 	357	142	6
078.5	Cytomegaloviral disease	255.5	Other adrenal hypofunction	16	1		0 	12.49260399	0.001273602	-0.0416 	357	30	4
078.5	Cytomegaloviral disease	255.8	Other specified disorders of adrenal glands	16	3		0 	7.56725908	0.001145331	-0.0416 	357	75	4
078.5	Cytomegaloviral disease	259.2	Carcinoid syndrome	16	2		0 	8.747836693	0.000725523	-0.0416 	357	175	18
078.5	Cytomegaloviral disease	260	Kwashiorkor	16	12		0 	2.806756311	0.000597595	-0.8109 	357	297	20
078.5	Cytomegaloviral disease	261	Nutritional marasmus	16	1		0 	4.838324088	0.001809737	-0.0416 	357	1	0
078.5	Cytomegaloviral disease	263.9	Unspecified protein-calorie malnutrition	16	5		0 	2.858751542	0.003302198	-0.0416 	357	113	4
078.5	Cytomegaloviral disease	266.2	Other B-complex deficiencies	16	2		0 	0.560111988	-0.000282371	-0.0416 	357	41	7
078.5	Cytomegaloviral disease	268.2	"Osteomalacia, unspecified"	16	5		0 	5.89589969	0.000558451	-0.0416 	357	127	7
078.5	Cytomegaloviral disease	269.0	Deficiency of vitamin K	16	1		0 	8.093701583	0.000690592	-0.0416 	357	24	2
078.5	Cytomegaloviral disease	270.1	Phenylketonuria [PKU]	16	7		0 	201.4432394	0.003911318	-1.2916 	357	86	5
078.5	Cytomegaloviral disease	271.3	Intestinal disaccharidase deficiencies and disaccharide malabsorption	16	6		0 	1.536152525	0.000317379	-1.4702 	357	65	2
078.5	Cytomegaloviral disease	272.1	Pure hyperglyceridemia	16	8		0 	2.065038587	0.000616534	-0.0416 	357	124	6
078.5	Cytomegaloviral disease	272.2	Mixed hyperlipidemia	16	23		0 	0.924994467	-3.06E-05	-0.4583 	357	403	18
078.5	Cytomegaloviral disease	272.4	Other and unspecified hyperlipidemia	16	5		0 	1.103734338	0.000160838	-1.7083 	357	162	3
078.5	Cytomegaloviral disease	272.5	Lipoprotein deficiencies	16	7		0 	2.498090465	0.000262537	-1.2916 	357	192	12
078.5	Cytomegaloviral disease	272.9	Unspecified disorder of lipoid metabolism	16	9		0 	0.971200833	-8.10E-06	-1.0416 	357	243	16
078.5	Cytomegaloviral disease	273.3	Macroglobulinemia	16	5		0 	2.075545684	0.000206789	-0.0416 	357	151	14
078.5	Cytomegaloviral disease	273.8	Other disorders of plasma protein metabolism	16	5		0 	3.267851493	0.001632739	-0.0416 	357	107	9
078.5	Cytomegaloviral disease	275.2	Disorders of magnesium metabolism	16	4		0 	2.607344633	0.001033072	-2.0416 	357	37	1
078.5	Cytomegaloviral disease	275.3	Disorders of phosphorus metabolism	16	3		0 	5.611108249	0.002018618	-0.0416 	357	35	3
078.5	Cytomegaloviral disease	275.4	Disorders of calcium metabolism	16	2		0 	2.029481934	0.000962876	-0.0416 	357	18	1
078.5	Cytomegaloviral disease	276.2	Acidosis	16	6		0 	2.27820999	0.001564171	-1.4702 	357	70	4
078.5	Cytomegaloviral disease	276.8	Hypopotassemia	16	1		0 	1.591981563	0.002457723	-0.0416 	357	10	0
078.5	Cytomegaloviral disease	277.1	Disorders of porphyrin metabolism	16	13		0 	10.07216197	0.000791715	-0.7559 	357	181	19
078.5	Cytomegaloviral disease	277.3	Amyloidosis	16	1		0 	4.384496142	0.000633158	-0.0416 	357	32	12
078.5	Cytomegaloviral disease	279.00	"Hypogammaglobulinemia, unspecified"	16	10		0 	23.64401319	0.003412598	-0.9507 	357	142	31
078.5	Cytomegaloviral disease	279.01	Selective IgA immunodeficiency	16	2		0 	44.21924767	0.001800038	-0.0416 	357	8	2
078.5	Cytomegaloviral disease	279.06	Common variable immunodeficiency	16	12		0 	66.22791432	0.005437597	-0.8109 	357	96	16
078.5	Cytomegaloviral disease	279.12	Wiskott-aldrich syndrome	16	12		0 	805.7729576	0.007851899	-0.0416 	357	201	23
078.5	Cytomegaloviral disease	279.2	Combined immunity deficiency	16	25		0 	156.5170493	0.005963039	-0.4263 	357	298	34
078.5	Cytomegaloviral disease	279.3	Unspecified immunity deficiency	16	32		0 	77.19678304	0.009903657	-0.3447 	357	339	29
078.5	Cytomegaloviral disease	279.4	AUTOIMMUNE DISEASE NEC	16	9		0 	19.70640385	0.002334257	-0.0416 	357	133	11
078.5	Cytomegaloviral disease	279.8	Other specified disorders involving the immune mechanism	16	18		0 	34.80939177	0.002748955	-0.5680 	357	71	9
078.5	Cytomegaloviral disease	280.8	Other specified iron deficiency anemias	16	1		0 	0.987735851	-3.42E-06	-0.0416 	357	14	0
078.5	Cytomegaloviral disease	280.9	"Iron deficiency anemia, unspecified"	16	1		0 	2.003614756	0.001671164	-0.0416 	-	-	-
078.5	Cytomegaloviral disease	281.9	Unspecified deficiency anemia	16	4		0 	2.161485454	0.00109753	-0.0416 	357	78	6
078.5	Cytomegaloviral disease	282.2	Anemias due to disorders of glutathione metabolism	16	2		0 	20.8389558	0.001203633	-0.0416 	357	36	2
078.5	Cytomegaloviral disease	282.4	Thalassemias	16	12		0 	1.54444822	0.000171652	-0.0416 	357	156	11
078.5	Cytomegaloviral disease	282.5	Sickle-cell trait	16	1		0 	6.119794615	0.000573207	-0.0416 	357	21	0
078.5	Cytomegaloviral disease	283.0	Autoimmune hemolytic anemias	16	2		0 	18.96762847	0.005237634	-0.0416 	357	62	16
078.5	Cytomegaloviral disease	283.9	"Acquired hemolytic anemia, unspecified"	16	18		0 	13.40091486	0.00338363	-0.5680 	357	193	11
078.5	Cytomegaloviral disease	284.9	"Aplastic anemia, unspecified"	16	21		0 	9.399814152	0.002629435	-0.0572 	357	537	55
078.5	Cytomegaloviral disease	285.0	Sideroblastic anemia	16	2		0 	3.811302913	0.000797876	-0.0416 	357	112	26
078.5	Cytomegaloviral disease	285.8	Other specified anemias	16	4		0 	3.762168821	0.00124813	-0.0416 	357	78	2
078.5	Cytomegaloviral disease	285.9	"Anemia, unspecified"	16	35	7099	1 	2.690107935	0.005712401	2.1806 	357	726	104
078.5	Cytomegaloviral disease	286.0	Congenital factor VIII disorder	16	2		0 	14.02699539	0.001362391	-0.0416 	357	51	5
078.5	Cytomegaloviral disease	286.2	Congenital factor XI deficiency	16	2		0 	11.4746149	0.00085642	-0.0416 	357	19	2
078.5	Cytomegaloviral disease	286.3	Congenital deficiency of other clotting factors	16	17		0 	2.014432394	0.000197977	-0.5972 	357	121	14
078.5	Cytomegaloviral disease	286.6	Defibrination syndrome	16	6		0 	9.665883953	0.003366774	-0.0416 	357	124	18
078.5	Cytomegaloviral disease	286.9	Other and unspecified coagulation defects	16	10		0 	3.919427281	0.002126225	-0.9507 	357	143	9
078.5	Cytomegaloviral disease	287.0	Allergic purpura	16	10		0 	6.492351494	0.000844339	-0.0416 	357	411	51
078.5	Cytomegaloviral disease	287.1	Qualitative platelet defects	16	5		0 	9.782315582	0.00134708	-1.7083 	357	74	8
078.5	Cytomegaloviral disease	287.5	"Thrombocytopenia, unspecified"	16	24		0 	6.161840841	0.005577362	-0.4416 	357	418	48
078.5	Cytomegaloviral disease	288.1	Functional disorders of polymorphonuclear neutrophils	16	5		0 	9.3093153	0.00075427	-1.7083 	357	62	10
078.5	Cytomegaloviral disease	288.3	Eosinophilia	16	8		0 	5.721916221	0.001222772	-0.0416 	357	165	32
078.5	Cytomegaloviral disease	289.0	"Polycythemia, secondary"	16	1		0 	2.559213017	0.000467694	-0.0416 	357	3	0
078.5	Cytomegaloviral disease	289.50	"Disease of spleen, unspecified"	16	1		0 	78.82561542	0.003433321	-0.0416 	357	5	0
078.5	Cytomegaloviral disease	289.7	Methemoglobinemia	16	6		0 	48.02620277	0.001879364	-1.4702 	357	45	2
078.5	Cytomegaloviral disease	289.9	Unspecified diseases of blood and blood-forming organs	16	2		0 	4.197543866	0.00149852	-3.3750 	357	21	4
078.5	Cytomegaloviral disease	291.0	Alcohol withdrawal delirium	16	7		0 	0.674694759	-0.000155245	-0.0416 	357	252	17
078.5	Cytomegaloviral disease	292.0	Drug withdrawal	16	1		0 	0.712442933	-9.44E-05	-0.0416 	357	12	3
078.5	Cytomegaloviral disease	294.8	Other persistent mental disorders due to conditions classified elsewhere	16	8		0 	2.834456368	0.000739625	-0.0416 	357	337	31
078.5	Cytomegaloviral disease	296.80	"Bipolar disorder, unspecified"	16	78		0 	0.728473794	-8.81E-05	-0.1972 	357	636	42
078.5	Cytomegaloviral disease	300.02	Generalized anxiety disorder	16	13		0 	2.601692121	0.000615284	-0.0416 	357	262	32
078.5	Cytomegaloviral disease	301.4	Obsessive-compulsive personality disorder	16	5		0 	2.963611205	0.000446837	-1.7083 	357	158	9
078.5	Cytomegaloviral disease	307.1	Anorexia nervosa	16	26		0 	8.442324352	0.000709413	-0.0677 	357	470	38
078.5	Cytomegaloviral disease	311	"Depressive disorder, not elsewhere classified"	16	5		0 	2.163931399	0.001890112	-0.0416 	357	55	3
078.5	Cytomegaloviral disease	312.9	Unspecified disturbance of conduct	16	4		0 	4.092526308	0.000423404	-0.0416 	357	85	7
078.5	Cytomegaloviral disease	322.9	"Meningitis, unspecified"	16	1		0 	4.890058408	0.000843998	-0.0416 	357	19	4
078.5	Cytomegaloviral disease	323.9	"Unspecified causes of encephalitis, myelitis, and encephalomyelitis"	16	6		0 	7.476243937	0.001136313	-1.4702 	357	39	3
078.5	Cytomegaloviral disease	331	Other cerebral degenerations	16	23		0 	17.99492957	0.00110958	-0.4583 	357	390	29
078.5	Cytomegaloviral disease	331.0	Alzheimer's disease	16	246	7099	1 	0.759201565	-0.000378303	-0.6344 	357	1522	133
078.5	Cytomegaloviral disease	331.4	Obstructive hydrocephalus	16	12		0 	0.768107254	-0.000127062	-0.8109 	357	159	8
078.5	Cytomegaloviral disease	331.9	"Cerebral degeneration, unspecified"	16	2		0 	0.96905948	-2.14E-05	-0.0416 	357	47	2
078.5	Cytomegaloviral disease	333.1	Essential and other specified forms of tremor	16	1		0 	2.239838348	0.000607563	-0.0416 	357	3	0
078.5	Cytomegaloviral disease	333.2	Myoclonus	16	8		0 	5.908709901	0.000968836	-1.1527 	357	77	2
078.5	Cytomegaloviral disease	333.5	Other choreas	16	5		0 	2.917118511	0.0003109	-1.7083 	357	57	1
078.5	Cytomegaloviral disease	333.91	Stiff-man syndrome	16	2		0 	59.93352577	0.002108322	-0.0416 	357	22	2
078.5	Cytomegaloviral disease	334.3	Other cerebellar ataxia	16	25		0 	1.608329257	0.000132872	-0.4263 	357	150	8
078.5	Cytomegaloviral disease	335.20	Amyotrophic lateral sclerosis	16	66		0 	1.448363615	0.000103201	-0.1909 	357	827	56
078.5	Cytomegaloviral disease	336.9	Unspecified disease of spinal cord	16	4	1524	1 	1.774396041	0.00022777	5.6146 	357	59	25
078.5	Cytomegaloviral disease	337.9	Unspecified disorder of autonomic nervous system	16	2		0 	2.16218146	0.000309644	-3.3750 	357	61	4
078.5	Cytomegaloviral disease	340	Multiple sclerosis	16	141	"152,463,767,099"	3 	2.282211927	0.000525943	1.1555 	357	1170	145
078.5	Cytomegaloviral disease	344.1	Paraplegia	16	1		0 	0.914381114	-3.51E-05	-0.0416 	357	21	1
078.5	Cytomegaloviral disease	345.9	"Epilepsy, unspecified"	16	73		0 	13.70880268	0.000950651	-0.1926 	357	424	16
078.5	Cytomegaloviral disease	346.1	Migraine without aura	16	2		0 	17.28714331	0.001534334	-0.0416 	357	99	2
078.5	Cytomegaloviral disease	346.8	Other forms of migraine	16	1		0 	3.896806351	0.000406447	-0.0416 	357	47	1
078.5	Cytomegaloviral disease	346.9	"Migraine, unspecified"	16	13		0 	2.45537722	0.000514696	-0.7559 	357	229	24
078.5	Cytomegaloviral disease	347	Cataplexy and narcolepsy	16	4		0 	2.802147071	0.000298192	-0.0416 	357	15	0
078.5	Cytomegaloviral disease	348.3	"Encephalopathy, not elsewhere classified"	16	5		0 	4.162209653	0.002106393	-1.7083 	357	57	5
078.5	Cytomegaloviral disease	348.8	BRAIN CONDITIONS NEC	16	1		0 	0.980789372	-5.37E-06	-0.0416 	357	121	14
078.5	Cytomegaloviral disease	349.9	Unspecified disorders of nervous system	16	8		0 	3.240373824	0.000344721	-0.0416 	357	265	30
078.5	Cytomegaloviral disease	353.5	Neuralgic amyotrophy	16	2		0 	96.69275491	0.002695199	-0.0416 	357	19	0
078.5	Cytomegaloviral disease	354.0	Carpal tunnel syndrome	16	1		0 	1.488649619	0.000222005	-0.0416 	357	9	1
078.5	Cytomegaloviral disease	355.9	Mononeuritis of unspecified site	16	17		0 	1.966365677	0.000269994	-0.5972 	357	126	5
078.5	Cytomegaloviral disease	356.1	Peroneal muscular atrophy	16	37		0 	3.884283138	0.000405341	-0.3048 	357	299	24
078.5	Cytomegaloviral disease	356.2	Hereditary sensory neuropathy	16	1		0 	6.893494884	0.000621696	-0.0416 	357	48	3
078.5	Cytomegaloviral disease	356.8	Other specified idiopathic peripheral neuropathy	16	4		0 	1.822099653	0.000168699	-0.0416 	357	38	2
078.5	Cytomegaloviral disease	356.9	Unspecified hereditary and idiopathic peripheral neuropathy	16	3		0 	3.148575543	0.001502397	-0.0416 	357	61	10
078.5	Cytomegaloviral disease	357.0	Acute infective polyneuritis	16	1		0 	7.290492077	0.001707571	-0.0416 	357	9	0
078.5	Cytomegaloviral disease	357.2	Polyneuropathy in diabetes	16	2		0 	1.067507046	6.80E-05	-0.0416 	357	168	25
078.5	Cytomegaloviral disease	357.5	Alcoholic polyneuropathy	16	1		0 	1.843405343	0.000172068	-0.0416 	357	11	0
078.5	Cytomegaloviral disease	358.0	Myasthenia gravis	16	17		0 	5.067248585	0.001324458	-0.0468 	357	363	54
078.5	Cytomegaloviral disease	359.9	"Myopathy, unspecified"	16	60		0 	9.415068638	0.001519269	-0.2056 	357	471	18
078.5	Cytomegaloviral disease	361.9	Unspecified retinal detachment	16	2		0 	2.946751978	0.000628406	-0.0416 	357	114	27
078.5	Cytomegaloviral disease	362.02	Proliferative diabetic retinopathy	16	12		0 	0.929499695	-2.03E-05	-0.0416 	357	358	48
078.5	Cytomegaloviral disease	362.10	"Background retinopathy, unspecified"	16	1		0 	10.12843103	0.001123496	-0.0416 	357	30	10
078.5	Cytomegaloviral disease	362.12	Exudative retinopathy	16	1		0 	530.6309721	0.011029248	-0.0416 	357	18	2
078.5	Cytomegaloviral disease	362.50	"Macular degeneration (senile), unspecified"	16	34	"15,247,099"	2 	0.312463123	-0.00034095	-0.0885 	357	520	93
078.5	Cytomegaloviral disease	362.74	Pigmentary retinal dystrophy	16	51		0 	4.909923235	0.000488723	-0.2339 	357	154	3
078.5	Cytomegaloviral disease	363.20	"Chorioretinitis, unspecified"	16	2		0 	709.8163085	0.057076069	-0.0416 	357	82	21
078.5	Cytomegaloviral disease	365.11	Primary open angle glaucoma	16	22		0 	1.735333003	0.000267898	-0.0572 	357	403	34
078.5	Cytomegaloviral disease	365.9	Unspecified glaucoma	16	16		0 	0.928139393	-9.98E-05	-0.6299 	357	99	4
078.5	Cytomegaloviral disease	366.9	Unspecified cataract	16	36		0 	0.567467946	-0.000318668	-0.3119 	357	108	2
078.5	Cytomegaloviral disease	368.2	Diplopia	16	1		0 	0.886113956	-3.35E-05	-0.0416 	357	29	4
078.5	Cytomegaloviral disease	371.23	Bullous keratopathy	16	1		0 	0.767078128	-7.37E-05	-0.0416 	357	10	1
078.5	Cytomegaloviral disease	382.9	Unspecified otitis media	16	7		0 	0.460997814	-0.000219994	-0.0416 	357	257	38
078.5	Cytomegaloviral disease	389.9	Unspecified hearing loss	16	88		0 	0.605262832	-0.000281561	-0.2232 	357	287	1
078.5	Cytomegaloviral disease	395.9	Other and unspecified rheumatic aortic diseases	16	1		0 	13.04308744	0.000923558	-0.0416 	357	43	2
078.5	Cytomegaloviral disease	401.9	Unspecified essential hypertension	16	64		0 	0.97194847	-0.000225622	-0.1955 	357	660	18
078.5	Cytomegaloviral disease	405.99	Other unspecified secondary hypertension	16	1		0 	14.28487843	0.001686214	-0.0416 	357	13	2
078.5	Cytomegaloviral disease	411.1	Intermediate coronary syndrome	16	9	7099	1 	1.229995287	0.000835184	5.5990 	357	414	95
078.5	Cytomegaloviral disease	414.9	"Chronic ischemic heart disease, unspecified"	16	2		0 	1.483783296	0.001285857	-0.0416 	357	58	4
078.5	Cytomegaloviral disease	416.0	Primary pulmonary hypertension	16	8		0 	1.930520055	0.000892491	-0.0416 	357	246	20
078.5	Cytomegaloviral disease	425.1	Hypertr obstr cardiomyop	16	3		0 	1.63304771	0.000274581	-0.0416 	357	108	4
078.5	Cytomegaloviral disease	425.4	Other primary cardiomyopathies	16	42		0 	1.864049966	0.001576561	-0.2742 	357	468	10
078.5	Cytomegaloviral disease	426.6	Other heart block	16	3		0 	0.645019712	-0.000173267	-0.0416 	357	88	4
078.5	Cytomegaloviral disease	426.7	Anomalous atrioventricular excitation	16	2		0 	1.202446795	5.11E-05	-0.0416 	357	52	6
078.5	Cytomegaloviral disease	427.1	Paroxysmal ventricular tachycardia	16	3		0 	1.366141385	0.000680384	-2.5416 	357	94	5
078.5	Cytomegaloviral disease	427.31	Atrial fibrillation	16	8		0 	1.276237835	0.001301162	-0.0416 	357	225	4
078.5	Cytomegaloviral disease	427.41	Ventricular fibrillation	16	1		0 	1.09304695	6.99E-05	-0.0416 	357	63	3
078.5	Cytomegaloviral disease	427.81	Sinoatrial node dysfunction	16	1		0 	1.147234585	0.00024315	-0.0416 	357	63	3
078.5	Cytomegaloviral disease	429.2	"Cardiovascular disease, unspecified"	16	16		0 	1.208385662	0.000426339	-0.0416 	357	455	45
078.5	Cytomegaloviral disease	429.9	"Heart disease, unspecified"	16	5		0 	2.054752842	0.000763953	-0.0416 	357	214	21
078.5	Cytomegaloviral disease	434.0	Cerebral thrombosis	16	1		0 	0.359126277	-0.000514195	-0.0416 	357	17	4
078.5	Cytomegaloviral disease	434.91	"Cerebral artery occlusion, unspecified with cerebral infarction"	16	7		0 	1.840173536	0.000569858	-1.2916 	357	156	19
078.5	Cytomegaloviral disease	435.9	Unspecified transient cerebral ischemia	16	2		0 	0.859572655	-0.000301539	-0.0416 	357	90	13
078.5	Cytomegaloviral disease	437.0	Cerebral atherosclerosis	16	1		0 	0.480148464	-0.000551971	-0.0416 	357	27	11
078.5	Cytomegaloviral disease	437.1	Other generalized ischemic cerebrovascular disease	16	1		0 	1.022879032	1.25E-05	-0.0416 	357	7	1
078.5	Cytomegaloviral disease	440.0	Atherosclerosis of aorta	16	1		0 	0.891451336	-7.13E-05	-0.0416 	357	52	8
078.5	Cytomegaloviral disease	440.9	Generalized and unspecified atherosclerosis	16	16	"2,406,376"	2 	1.156284564	0.000257063	-0.0416 	357	335	72
078.5	Cytomegaloviral disease	441.2	Thoracic aneurysm without mention of rupture	16	5		0 	0.752082615	-0.000112052	-1.7083 	357	73	4
078.5	Cytomegaloviral disease	443.81	Peripheral angiopathy in diseases classified elsewhere	16	18	1524	1 	0.856269046	-8.61E-05	4.9584 	357	305	33
078.5	Cytomegaloviral disease	446.21	Goodpasture's syndrome	16	1		0 	39.84591549	0.002410361	-0.0416 	357	22	2
078.5	Cytomegaloviral disease	446.4	Wegener's granulomatosis	16	10		0 	53.66850411	0.007965164	-0.0416 	357	166	25
078.5	Cytomegaloviral disease	446.5	Giant cell arteritis	16	13		0 	4.34491729	0.00172292	-0.0416 	357	439	60
078.5	Cytomegaloviral disease	448.0	Hereditary hemorrhagic telangiectasia	16	5		0 	3.478156652	0.000368041	-1.7083 	357	179	14
078.5	Cytomegaloviral disease	452	Portal vein thrombosis	16	1		0 	4.88018615	0.000486482	-0.0416 	357	41	2
078.5	Cytomegaloviral disease	453.9	Other venous embolism and thrombosis of unspecified site	16	15		0 	2.301843078	0.000475519	-0.6666 	357	155	21
078.5	Cytomegaloviral disease	457.1	Other lymphedema	16	2		0 	0.648422444	-0.000120972	-3.3750 	357	60	7
078.5	Cytomegaloviral disease	460	Acute nasopharyngitis [common cold]	16	14		0 	11.83509852	0.001744718	-0.0416 	357	219	18
078.5	Cytomegaloviral disease	477.9	"Allergic rhinitis, cause unspecified"	16	2		0 	3.2003339	0.000901803	-0.0416 	357	63	6
078.5	Cytomegaloviral disease	482.32	"Pneumonia due to Streptococcus, group B"	16	4		0 	4.046850792	0.000419498	-0.0416 	357	77	4
078.5	Cytomegaloviral disease	482.9	"Bacterial pneumonia, unspecified"	16	1		0 	1.906514271	0.000546203	-0.0416 	357	16	3
078.5	Cytomegaloviral disease	483.0	Pneumonia due to mycoplasma pneumoniae	16	6	7097	1 	9.936455746	0.001923559	-0.0416 	357	117	81
078.5	Cytomegaloviral disease	490	"Bronchitis, not specified as acute or chronic"	16	4		0 	2.898203246	0.0019606	-0.0416 	357	56	18
078.5	Cytomegaloviral disease	492.8	Other emphysema	16	30		0 	1.454280485	0.000884808	-0.0781 	357	463	46
078.5	Cytomegaloviral disease	493.91	"Asthma, unspecified type, with status asthmaticus"	16	1		0 	2.698569816	0.001110816	-0.0416 	357	70	7
078.5	Cytomegaloviral disease	494	Bronchiectasis	16	7	7097	1 	2.045790855	0.000672618	-0.0416 	357	172	75
078.5	Cytomegaloviral disease	496	"Chronic airway obstruction, not elsewhere classified"	16	3		0 	1.157857783	0.00076067	-0.0416 	357	80	10
078.5	Cytomegaloviral disease	500	Coal workers' pneumoconiosis	16	2		0 	1.603794243	0.000264273	-0.0416 	357	16	2
078.5	Cytomegaloviral disease	501	Asbestosis	16	1		0 	1.79626147	0.000329289	-0.0416 	357	51	4
078.5	Cytomegaloviral disease	505	"Pneumoconiosis, unspecified"	16	2		0 	2.722205938	0.000289119	-0.0416 	357	69	22
078.5	Cytomegaloviral disease	511.8	PLEURAL EFFUS NEC NOT TB	16	1		0 	3.218649717	0.001495376	-0.0416 	357	28	2
078.5	Cytomegaloviral disease	512.8	Spont pneumothorax NEC	16	4		0 	3.56861611	0.001960895	-0.0416 	357	158	12
078.5	Cytomegaloviral disease	513.0	Abscess of lung	16	31	7097	1 	4.257842073	0.000978069	-0.0416 	357	423	86
078.5	Cytomegaloviral disease	515	Postinflammatory pulmonary fibrosis	16	10		0 	2.817609851	0.002598836	-0.9507 	357	65	5
078.5	Cytomegaloviral disease	516.3	Idio fibros alveolitis	16	41		0 	7.758592723	0.003684685	-0.1035 	357	812	73
078.5	Cytomegaloviral disease	518.3	Pulmonary eosinophilia	16	1		0 	6.680495868	0.002984897	-0.0416 	357	20	2
078.5	Cytomegaloviral disease	518.81	Acute respiratory failure	16	3		0 	2.484351064	0.002994029	-0.0416 	357	104	13
078.5	Cytomegaloviral disease	518.89	"Other diseases of lung, not elsewhere classified"	16	2		0 	2.957665754	0.00192437	-0.0416 	357	73	7
078.5	Cytomegaloviral disease	523.1	Chronic gingivitis	16	10	7097	1 	4.771024091	0.000478174	-0.0416 	357	348	87
078.5	Cytomegaloviral disease	523.4	Chronic periodontitis	16	1		0 	3.577679634	0.000377459	-0.0416 	357	26	4
078.5	Cytomegaloviral disease	530.0	Achalasia and cardiospasm	16	6		0 	0.829174093	-5.20E-05	-0.0416 	357	171	10
078.5	Cytomegaloviral disease	530.11	Reflux esophagitis	16	11		0 	2.37411007	0.000552609	-0.0416 	357	207	34
078.5	Cytomegaloviral disease	530.81	Esophageal reflux	16	3		0 	0.743904869	-0.000116383	-0.0416 	357	58	19
078.5	Cytomegaloviral disease	535.1	Atrophic gastritis	16	11		0 	1.611366874	0.000266958	-0.0416 	357	401	40
078.5	Cytomegaloviral disease	555.0	Regional enteritis of small intestine	16	83	"1,524,709,770,999,300"	4 	4.077951238	0.000731304	2.1270 	357	788	140
078.5	Cytomegaloviral disease	555.9	Regional enteritis of unspecified site	16	16		0 	4.487288385	0.00136857	-0.0416 	357	170	25
078.5	Cytomegaloviral disease	564.1	Irritable bowel syndrome	16	5		0 	2.556581551	0.001324317	-0.0416 	357	121	12
078.5	Cytomegaloviral disease	569.89	Other specified disorders of intestine	16	3		0 	1.85046099	0.000387466	-0.0416 	357	9	0
078.5	Cytomegaloviral disease	569.9	Unspecified disorder of intestine	16	8		0 	1.73657965	0.000154828	-0.0416 	357	303	45
078.5	Cytomegaloviral disease	570	Acute and subacute necrosis of liver	16	30		0 	20.73743155	0.006239644	-0.0781 	357	607	70
078.5	Cytomegaloviral disease	571.0	Alcoholic fatty liver	16	16		0 	10.19965769	0.001128301	-0.0416 	357	360	34
078.5	Cytomegaloviral disease	571.2	Alcoholic cirrhosis of liver	16	2		0 	1.724694384	0.000459154	-0.0416 	357	23	5
078.5	Cytomegaloviral disease	571.5	Cirrhosis of liver without mention of alcohol	16	3		0 	4.819287423	0.002897035	-2.5416 	357	29	4
078.5	Cytomegaloviral disease	571.8	Other chronic nonalcoholic liver disease	16	1		0 	5.177914285	0.001526233	-0.0416 	357	18	1
078.5	Cytomegaloviral disease	572.2	Hepatic encephalopathy	16	3		0 	5.638218063	0.002025591	-0.0416 	357	49	5
078.5	Cytomegaloviral disease	572.3	Portal hypertension	16	5		0 	8.67653525	0.002888567	-0.0416 	357	66	5
078.5	Cytomegaloviral disease	572.4	Hepatorenal syndrome	16	1		0 	6.480747648	0.001032883	-0.0416 	357	102	7
078.5	Cytomegaloviral disease	572.8	Other sequelae of chronic liver disease	16	1		0 	13.06188152	0.003580998	-0.0416 	357	8	0
078.5	Cytomegaloviral disease	573.9	Unspecified disorder of liver	16	33	7097	1 	7.711864153	0.002220954	-0.0416 	357	654	97
078.5	Cytomegaloviral disease	576.1	Cholangitis	16	2	7097	1 	2.445205864	0.000959259	-0.0416 	357	103	77
078.5	Cytomegaloviral disease	576.2	Obstruction of bile duct	16	10		0 	3.473543202	0.001326676	-0.0416 	357	140	7
078.5	Cytomegaloviral disease	576.8	Other specified disorders of biliary tract	16	6		0 	3.358683112	0.001235991	-1.4702 	357	82	4
078.5	Cytomegaloviral disease	577.0	Acute pancreatitis	16	25	7099	1 	1.997377492	0.001334183	3.5584 	357	622	107
078.5	Cytomegaloviral disease	577.1	Chronic pancreatitis	16	21		0 	3.435806424	0.001151828	-0.0572 	357	602	74
[truncated: 12,185,815 more chars]
