# Supplementary material for: Identification of disease comorbidity through hidden molecular mechanisms
Source: Sci Rep. 2016 Dec 19;6:39433. doi: 10.1038/srep39433 (PMC5172201; doi:10.1038/srep39433)
Supplement: Supplementary Table 3 [file srep39433-s4.txt]

[ICD9]	classes	[ICD9]	classes	RR	PHI	XD
[003.0]	infectious and parasitic diseases	[003.8]	infectious and parasitic diseases	263.1181118	0.022380383	11.24479558
[003.0]	infectious and parasitic diseases	[285.9]	diseases of the blood and blood-forming organs	1.492879346	0.002962126	2.217017804
[003.0]	infectious and parasitic diseases	[493.9]	diseases of the respiratory system	1.620331875	0.000134995	3.804319392
[003.0]	infectious and parasitic diseases	[513.0]	diseases of the respiratory system	0.269421082	-0.000390001	2.898021388
[003.0]	infectious and parasitic diseases	[516.3]	diseases of the respiratory system	0.900049545	-9.69E-05	2.189917533
[003.0]	infectious and parasitic diseases	[714.0]	diseases of the musculoskeletal system and connective tissue	1.395630183	0.00096609	0.273433353
[003.8]	infectious and parasitic diseases	[285.9]	diseases of the blood and blood-forming organs	2.518549353	0.001787065	2.20140455
[003.8]	infectious and parasitic diseases	[516.3]	diseases of the respiratory system	2.133019834	0.000215074	2.174304279
[003.8]	infectious and parasitic diseases	[710.0]	diseases of the musculoskeletal system and connective tissue	2.731141971	0.00029034	0.650824119
[003.8]	infectious and parasitic diseases	[714.0]	diseases of the musculoskeletal system and connective tissue	3.060203078	0.000985115	0.257820099
[011.9]	infectious and parasitic diseases	[031.9]	infectious and parasitic diseases	291.9194027	0.006668772	20.55700879
[011.9]	infectious and parasitic diseases	[135]	infectious and parasitic diseases	12.0224479	0.000880596	4.01639254
[011.9]	infectious and parasitic diseases	[244.9]	"endocrine, nutritional and metabolic diseases, and immunity disorders"	1.586707935	0.000457999	2.825916349
[011.9]	infectious and parasitic diseases	[284.9]	diseases of the blood and blood-forming organs	17.94147117	0.001567009	4.254487778
[011.9]	infectious and parasitic diseases	[285.9]	diseases of the blood and blood-forming organs	2.664452576	0.001662277	2.190995714
[011.9]	infectious and parasitic diseases	[331.0]	diseases of the nervous system	3.985002271	0.001385666	0.657032601
[011.9]	infectious and parasitic diseases	[710.0]	diseases of the musculoskeletal system and connective tissue	3.792286304	0.000397424	1.312057074
[011.9]	infectious and parasitic diseases	[714.0]	diseases of the musculoskeletal system and connective tissue	2.36066621	0.00055214	0.526049034
[011.9]	infectious and parasitic diseases	[720.0]	diseases of the musculoskeletal system and connective tissue	26.05523767	0.001922881	4.254487778
[021.8]	infectious and parasitic diseases	[729.1]	diseases of the musculoskeletal system and connective tissue	18.49978434	0.001127766	0.000578269
[023.1]	infectious and parasitic diseases	[285.9]	diseases of the blood and blood-forming organs	1.188406405	4.98E-05	2.217017804
[023.1]	infectious and parasitic diseases	[573.9]	diseases of the digestive system	114.5944773	0.002939852	2.722068309
[023.1]	infectious and parasitic diseases	[714.0]	diseases of the musculoskeletal system and connective tissue	6.738628999	0.000616381	0.273433353
[030.0]	infectious and parasitic diseases	[030.9]	infectious and parasitic diseases	4982.072549	0.078174825	22.48959116
[030.0]	infectious and parasitic diseases	[031.9]	infectious and parasitic diseases	342.0249718	0.00510676	9.989591164
[030.9]	infectious and parasitic diseases	[573.9]	diseases of the digestive system	4.033725599	0.000591832	2.716863891
[030.9]	infectious and parasitic diseases	[576.1]	diseases of the digestive system	1.004909747	1.92E-06	22.49479558
[031.9]	infectious and parasitic diseases	[135]	infectious and parasitic diseases	16.5863297	0.002370587	4.005983704
[031.9]	infectious and parasitic diseases	[162.3]	neoplasms	4.233172227	0.0016331	0.283274404
[031.9]	infectious and parasitic diseases	[244.9]	"endocrine, nutritional and metabolic diseases, and immunity disorders"	1.532330422	0.000791111	2.815507513
[031.9]	infectious and parasitic diseases	[279.3]	"endocrine, nutritional and metabolic diseases, and immunity disorders"	43.04760134	0.003074263	2.38260708
[031.9]	infectious and parasitic diseases	[285.9]	diseases of the blood and blood-forming organs	2.573140054	0.002990973	4.680586878
[031.9]	infectious and parasitic diseases	[331.0]	diseases of the nervous system	0.699715209	-0.000265375	0.646623766
[031.9]	infectious and parasitic diseases	[358.0]	diseases of the nervous system	2.287449901	0.000235835	4.659042591
[031.9]	infectious and parasitic diseases	[361.9]	diseases of the sense organs	4.655764549	0.000663818	4.700677935
[031.9]	infectious and parasitic diseases	[446.5]	diseases of the circulatory system	5.491853278	0.001301506	6.881441579
[031.9]	infectious and parasitic diseases	[516.3]	diseases of the respiratory system	13.07552405	0.003703318	2.153486607
[031.9]	infectious and parasitic diseases	[518.81]	diseases of the respiratory system	4.783822092	0.004293296	4.695473517
[031.9]	infectious and parasitic diseases	[577.0]	diseases of the digestive system	1.234872873	0.000176738	4.638224919
[031.9]	infectious and parasitic diseases	[586]	diseases of the genitourinary system	2.050390168	0.000576579	3.035287733
[031.9]	infectious and parasitic diseases	[710.0]	diseases of the musculoskeletal system and connective tissue	1.046377768	1.26E-05	1.973290029
[031.9]	infectious and parasitic diseases	[710.1]	diseases of the musculoskeletal system and connective tissue	8.973635208	0.001277166	2.741869811
[031.9]	infectious and parasitic diseases	[710.2]	diseases of the musculoskeletal system and connective tissue	6.649934159	0.000858325	3.172650371
[031.9]	infectious and parasitic diseases	[710.3]	diseases of the musculoskeletal system and connective tissue	15.54658963	0.001021775	4.669451427
[031.9]	infectious and parasitic diseases	[714.0]	diseases of the musculoskeletal system and connective tissue	2.605445307	0.001240241	1.07291574
[031.9]	infectious and parasitic diseases	[720.0]	diseases of the musculoskeletal system and connective tissue	3.59461539	0.000379088	4.244078942
[037]	infectious and parasitic diseases	[434.0]	diseases of the circulatory system	1.694774399	0.000148142	0.000578269
[037]	infectious and parasitic diseases	[437.0]	diseases of the circulatory system	0.971098918	-8.16E-06	0.000578269
[037]	infectious and parasitic diseases	[518.3]	diseases of the respiratory system	3.940791198	0.000410664	0.000578269
[037]	infectious and parasitic diseases	[686.8]	diseases of the skin and subcutaneous tissue	59.587599	0.002102017	0.000578269
[046.1]	infectious and parasitic diseases	[197.7]	neoplasms	0.372267893	-0.000285982	1.838569074
[046.1]	infectious and parasitic diseases	[294.8]	mental disorders	4.666989515	0.00066519	5.693468042
[046.1]	infectious and parasitic diseases	[331.0]	diseases of the nervous system	9.687815212	0.006140856	1.016200653
[046.1]	infectious and parasitic diseases	[332]	diseases of the nervous system	85.49278764	0.003579048	3.599932711
[046.1]	infectious and parasitic diseases	[333.4]	diseases of the nervous system	28.02932553	0.001413949	2.610627898
[046.1]	infectious and parasitic diseases	[340]	diseases of the nervous system	6.763874249	0.001063716	1.160752173
[046.1]	infectious and parasitic diseases	[440.9]	diseases of the circulatory system	1.285095935	0.000210983	5.588569074
[046.1]	infectious and parasitic diseases	[784.69]	"symptoms, signs, and ill-defined conditions"	43.35990769	0.004714545	5.709081296
[046.2]	infectious and parasitic diseases	[331.0]	diseases of the nervous system	3.79179004	0.000400581	1.026609489
[046.2]	infectious and parasitic diseases	[555.0]	diseases of the digestive system	162.9368072	0.003514007	2.142652609
[046.3]	infectious and parasitic diseases	[162.3]	neoplasms	3.166531547	0.000585706	1.179937376
[046.3]	infectious and parasitic diseases	[197.7]	neoplasms	2.493966499	0.000455454	3.630298387
[046.3]	infectious and parasitic diseases	[285.9]	diseases of the blood and blood-forming organs	2.085179336	0.001104276	1.906320476
[046.3]	infectious and parasitic diseases	[300.02]	mental disorders	5.739683968	0.000548173	1.963569074
[046.3]	infectious and parasitic diseases	[331.0]	diseases of the nervous system	1.395750935	0.000187189	0.204185026
[046.3]	infectious and parasitic diseases	[586]	diseases of the genitourinary system	3.578748483	0.000757614	1.932342566
[046.3]	infectious and parasitic diseases	[714.0]	diseases of the musculoskeletal system and connective tissue	1.364262313	0.000150611	1.830762783
[047.9]	infectious and parasitic diseases	[162.3]	neoplasms	0.846832883	-0.000160155	0.314500911
[047.9]	infectious and parasitic diseases	[287.5]	diseases of the blood and blood-forming organs	2.003398622	0.001262497	3.189591164
[047.9]	infectious and parasitic diseases	[290.8]	mental disorders	6.374545462	0.000589589	2.239591164
[047.9]	infectious and parasitic diseases	[340]	diseases of the nervous system	1.009864736	4.71E-06	0.552971446
[047.9]	infectious and parasitic diseases	[363.20]	diseases of the sense organs	17.44940829	0.001542422	29.99479558
[047.9]	infectious and parasitic diseases	[382.9]	diseases of the sense organs	6.119660896	0.002433291	12.84673402
[047.9]	infectious and parasitic diseases	[555.0]	diseases of the digestive system	1.002482407	6.87E-07	1.073928513
[047.9]	infectious and parasitic diseases	[714.0]	diseases of the musculoskeletal system and connective tissue	1.854643174	0.001366744	0.268228935
[051.2]	infectious and parasitic diseases	[331.0]	diseases of the nervous system	2.788080912	0.000669038	0.672645855
[051.2]	infectious and parasitic diseases	[714.0]	diseases of the musculoskeletal system and connective tissue	0.726714892	-8.94E-05	0.263024517
[053]	infectious and parasitic diseases	[250]	"endocrine, nutritional and metabolic diseases, and immunity disorders"	369.6390645	0.005310371	0.466987206
[053]	infectious and parasitic diseases	[331.0]	diseases of the nervous system	3.345697094	0.000358309	0.667441437
[071]	infectious and parasitic diseases	[443.81]	diseases of the circulatory system	51.31905816	0.002754551	2.051966181
[074.0]	infectious and parasitic diseases	[203.0]	neoplasms	24.93511028	0.001327824	3.892521966
[074.0]	infectious and parasitic diseases	[263.9]	"endocrine, nutritional and metabolic diseases, and immunity disorders"	4.740480489	0.001273085	2.984386746
[074.0]	infectious and parasitic diseases	[285.9]	diseases of the blood and blood-forming organs	1.782609607	0.000506755	2.144155953
[074.0]	infectious and parasitic diseases	[287.5]	diseases of the blood and blood-forming organs	5.414951042	0.000913899	2.937546984
[074.0]	infectious and parasitic diseases	[382.9]	diseases of the sense organs	12.55869803	0.000903811	2.979182328
[074.0]	infectious and parasitic diseases	[492.8]	diseases of the respiratory system	3.961812595	0.001105174	5.92193373
[074.0]	infectious and parasitic diseases	[501]	diseases of the respiratory system	12.23362925	0.00089	2.994795582
[074.0]	infectious and parasitic diseases	[577.1]	diseases of the digestive system	9.359969621	0.000757352	8.942751402
[074.0]	infectious and parasitic diseases	[714.0]	diseases of the musculoskeletal system and connective tissue	2.246209666	0.000327876	0.757847043
[075]	infectious and parasitic diseases	[279.3]	"endocrine, nutritional and metabolic diseases, and immunity disorders"	27.06528747	0.002403455	2.413833588
[078.1]	infectious and parasitic diseases	[078.5]	infectious and parasitic diseases	2.883481757	0.000307222	5.609386746
[078.1]	infectious and parasitic diseases	[135]	infectious and parasitic diseases	1.501013375	0.000160216	1.889148651
[078.1]	infectious and parasitic diseases	[162.3]	neoplasms	1.162950155	0.000173055	0.309296493
[078.1]	infectious and parasitic diseases	[162.9]	neoplasms	0.946364502	-5.93E-05	4.194913062
[078.1]	infectious and parasitic diseases	[193]	neoplasms	3.191640113	0.00075998	1.010027772
[078.1]	infectious and parasitic diseases	[196.0]	neoplasms	0.553929184	-0.000234922	0.841529603
[078.1]	infectious and parasitic diseases	[197.7]	neoplasms	0.431031453	-0.000681407	1.859386746
[078.1]	infectious and parasitic diseases	[239.0]	neoplasms	0.667245843	-0.000112857	4.075295837
[078.1]	infectious and parasitic diseases	[239.4]	neoplasms	1.676204397	0.000144672	0.175266916
[078.1]	infectious and parasitic diseases	[284.9]	diseases of the blood and blood-forming organs	2.240008727	0.000459096	4.270101032
[078.1]	infectious and parasitic diseases	[340]	diseases of the nervous system	1.305261883	0.000148094	0.547767028
[078.1]	infectious and parasitic diseases	[358.0]	diseases of the nervous system	0.517518487	-0.000185825	5.278504393
[078.1]	infectious and parasitic diseases	[579.0]	diseases of the digestive system	2.194961981	0.000223408	2.416819179
[078.1]	infectious and parasitic diseases	[710.0]	diseases of the musculoskeletal system and connective tissue	1.420411013	0.000239512	0.656028537
[078.5]	infectious and parasitic diseases	[079.0]	infectious and parasitic diseases	49.33303822	0.001905834	1.251468104
[078.5]	infectious and parasitic diseases	[083.0]	infectious and parasitic diseases	278.9214084	0.004608812	5.619795582
[078.5]	infectious and parasitic diseases	[135]	infectious and parasitic diseases	3.14937317	0.000581143	1.863126561
[078.5]	infectious and parasitic diseases	[162.3]	neoplasms	0.765509295	-0.000210557	0.933093898
[078.5]	infectious and parasitic diseases	[162.9]	neoplasms	0.617751096	-0.000357494	4.168890972
[078.5]	infectious and parasitic diseases	[196.0]	neoplasms	1.16223462	7.22E-05	0.815507513
[078.5]	infectious and parasitic diseases	[197.7]	neoplasms	0.376822895	-0.000631021	1.833364656
[078.5]	infectious and parasitic diseases	[205.0]	neoplasms	14.10886502	0.000966574	0.403909211
[078.5]	infectious and parasitic diseases	[208.9]	neoplasms	11.40244751	0.000853207	1.054255067
[078.5]	infectious and parasitic diseases	[239.0]	neoplasms	2.79998325	0.000516165	4.049273747
[078.5]	infectious and parasitic diseases	[285.9]	diseases of the blood and blood-forming organs	2.690107935	0.005712401	2.180586878
[078.5]	infectious and parasitic diseases	[336.9]	diseases of the nervous system	1.774396041	0.00022777	5.614591164
[078.5]	infectious and parasitic diseases	[340]	diseases of the nervous system	2.282211927	0.000525943	1.155547755
[078.5]	infectious and parasitic diseases	[411.1]	diseases of the circulatory system	1.229995287	0.000835184	5.59897791
[078.5]	infectious and parasitic diseases	[443.81]	diseases of the circulatory system	0.856269046	-8.61E-05	4.958364656
[078.5]	infectious and parasitic diseases	[555.0]	diseases of the digestive system	4.077951238	0.000731304	2.127039355
[078.5]	infectious and parasitic diseases	[577.0]	diseases of the digestive system	1.997377492	0.001334183	3.558364656
[078.5]	infectious and parasitic diseases	[579.0]	diseases of the digestive system	3.070261058	0.000327254	2.390797089
[078.5]	infectious and parasitic diseases	[691.8]	diseases of the skin and subcutaneous tissue	3.153024617	0.000335839	0.992847415
[078.5]	infectious and parasitic diseases	[710.0]	diseases of the musculoskeletal system and connective tissue	6.291651861	0.002548932	0.630006447
[078.5]	infectious and parasitic diseases	[714.0]	diseases of the musculoskeletal system and connective tissue	1.813957973	0.001117819	0.794277969
[078.5]	infectious and parasitic diseases	[720.0]	diseases of the musculoskeletal system and connective tissue	1.137561823	3.57E-05	4.244078942
[078.5]	infectious and parasitic diseases	[753.13]	congenital anomalies	17.78530133	0.002204769	3.708364656
[078.5]	infectious and parasitic diseases	[780.09]	"symptoms, signs, and ill-defined conditions"	1.579774887	0.000255685	5.619795582
[079.0]	infectious and parasitic diseases	[079.99]	infectious and parasitic diseases	32.31947631	0.002158086	0.248211854
[079.0]	infectious and parasitic diseases	[162.3]	neoplasms	1.170396014	4.37E-05	5.719150198
[079.0]	infectious and parasitic diseases	[196.0]	neoplasms	4.738543871	0.000475962	4.120717572
[079.0]	infectious and parasitic diseases	[197.0]	neoplasms	1.465620243	0.000106761	0.459992782
[079.0]	infectious and parasitic diseases	[244.9]	"endocrine, nutritional and metabolic diseases, and immunity disorders"	1.69464725	0.000524706	0.967403594
[079.0]	infectious and parasitic diseases	[251.2]	"endocrine, nutritional and metabolic diseases, and immunity disorders"	2.966681251	0.000549589	0.475606036
[079.0]	infectious and parasitic diseases	[263.9]	"endocrine, nutritional and metabolic diseases, and immunity disorders"	2.736487279	0.000882043	0.243007436
[079.0]	infectious and parasitic diseases	[272.2]	"endocrine, nutritional and metabolic diseases, and immunity disorders"	11.3138779	0.001201635	0.949076797
[079.0]	infectious and parasitic diseases	[272.4]	"endocrine, nutritional and metabolic diseases, and immunity disorders"	1.588246771	0.000260773	0.243007436
[079.0]	infectious and parasitic diseases	[285.9]	diseases of the blood and blood-forming organs	1.689639038	0.000666442	1.716665304
[079.0]	infectious and parasitic diseases	[287.5]	diseases of the blood and blood-forming organs	2.431202509	0.000442142	1.230650433
[079.0]	infectious and parasitic diseases	[288.3]	diseases of the blood and blood-forming organs	13.99728621	0.000962313	0.237803018
[079.0]	infectious and parasitic diseases	[331.0]	diseases of the nervous system	0.773834702	-0.000101589	4.279432379
[079.0]	infectious and parasitic diseases	[340]	diseases of the nervous system	5.582880332	0.00053747	7.906348393
[079.0]	infectious and parasitic diseases	[411.1]	diseases of the circulatory system	1.559008513	0.000580387	1.267081358
[079.0]	infectious and parasitic diseases	[416.0]	diseases of the circulatory system	2.053283087	0.000288841	0.237803018
[079.0]	infectious and parasitic diseases	[429.2]	diseases of the circulatory system	2.540332867	0.000901028	0.992847415
[079.0]	infectious and parasitic diseases	[429.9]	diseases of the circulatory system	1.795163075	0.000164668	0.248790122
[079.0]	infectious and parasitic diseases	[434.91]	diseases of the circulatory system	2.046154619	0.000202876	0.243585704
[079.0]	infectious and parasitic diseases	[440.9]	diseases of the circulatory system	0.707142736	-0.000137726	0.216985346
[079.0]	infectious and parasitic diseases	[441.2]	diseases of the circulatory system	4.599471233	0.000465143	0.243007436
[079.0]	infectious and parasitic diseases	[442.9]	diseases of the circulatory system	71.01745614	0.002301042	1.722447991
[079.0]	infectious and parasitic diseases	[443.81]	diseases of the circulatory system	2.618319294	0.000277331	0.706069362
[079.0]	infectious and parasitic diseases	[446.5]	diseases of the circulatory system	3.542930289	0.000374499	0.998051833
[079.0]	infectious and parasitic diseases	[490]	diseases of the respiratory system	4.43109646	0.001013248	0.248211854
[079.0]	infectious and parasitic diseases	[492.8]	diseases of the respiratory system	1.270552144	0.000150665	1.473657868
[079.0]	infectious and parasitic diseases	[493.91]	diseases of the respiratory system	4.400932906	0.000635906	0.253416272
[079.0]	infectious and parasitic diseases	[494]	diseases of the respiratory system	4.549575704	0.000652734	0.755044397
[079.0]	infectious and parasitic diseases	[515]	diseases of the respiratory system	0.93143271	-2.80E-05	0.209645654
[079.0]	infectious and parasitic diseases	[518.81]	diseases of the respiratory system	2.611367737	0.000929288	0.248211854
[079.0]	infectious and parasitic diseases	[535.1]	diseases of the digestive system	9.854549797	0.00110546	0.744635561
[079.0]	infectious and parasitic diseases	[576.1]	diseases of the digestive system	2.136287727	0.000215641	0.253416272
[079.0]	infectious and parasitic diseases	[577.0]	diseases of the digestive system	2.65549004	0.000633167	1.742687394
[079.0]	infectious and parasitic diseases	[577.8]	diseases of the digestive system	9.510110724	0.000764501	0.496423707
[079.0]	infectious and parasitic diseases	[586]	diseases of the genitourinary system	1.984136064	0.000274573	1.225446015
[079.0]	infectious and parasitic diseases	[620.2]	diseases of the genitourinary system	3.270437384	0.000348048	0.506832543
[079.0]	infectious and parasitic diseases	[694.5]	diseases of the skin and subcutaneous tissue	21.45641091	0.001223206	0.491219289
[079.0]	infectious and parasitic diseases	[695.1]	diseases of the skin and subcutaneous tissue	20.59935038	0.001196098	0.253416272
[079.0]	infectious and parasitic diseases	[702]	diseases of the skin and subcutaneous tissue	14.02384233	0.000963365	0.475606036
[079.0]	infectious and parasitic diseases	[714.0]	diseases of the musculoskeletal system and connective tissue	0.50425115	-0.000194656	11.82929808
[079.99]	infectious and parasitic diseases	[117.5]	infectious and parasitic diseases	1.888300086	0.000179066	9.989591164
[079.99]	infectious and parasitic diseases	[340]	diseases of the nervous system	1.495141936	0.000354913	0.552971446
[079.99]	infectious and parasitic diseases	[358.0]	diseases of the nervous system	0.94848533	-2.93E-05	5.283708811
[079.99]	infectious and parasitic diseases	[695.4]	diseases of the skin and subcutaneous tissue	1.980668295	0.000472912	2.636649988
[079.99]	infectious and parasitic diseases	[710.0]	diseases of the musculoskeletal system and connective tissue	2.386328456	0.001166934	0.661232955
[083.0]	infectious and parasitic diseases	[573.9]	diseases of the digestive system	48.48227884	0.001889254	2.722068309
[084.0]	infectious and parasitic diseases	[251.2]	"endocrine, nutritional and metabolic diseases, and immunity disorders"	3.825457402	0.000401443	4.685064681
[084.0]	infectious and parasitic diseases	[285.9]	diseases of the blood and blood-forming organs	3.096111423	0.001029879	2.20140455
[084.6]	infectious and parasitic diseases	[331.0]	diseases of the nervous system	0.512404059	-0.00019032	0.662237019
[084.6]	infectious and parasitic diseases	[502]	diseases of the respiratory system	43.84793977	0.001792171	7.257692287
[084.6]	infectious and parasitic diseases	[714.0]	diseases of the musculoskeletal system and connective tissue	0.667792063	-0.000113349	0.809891223
[085.0]	infectious and parasitic diseases	[331.0]	diseases of the nervous system	14.21921265	0.000979484	0.308273386
[086.2]	infectious and parasitic diseases	[714.0]	diseases of the musculoskeletal system and connective tissue	10.58927414	0.000821637	0.273433353
[088.81]	infectious and parasitic diseases	[162.3]	neoplasms	0.325602222	-0.000734082	0.298887657
[088.81]	infectious and parasitic diseases	[196.0]	neoplasms	0.790953008	-0.00011284	1.688263624
[088.81]	infectious and parasitic diseases	[197.7]	neoplasms	0.820623849	-0.000220182	1.84897791
[088.81]	infectious and parasitic diseases	[239.4]	neoplasms	1.595629848	0.000130612	0.355738249
[088.81]	infectious and parasitic diseases	[251.2]	"endocrine, nutritional and metabolic diseases, and immunity disorders"	1.100434378	0.000118997	4.679860263
[088.81]	infectious and parasitic diseases	[255.0]	"endocrine, nutritional and metabolic diseases, and immunity disorders"	2.167449767	0.000380504	8.155796092
[088.81]	infectious and parasitic diseases	[285.9]	diseases of the blood and blood-forming organs	1.232038283	0.000950713	2.196200132
[088.81]	infectious and parasitic diseases	[287.0]	diseases of the blood and blood-forming organs	2.209168809	0.000225336	8.97397791
[088.81]	infectious and parasitic diseases	[300.02]	mental disorders	1.062341204	2.90E-05	6.897054833
[088.81]	infectious and parasitic diseases	[300.3]	mental disorders	2.027226584	0.000282639	8.155796092
[088.81]	infectious and parasitic diseases	[331.0]	diseases of the nervous system	0.968757864	-5.95E-05	0.29786455
[088.81]	infectious and parasitic diseases	[340]	diseases of the nervous system	3.106296021	0.001047332	0.537358192
[088.81]	infectious and parasitic diseases	[358.0]	diseases of the nervous system	0.492641557	-0.00020028	8.953160238
[088.81]	infectious and parasitic diseases	[516.3]	diseases of the respiratory system	0.528007181	-0.000311936	2.169099861
[088.81]	infectious and parasitic diseases	[529.1]	diseases of the digestive system	108.4677609	0.004041717	8.989591164
[088.81]	infectious and parasitic diseases	[555.0]	diseases of the digestive system	2.775229495	0.0005113	1.05831526
[088.81]	infectious and parasitic diseases	[570]	diseases of the digestive system	0.522694675	-0.000182916	2.97397791
[088.81]	infectious and parasitic diseases	[573.9]	diseases of the digestive system	1.431346612	0.000173025	2.701250637
[088.81]	infectious and parasitic diseases	[577.1]	diseases of the digestive system	1.169110513	9.69E-05	4.259692196
[088.81]	infectious and parasitic diseases	[583.9]	diseases of the genitourinary system	0.978640317	-5.98E-06	2.281670218
[088.81]	infectious and parasitic diseases	[617.0]	diseases of the genitourinary system	1.043878405	2.92E-05	5.59897791
[088.81]	infectious and parasitic diseases	[710.2]	diseases of the musculoskeletal system and connective tissue	0.716088671	-9.29E-05	3.188263624
[088.81]	infectious and parasitic diseases	[714.0]	diseases of the musculoskeletal system and connective tissue	2.160340183	0.001931704	1.088528994
[099.1]	infectious and parasitic diseases	[573.9]	diseases of the digestive system	45.01925892	0.001817582	2.722068309
[099.3]	infectious and parasitic diseases	[162.3]	neoplasms	1.075301338	2.02E-05	0.31507918
[099.3]	infectious and parasitic diseases	[696.0]	diseases of the skin and subcutaneous tissue	71.87992282	0.004631324	4.990169433
[099.3]	infectious and parasitic diseases	[714.0]	diseases of the musculoskeletal system and connective tissue	6.949211155	0.002437064	0.268807204
[116.1]	infectious and parasitic diseases	[331.0]	diseases of the nervous system	28.4384253	0.001437593	0.318682222
[117.5]	infectious and parasitic diseases	[250]	"endocrine, nutritional and metabolic diseases, and immunity disorders"	4.995122493	0.000495097	1.010563276
[117.5]	infectious and parasitic diseases	[340]	diseases of the nervous system	3.261857746	0.000776035	1.171161009
[117.5]	infectious and parasitic diseases	[555.0]	diseases of the digestive system	7.77123087	0.001345675	2.142652609
[117.5]	infectious and parasitic diseases	[583.9]	diseases of the genitourinary system	8.22120101	0.001395257	2.281670218
[117.5]	infectious and parasitic diseases	[694.5]	diseases of the skin and subcutaneous tissue	15.043366	0.002456641	17.97397791
[117.5]	infectious and parasitic diseases	[695.4]	diseases of the skin and subcutaneous tissue	5.761467022	0.001099063	2.621036734
[117.5]	infectious and parasitic diseases	[710.0]	diseases of the musculoskeletal system and connective tissue	6.152668002	0.00207604	1.317261492
[117.5]	infectious and parasitic diseases	[714.0]	diseases of the musculoskeletal system and connective tissue	3.712138232	0.00311543	0.252615681
[120.2]	infectious and parasitic diseases	[285.9]	diseases of the blood and blood-forming organs	3.921741136	0.000736413	2.20140455
[120.2]	infectious and parasitic diseases	[583.9]	diseases of the genitourinary system	258.5567718	0.004436666	2.286874636
[121.1]	infectious and parasitic diseases	[331.0]	diseases of the nervous system	3.159825033	0.000339482	0.677850273
[123.1]	infectious and parasitic diseases	[331.0]	diseases of the nervous system	1.093785588	3.54E-05	0.318682222
[125.9]	infectious and parasitic diseases	[518.3]	diseases of the respiratory system	13.52649952	0.000944168	0.000578269
[125.9]	infectious and parasitic diseases	[518.89]	diseases of the respiratory system	3.884501845	0.000406722	0.000578269
[127.2]	infectious and parasitic diseases	[288.3]	diseases of the blood and blood-forming organs	255.0745132	0.024136558	11.24479558
[127.2]	infectious and parasitic diseases	[691.8]	diseases of the skin and subcutaneous tissue	23.42619116	0.001283289	1.029278341
[135]	infectious and parasitic diseases	[151.9]	neoplasms	1.082668533	4.92E-05	1.868330979
[135]	infectious and parasitic diseases	[162.3]	neoplasms	1.743395337	0.001308668	2.165075454
[135]	infectious and parasitic diseases	[175.9]	neoplasms	1.4054537	9.47E-05	1.88972692
[135]	infectious and parasitic diseases	[193]	neoplasms	1.394378961	0.000226687	0.916348248
[135]	infectious and parasitic diseases	[196.0]	neoplasms	1.512520156	0.000447415	0.74785008
[135]	infectious and parasitic diseases	[197.0]	neoplasms	1.341080712	0.000536249	1.847513307
[135]	infectious and parasitic diseases	[203.0]	neoplasms	2.14410184	0.000649513	2.537766046
[135]	infectious and parasitic diseases	[239.4]	neoplasms	1.220513624	7.82E-05	1.035988241
[135]	infectious and parasitic diseases	[244.9]	"endocrine, nutritional and metabolic diseases, and immunity disorders"	1.460492531	0.002385087	1.83768274
[135]	infectious and parasitic diseases	[250]	"endocrine, nutritional and metabolic diseases, and immunity disorders"	0.909650275	-2.62E-05	4.219975515
[135]	infectious and parasitic diseases	[251.2]	"endocrine, nutritional and metabolic diseases, and immunity disorders"	1.746597083	0.001430608	4.005983704
[135]	infectious and parasitic diseases	[255.0]	"endocrine, nutritional and metabolic diseases, and immunity disorders"	6.631618163	0.002968489	1.873535397
[135]	infectious and parasitic diseases	[284.9]	diseases of the blood and blood-forming organs	2.854324959	0.001138007	3.99037045
[135]	infectious and parasitic diseases	[285.9]	diseases of the blood and blood-forming organs	1.347365223	0.002301744	3.953939524
[135]	infectious and parasitic diseases	[287.0]	diseases of the blood and blood-forming organs	1.689815864	0.000207902	1.878739815
[135]	infectious and parasitic diseases	[307.1]	mental disorders	2.19735078	0.000223758	1.837104471
[135]	infectious and parasitic diseases	[331.0]	diseases of the nervous system	0.312872079	-0.002116364	2.40082868
[135]	infectious and parasitic diseases	[335.20]	diseases of the nervous system	0.376977096	-0.00028114	1.084737073
[135]	infectious and parasitic diseases	[340]	diseases of the nervous system	1.306820715	0.000246735	6.158312856
[135]	infectious and parasitic diseases	[357.2]	diseases of the nervous system	2.044171354	0.002060697	1.899557487
[135]	infectious and parasitic diseases	[358.0]	diseases of the nervous system	0.565239864	-0.000277558	1.857922143
[135]	infectious and parasitic diseases	[359.9]	diseases of the nervous system	4.901069314	0.001380789	1.748629366
[135]	infectious and parasitic diseases	[361.9]	diseases of the sense organs	1.725692694	0.00045925	1.899557487
[135]	infectious and parasitic diseases	[362.10]	diseases of the sense organs	2.63620715	0.000394803	1.899557487
[135]	infectious and parasitic diseases	[362.50]	diseases of the sense organs	1.707872408	0.000688203	6.102001085
[135]	infectious and parasitic diseases	[362.9]	diseases of the sense organs	4.778542581	0.000478824	3.943530688
[135]	infectious and parasitic diseases	[365.11]	diseases of the sense organs	2.258344484	0.000898776	1.847513307
[135]	infectious and parasitic diseases	[411.1]	diseases of the circulatory system	1.025113545	0.000178788	6.164454101
[135]	infectious and parasitic diseases	[440.9]	diseases of the circulatory system	0.714768986	-0.000919786	1.863126561
[135]	infectious and parasitic diseases	[443.1]	diseases of the circulatory system	1.528359773	0.000118394	1.889148651
[135]	infectious and parasitic diseases	[443.81]	diseases of the circulatory system	0.835754783	-0.000193	1.86370483
[135]	infectious and parasitic diseases	[446.5]	diseases of the circulatory system	1.583240562	0.000588971	4.011188122
[135]	infectious and parasitic diseases	[494]	diseases of the respiratory system	5.566776005	0.005758372	1.883944233
[135]	infectious and parasitic diseases	[516.3]	diseases of the respiratory system	9.895013551	0.0095073	8.229823243
[135]	infectious and parasitic diseases	[535.1]	diseases of the digestive system	1.677612994	0.000580081	4.01639254
[135]	infectious and parasitic diseases	[555.0]	diseases of the digestive system	0.353800247	-0.000301002	6.396731319
[135]	infectious and parasitic diseases	[570]	diseases of the digestive system	1.199443541	0.000123611	8.255267064
[135]	infectious and parasitic diseases	[573.9]	diseases of the digestive system	3.649505645	0.00171881	3.964926629
[135]	infectious and parasitic diseases	[577.0]	diseases of the digestive system	1.367492801	0.000963765	8.2656759
[135]	infectious and parasitic diseases	[579.0]	diseases of the digestive system	2.397363657	0.000433047	8.234449392
[135]	infectious and parasitic diseases	[583.9]	diseases of the genitourinary system	1.871430021	0.000394646	8.229244974
[135]	infectious and parasitic diseases	[586]	diseases of the genitourinary system	1.54109468	0.001035158	6.122818757
[135]	infectious and parasitic diseases	[617.0]	diseases of the genitourinary system	0.73193385	-0.000288183	1.868909248
[135]	infectious and parasitic diseases	[691.8]	diseases of the skin and subcutaneous tissue	1.641325495	0.000196122	7.132086533
[135]	infectious and parasitic diseases	[696.0]	diseases of the skin and subcutaneous tissue	1.664850558	0.000285519	6.143636429
[135]	infectious and parasitic diseases	[710.0]	diseases of the musculoskeletal system and connective tissue	3.361344679	0.002229938	5.263841551
[135]	infectious and parasitic diseases	[710.1]	diseases of the musculoskeletal system and connective tissue	7.391427958	0.003567916	3.602047429
[135]	infectious and parasitic diseases	[710.2]	diseases of the musculoskeletal system and connective tissue	6.29905098	0.00280564	1.831900053
[135]	infectious and parasitic diseases	[710.3]	diseases of the musculoskeletal system and connective tissue	2.561091343	0.000382162	6.154045265
[135]	infectious and parasitic diseases	[710.4]	diseases of the musculoskeletal system and connective tissue	2.813001967	0.000847111	4.005983704
[135]	infectious and parasitic diseases	[714.0]	diseases of the musculoskeletal system and connective tissue	1.212524008	0.000572195	4.070273786
[135]	infectious and parasitic diseases	[720.0]	diseases of the musculoskeletal system and connective tissue	0.888246739	-5.69E-05	8.276084736
[135]	infectious and parasitic diseases	[780.09]	"symptoms, signs, and ill-defined conditions"	1.541927066	0.000468547	1.899557487
[135]	infectious and parasitic diseases	[791.0]	"symptoms, signs, and ill-defined conditions"	1.190223425	0.000127843	1.847513307
[136.1]	infectious and parasitic diseases	[162.3]	neoplasms	1.496071427	0.000112645	3.088668627
[136.1]	infectious and parasitic diseases	[251.2]	"endocrine, nutritional and metabolic diseases, and immunity disorders"	3.792192556	0.000690143	3.631834044
[136.1]	infectious and parasitic diseases	[255.4]	"endocrine, nutritional and metabolic diseases, and immunity disorders"	18.36257264	0.001944895	1.806086455
[136.1]	infectious and parasitic diseases	[281.9]	diseases of the blood and blood-forming organs	1.351774208	8.41E-05	1.826325858
[136.1]	infectious and parasitic diseases	[285.9]	diseases of the blood and blood-forming organs	2.955515059	0.001671443	7.253259252
[136.1]	infectious and parasitic diseases	[340]	diseases of the nervous system	7.136377468	0.000636528	6.706658153
[136.1]	infectious and parasitic diseases	[411.1]	diseases of the circulatory system	0.996409789	-3.30E-06	5.484181992
[136.1]	infectious and parasitic diseases	[416.0]	diseases of the circulatory system	1.312315712	7.58E-05	1.815917022
[136.1]	infectious and parasitic diseases	[492.8]	diseases of the respiratory system	0.649638835	-0.000172571	3.595403118
[136.1]	infectious and parasitic diseases	[516.3]	diseases of the respiratory system	4.043463686	0.000419603	6.461038091
[136.1]	infectious and parasitic diseases	[530.11]	diseases of the digestive system	7.423738965	0.000653297	3.64224288
[136.1]	infectious and parasitic diseases	[555.0]	diseases of the digestive system	42.50525406	0.00249382	6.261214406
[136.1]	infectious and parasitic diseases	[577.0]	diseases of the digestive system	1.357763603	0.000121026	5.442546648
[136.1]	infectious and parasitic diseases	[577.1]	diseases of the digestive system	5.371808652	0.000522796	7.289690178
[136.1]	infectious and parasitic diseases	[586]	diseases of the genitourinary system	1.268121745	6.62E-05	1.76907726
[136.1]	infectious and parasitic diseases	[620.2]	diseases of the genitourinary system	4.180472134	0.000431232	1.826325858
[136.1]	infectious and parasitic diseases	[694.4]	diseases of the skin and subcutaneous tissue	118.4154206	0.004226174	1.82112144
[136.1]	infectious and parasitic diseases	[710.0]	diseases of the musculoskeletal system and connective tissue	15.53188565	0.00177017	7.263731939
[136.1]	infectious and parasitic diseases	[710.2]	diseases of the musculoskeletal system and connective tissue	49.35407656	0.003302376	3.089957952
[136.1]	infectious and parasitic diseases	[714.0]	diseases of the musculoskeletal system and connective tissue	2.578258052	0.000548118	3.188365736
[136.1]	infectious and parasitic diseases	[791.0]	"symptoms, signs, and ill-defined conditions"	10.21374338	0.000798745	3.61622079
[145]	neoplasms	[162.9]	neoplasms	31.73475631	0.001515698	1.689712156
[145]	neoplasms	[203.0]	neoplasms	329.1434558	0.005010496	4.497038074
[145]	neoplasms	[263.9]	"endocrine, nutritional and metabolic diseases, and immunity disorders"	8.939191779	0.000743735	1.715155977
[145]	neoplasms	[285.9]	diseases of the blood and blood-forming organs	2.61449409	0.000287741	1.637089707
[145]	neoplasms	[336.9]	diseases of the nervous system	319.0364081	0.004932539	1.720360395
[150.9]	neoplasms	[162.3]	neoplasms	1.234718061	0.000361731	0.629001823
[150.9]	neoplasms	[162.9]	neoplasms	3.86570686	0.004599925	8.926550749
[150.9]	neoplasms	[281.9]	diseases of the blood and blood-forming organs	2.289974437	0.002092089	9.989591164
[150.9]	neoplasms	[285.8]	diseases of the blood and blood-forming organs	2.682756758	0.001305051	9.989591164
[151]	neoplasms	[151.9]	neoplasms	186.9768556	0.0037678	5.302106825
[151]	neoplasms	[197.7]	neoplasms	33.87637828	0.002220428	1.843773492
[151]	neoplasms	[710.0]	diseases of the musculoskeletal system and connective tissue	74.42361872	0.002358974	0.640415283
[151.9]	neoplasms	[162.3]	neoplasms	0.750009422	-0.000494391	0.938298316
[151.9]	neoplasms	[162.9]	neoplasms	1.692860122	0.001427158	4.625609592
[151.9]	neoplasms	[185]	neoplasms	0.884644028	-0.000525479	2.630235741
[151.9]	neoplasms	[202.8]	neoplasms	12.36210615	0.001550608	3.963569074
[151.9]	neoplasms	[203.0]	neoplasms	0.377587996	-0.000396953	0.62533378
[151.9]	neoplasms	[216.4]	neoplasms	1.617097129	0.000134438	5.322924497
[151.9]	neoplasms	[239.3]	neoplasms	2.076078896	0.000292606	3.713569074
[151.9]	neoplasms	[239.4]	neoplasms	0.483612947	-0.000205731	0.345329414
[151.9]	neoplasms	[250]	"endocrine, nutritional and metabolic diseases, and immunity disorders"	3.604373119	0.000849827	0.451373952
[151.9]	neoplasms	[251.2]	"endocrine, nutritional and metabolic diseases, and immunity disorders"	1.667630851	0.00143717	4.669451427
[151.9]	neoplasms	[279.4]	"endocrine, nutritional and metabolic diseases, and immunity disorders"	5.080892814	0.001121547	5.307311243
[151.9]	neoplasms	[281.9]	diseases of the blood and blood-forming organs	2.496680595	0.00311484	5.322924497
[151.9]	neoplasms	[340]	diseases of the nervous system	0.75317968	-0.000222979	1.160752173
[151.9]	neoplasms	[359.9]	diseases of the nervous system	2.427482708	0.000567612	1.275044484
[151.9]	neoplasms	[492.8]	diseases of the respiratory system	1.354128443	0.001519111	2.963569074
[151.9]	neoplasms	[523.1]	diseases of the digestive system	1.968177427	0.000270387	5.307311243
[151.9]	neoplasms	[535.1]	diseases of the digestive system	5.317861907	0.004152532	5.302106825
[151.9]	neoplasms	[570]	diseases of the digestive system	3.802113564	0.001951007	2.963569074
[151.9]	neoplasms	[579.0]	diseases of the digestive system	2.533132675	0.000533756	4.828433939
[151.9]	neoplasms	[691.8]	diseases of the skin and subcutaneous tissue	0.65035428	-0.00012012	0.998051833
[151.9]	neoplasms	[710.0]	diseases of the musculoskeletal system and connective tissue	0.88792662	-0.000118898	0.635210865
[151.9]	neoplasms	[710.1]	diseases of the musculoskeletal system and connective tissue	0.976252999	-1.49E-05	0.891404126
[151.9]	neoplasms	[710.2]	diseases of the musculoskeletal system and connective tissue	0.434072793	-0.000336614	3.177854788
[153]	neoplasms	[211.3]	neoplasms	10.57975415	0.002172384	5.390644577
[153]	neoplasms	[239.0]	neoplasms	33.56246589	0.001557034	1.609418069
[154.2]	neoplasms	[199.1]	neoplasms	3.373699427	0.001133781	0.000578269
[154.2]	neoplasms	[251.8]	"endocrine, nutritional and metabolic diseases, and immunity disorders"	2.507481521	0.000373031	0.000578269
[154.2]	neoplasms	[266.2]	"endocrine, nutritional and metabolic diseases, and immunity disorders"	1.592853073	0.000260573	0.000578269
[154.2]	neoplasms	[280.8]	diseases of the blood and blood-forming organs	2.106701139	0.000211224	0.000578269
[154.2]	neoplasms	[283.0]	diseases of the blood and blood-forming organs	5.779324858	0.000953924	0.000578269
[154.2]	neoplasms	[285.0]	diseases of the blood and blood-forming organs	6.096728326	0.000990426	0.000578269
[154.2]	neoplasms	[292.0]	mental disorders	1.519540207	0.000116768	0.000578269
[154.2]	neoplasms	[434.0]	diseases of the circulatory system	0.510643769	-0.000268834	0.000578269
[154.2]	neoplasms	[437.0]	diseases of the circulatory system	0.877790481	-8.88E-05	0.000578269
[154.2]	neoplasms	[518.3]	diseases of the respiratory system	1.781069331	0.000281019	0.000578269
[154.2]	neoplasms	[518.89]	diseases of the respiratory system	1.534447348	0.000359714	0.000578269
[154.2]	neoplasms	[623.8]	diseases of the genitourinary system	8.084358951	0.00138047	0.000578269
[154.2]	neoplasms	[729.1]	diseases of the musculoskeletal system and connective tissue	1.316710629	0.000108197	0.000578269
[157.8]	neoplasms	[186.9]	neoplasms	7.393384917	0.000651285	7.262318437
[157.8]	neoplasms	[196.0]	neoplasms	3.424757766	0.001741746	0.831120767
[157.8]	neoplasms	[203.0]	neoplasms	0.703598666	-0.000138459	1.297507322
[157.8]	neoplasms	[205.1]	neoplasms	3.909265237	0.000576408	1.888871527
[157.8]	neoplasms	[239.3]	neoplasms	1.934285991	0.00018608	3.72397791
[157.8]	neoplasms	[263.9]	"endocrine, nutritional and metabolic diseases, and immunity disorders"	3.917345692	0.008360896	7.257114019
[157.8]	neoplasms	[492.8]	diseases of the respiratory system	0.886344563	-0.000357107	2.97397791
[157.8]	neoplasms	[516.3]	diseases of the respiratory system	0.497005477	-0.000442375	2.169099861
[157.8]	neoplasms	[577.1]	diseases of the digestive system	24.16624906	0.017671927	7.215478675
[157.8]	neoplasms	[577.8]	diseases of the digestive system	50.80326357	0.025243369	7.251909601
[157.8]	neoplasms	[702.0]	diseases of the skin and subcutaneous tissue	2.098875086	0.000363946	7.251909601
[158.8]	neoplasms	[239.4]	neoplasms	2.539550637	0.000267591	0.090235667
[161.9]	neoplasms	[198.6]	neoplasms	0.561155879	-0.000162296	0.000578269
[161.9]	neoplasms	[199.1]	neoplasms	8.117011404	0.007963537	0.000578269
[161.9]	neoplasms	[228.1]	neoplasms	2.428292106	0.000253887	0.000578269
[161.9]	neoplasms	[238.4]	neoplasms	1.006993857	4.73E-06	0.000578269
[161.9]	neoplasms	[251.8]	"endocrine, nutritional and metabolic diseases, and immunity disorders"	1.371118004	0.000215135	0.000578269
[161.9]	neoplasms	[266.2]	"endocrine, nutritional and metabolic diseases, and immunity disorders"	0.94357172	-5.81E-05	0.000578269
[161.9]	neoplasms	[280.8]	diseases of the blood and blood-forming organs	1.535955944	0.000239633	0.000578269
[161.9]	neoplasms	[283.0]	diseases of the blood and blood-forming organs	0.351133035	-0.000303395	0.000578269
[161.9]	neoplasms	[285.0]	diseases of the blood and blood-forming organs	1.8520872	0.0003879	0.000578269
[161.9]	neoplasms	[292.0]	mental disorders	2.769670041	0.000931757	0.000578269
[161.9]	neoplasms	[341.9]	diseases of the nervous system	2.185462895	0.000222122	0.000578269
[161.9]	neoplasms	[365.04]	diseases of the sense organs	2.844850792	0.000302972	0.000578269
[161.9]	neoplasms	[370.9]	diseases of the sense organs	4.115689248	0.000425401	0.000578269
[161.9]	neoplasms	[434.0]	diseases of the circulatory system	0.698063833	-0.000388579	0.000578269
[161.9]	neoplasms	[437.0]	diseases of the circulatory system	0.58664873	-0.000703986	0.000578269
[161.9]	neoplasms	[477.9]	diseases of the respiratory system	0.355471836	-0.000423714	0.000578269
[161.9]	neoplasms	[518.3]	diseases of the respiratory system	2.164239923	0.000981282	0.000578269
[161.9]	neoplasms	[518.89]	diseases of the respiratory system	2.796841328	0.002833138	0.000578269
[161.9]	neoplasms	[523.4]	diseases of the digestive system	9.735929919	0.002051908	0.000578269
[161.9]	neoplasms	[572.8]	diseases of the digestive system	1.354105252	0.000168628	0.000578269
[161.9]	neoplasms	[703.8]	diseases of the skin and subcutaneous tissue	0.350086568	-0.000304338	0.000578269
[161.9]	neoplasms	[708.9]	diseases of the skin and subcutaneous tissue	1.560468894	0.000215293	0.000578269
[161.9]	neoplasms	[729.1]	diseases of the musculoskeletal system and connective tissue	0.959988809	-3.20E-05	0.000578269
[161.9]	neoplasms	[745.4]	congenital anomalies	2.045897776	0.000202547	0.000578269
[161.9]	neoplasms	[755.59]	congenital anomalies	7.66099765	0.000666588	0.000578269
[161.9]	neoplasms	[790.99]	"symptoms, signs, and ill-defined conditions"	8.148113107	0.000693623	0.000578269
[162.3]	neoplasms	[162.9]	neoplasms	35.08171433	0.207530732	2.52211982
[162.3]	neoplasms	[170.9]	neoplasms	4.333066132	0.001833688	0.298887657
[162.3]	neoplasms	[172.9]	neoplasms	1.329024126	0.000262921	0.618592987
[162.3]	neoplasms	[173.9]	neoplasms	1.175995995	0.00014255	0.618592987
[162.3]	neoplasms	[175.9]	neoplasms	0.768644292	-0.000179539	0.634784509
[162.3]	neoplasms	[185]	neoplasms	0.787697065	-0.002858947	0.246843478
[162.3]	neoplasms	[191.6]	neoplasms	5.522535267	0.001927234	0.304092075
[162.3]	neoplasms	[193]	neoplasms	0.741404518	-0.000493635	4.020854414
[162.3]	neoplasms	[196.0]	neoplasms	9.613891336	0.024973014	5.897451046
[162.3]	neoplasms	[197.0]	neoplasms	10.88502523	0.05161303	1.242390391
[162.3]	neoplasms	[197.7]	neoplasms	8.510776815	0.049517139	2.474371947
[162.3]	neoplasms	[203.0]	neoplasms	0.369155577	-0.001189371	5.169565282
[162.3]	neoplasms	[205.1]	neoplasms	0.723905529	-0.00022078	2.1494622
[162.3]	neoplasms	[208.0]	neoplasms	1.746682376	0.000221917	3.433423683
[162.3]	neoplasms	[208.9]	neoplasms	0.27051606	-0.000389559	0.787370195
[162.3]	neoplasms	[211.3]	neoplasms	0.936307315	-0.000563961	0.298887657
[162.3]	neoplasms	[211.5]	neoplasms	0.706978279	-0.00036221	0.293683239
[162.3]	neoplasms	[216.4]	neoplasms	1.115988416	7.47E-05	0.314500911
[162.3]	neoplasms	[239.0]	neoplasms	1.173559247	0.000324045	0.917480644
[162.3]	neoplasms	[239.3]	neoplasms	0.596975066	-0.000323971	0.918058913
[162.3]	neoplasms	[239.4]	neoplasms	1.223750634	0.000263526	5.475369649
[162.3]	neoplasms	[239.6]	neoplasms	2.482933818	0.002107727	3.10337377
[162.3]	neoplasms	[240.9]	"endocrine, nutritional and metabolic diseases, and immunity disorders"	1.127584643	0.000361208	0.293683239
[162.3]	neoplasms	[244.9]	"endocrine, nutritional and metabolic diseases, and immunity disorders"	0.763683581	-0.004064877	0.221729499
[162.3]	neoplasms	[250]	"endocrine, nutritional and metabolic diseases, and immunity disorders"	0.41457401	-0.000564721	2.822270947
[162.3]	neoplasms	[250.4]	"endocrine, nutritional and metabolic diseases, and immunity disorders"	1.006129907	1.70E-06	1.751690601
[162.3]	neoplasms	[251.2]	"endocrine, nutritional and metabolic diseases, and immunity disorders"	0.663664137	-0.002140323	0.608184151
[162.3]	neoplasms	[255.0]	"endocrine, nutritional and metabolic diseases, and immunity disorders"	2.241588501	0.002173461	0.293683239
[162.3]	neoplasms	[260]	"endocrine, nutritional and metabolic diseases, and immunity disorders"	1.881127062	0.001897511	0.299465926
[162.3]	neoplasms	[271.0]	"endocrine, nutritional and metabolic diseases, and immunity disorders"	1.607927234	0.000188313	0.309296493
[162.3]	neoplasms	[272.2]	"endocrine, nutritional and metabolic diseases, and immunity disorders"	0.83390716	-0.00044066	0.593149166
[162.3]	neoplasms	[272.5]	"endocrine, nutritional and metabolic diseases, and immunity disorders"	0.355593966	-0.000735275	0.629001823
[162.3]	neoplasms	[272.9]	"endocrine, nutritional and metabolic diseases, and immunity disorders"	0.576028573	-0.000775983	0.298887657
[162.3]	neoplasms	[275.1]	"endocrine, nutritional and metabolic diseases, and immunity disorders"	2.59891562	0.000615975	0.319705329
[162.3]	neoplasms	[277.0]	"endocrine, nutritional and metabolic diseases, and immunity disorders"	43.01205352	0.00177919	1.814143616
[162.3]	neoplasms	[277.9]	"endocrine, nutritional and metabolic diseases, and immunity disorders"	0.671407665	-0.000222769	0.592570897
[162.3]	neoplasms	[279.3]	"endocrine, nutritional and metabolic diseases, and immunity disorders"	2.80103542	0.001524122	0.24163906
[162.3]	neoplasms	[279.4]	"endocrine, nutritional and metabolic diseases, and immunity disorders"	1.051925222	4.22E-05	0.298887657
[162.3]	neoplasms	[281.4]	diseases of the blood and blood-forming organs	2.318709085	0.000537849	0.304092075
[162.3]	neoplasms	[281.9]	diseases of the blood and blood-forming organs	0.931243239	-0.000423016	0.639410659
[162.3]	neoplasms	[284.9]	diseases of the blood and blood-forming organs	1.598201168	0.00121921	1.567300139
[162.3]	neoplasms	[285.8]	diseases of the blood and blood-forming organs	1.999315208	0.002940021	0.639410659
[162.3]	neoplasms	[285.9]	diseases of the blood and blood-forming organs	1.539297324	0.011867819	1.205959466
[162.3]	neoplasms	[287.0]	diseases of the blood and blood-forming organs	0.616108197	-0.000384243	0.623797405
[162.3]	neoplasms	[287.1]	diseases of the blood and blood-forming organs	1.315116744	0.000314698	0.309296493
[162.3]	neoplasms	[287.5]	diseases of the blood and blood-forming organs	1.689783104	0.004852607	0.587366479
[162.3]	neoplasms	[295.9]	mental disorders	1.83030015	0.000340921	0.561344389
[162.3]	neoplasms	[298.8]	mental disorders	0.93946968	-9.50E-05	0.602979733
[162.3]	neoplasms	[300.02]	mental disorders	0.74068256	-0.000648585	0.613388569
[162.3]	neoplasms	[307.1]	mental disorders	1.201733742	0.000125201	0.582162061
[162.3]	neoplasms	[331.0]	diseases of the nervous system	0.304696074	-0.007112126	2.480749155
[162.3]	neoplasms	[333.4]	diseases of the nervous system	0.538492063	-0.000349369	0.561344389
[162.3]	neoplasms	[334.8]	diseases of the nervous system	2.616702876	0.000555176	0.314500911
[162.3]	neoplasms	[335.20]	diseases of the nervous system	0.377976903	-0.000932174	1.0975748
[162.3]	neoplasms	[336.9]	diseases of the nervous system	2.904655437	0.00364744	0.314500911
[162.3]	neoplasms	[340]	diseases of the nervous system	0.649728905	-0.000935453	3.529403291
[162.3]	neoplasms	[345.9]	diseases of the nervous system	0.325232919	-0.000328631	0.132346282
[162.3]	neoplasms	[356.1]	diseases of the nervous system	1.013674534	1.25E-05	0.550935553
[162.3]	neoplasms	[357.2]	diseases of the nervous system	0.562597859	-0.002866785	0.319705329
[162.3]	neoplasms	[357.3]	diseases of the nervous system	17.50366446	0.007015488	0.319705329
[162.3]	neoplasms	[359.9]	diseases of the nervous system	1.507725342	0.000596821	0.168777208
[162.3]	neoplasms	[362.02]	diseases of the sense organs	0.176414472	-0.001540848	0.618592987
[162.3]	neoplasms	[362.11]	diseases of the sense organs	0.493257494	-0.000448134	0.319705329
[162.3]	neoplasms	[362.50]	diseases of the sense organs	1.045232375	0.000146044	1.211163884
[162.3]	neoplasms	[362.9]	diseases of the sense organs	1.306695297	0.000129072	0.220821388
[162.3]	neoplasms	[363.20]	diseases of the sense organs	0.841997785	-8.28E-05	0.319705329
[162.3]	neoplasms	[365.11]	diseases of the sense organs	0.397973854	-0.001428037	1.242390391
[162.3]	neoplasms	[365.52]	diseases of the sense organs	0.611183709	-0.000195356	0.314500911
[162.3]	neoplasms	[365.9]	diseases of the sense organs	0.844401365	-0.001406445	0.283274404
[162.3]	neoplasms	[382.9]	diseases of the sense organs	0.66715028	-0.000884518	0.304092075
[162.3]	neoplasms	[389.14]	diseases of the sense organs	0.851723832	-6.31E-05	0.283274404
[162.3]	neoplasms	[389.9]	diseases of the sense organs	0.735923797	-0.001226402	0.101698043
[162.3]	neoplasms	[410.9]	diseases of the circulatory system	0.463645685	-0.000788958	0.602979733
[162.3]	neoplasms	[411.1]	diseases of the circulatory system	0.599190863	-0.009476309	0.623797405
[162.3]	neoplasms	[414]	diseases of the circulatory system	0.402295123	-0.000453356	0.288478821
[162.3]	neoplasms	[429.2]	diseases of the circulatory system	0.872588557	-0.001697204	0.608184151
[162.3]	neoplasms	[440.9]	diseases of the circulatory system	0.851082164	-0.00159481	0.933093898
[162.3]	neoplasms	[442.9]	diseases of the circulatory system	0.964241392	-2.68E-05	1.825460564
[162.3]	neoplasms	[443.1]	diseases of the circulatory system	1.671723538	0.000499877	0.309296493
[162.3]	neoplasms	[443.81]	diseases of the circulatory system	0.634826778	-0.001425065	0.283852672
[162.3]	neoplasms	[446.5]	diseases of the circulatory system	0.549762627	-0.00150994	1.263208063
[162.3]	neoplasms	[482.32]	diseases of the respiratory system	3.072289537	0.001857666	0.314500911
[162.3]	neoplasms	[492.8]	diseases of the respiratory system	4.121006801	0.039578374	1.22157272
[162.3]	neoplasms	[501]	diseases of the respiratory system	3.19613996	0.005913168	0.319705329
[162.3]	neoplasms	[502]	diseases of the respiratory system	3.211052894	0.00242353	0.634784509
[162.3]	neoplasms	[505]	diseases of the respiratory system	2.970802495	0.002154135	0.319705329
[162.3]	neoplasms	[513.0]	diseases of the respiratory system	12.68744463	0.022845336	0.24163906
[162.3]	neoplasms	[516.3]	diseases of the respiratory system	2.558543036	0.005532244	0.835118068
[162.3]	neoplasms	[523.1]	diseases of the digestive system	0.905516916	-7.80E-05	0.948707152
[162.3]	neoplasms	[530.11]	diseases of the digestive system	0.766010512	-0.000612677	1.268412481
[162.3]	neoplasms	[530.81]	diseases of the digestive system	0.847136921	-0.000452303	0.314500911
[162.3]	neoplasms	[535.1]	diseases of the digestive system	0.669002055	-0.000941031	0.293683239
[162.3]	neoplasms	[555.0]	diseases of the digestive system	0.741726134	-0.000399535	3.030447666
[162.3]	neoplasms	[570]	diseases of the digestive system	1.093295154	0.000192029	1.871392214
[162.3]	neoplasms	[571.0]	diseases of the digestive system	1.572873968	0.000457458	0.252956007
[162.3]	neoplasms	[571.5]	diseases of the digestive system	0.816222237	-0.000907617	0.314500911
[162.3]	neoplasms	[573.9]	diseases of the digestive system	1.197551374	0.000425613	0.567127076
[162.3]	neoplasms	[575.9]	diseases of the digestive system	0.28372067	-0.000835249	0.639410659
[162.3]	neoplasms	[577.0]	diseases of the digestive system	0.620145765	-0.003308347	2.206710797
[162.3]	neoplasms	[577.1]	diseases of the digestive system	0.969997511	-9.24E-05	2.217119633
[162.3]	neoplasms	[579.0]	diseases of the digestive system	0.946920738	-5.46E-05	1.850574542
[162.3]	neoplasms	[583.9]	diseases of the genitourinary system	0.579976133	-0.000631714	1.520460377
[162.3]	neoplasms	[586]	diseases of the genitourinary system	0.748537695	-0.001597638	1.231981556
[162.3]	neoplasms	[593.7]	diseases of the genitourinary system	0.645988288	-0.000299675	0.309296493
[162.3]	neoplasms	[602.2]	diseases of the genitourinary system	0.656672573	-0.000117674	0.319705329
[162.3]	neoplasms	[602.9]	diseases of the genitourinary system	1.427786009	0.000281254	0.314500911
[162.3]	neoplasms	[606.0]	diseases of the genitourinary system	4.779117058	0.000480132	0.263035
[162.3]	neoplasms	[617.0]	diseases of the genitourinary system	0.200147744	-0.002855668	1.227685249
[162.3]	neoplasms	[620.2]	diseases of the genitourinary system	0.418670531	-0.002029334	0.639410659
[162.3]	neoplasms	[691.8]	diseases of the skin and subcutaneous tissue	0.523624999	-0.000483804	1.720464093
[162.3]	neoplasms	[694.5]	diseases of the skin and subcutaneous tissue	0.499414264	-0.000681633	0.623797405
[162.3]	neoplasms	[695.3]	diseases of the skin and subcutaneous tissue	1.010219866	1.02E-05	0.284182515
[162.3]	neoplasms	[695.4]	diseases of the skin and subcutaneous tissue	1.004172456	7.50E-06	0.886254136
[162.3]	neoplasms	[696.0]	diseases of the skin and subcutaneous tissue	1.327825246	0.000467547	0.602979733
[162.3]	neoplasms	[696.1]	diseases of the skin and subcutaneous tissue	1.250874261	0.000829631	0.288478821
[162.3]	neoplasms	[697.0]	diseases of the skin and subcutaneous tissue	0.852779252	-8.86E-05	1.278821317
[162.3]	neoplasms	[702.0]	diseases of the skin and subcutaneous tissue	1.425098159	0.000568242	0.304092075
[162.3]	neoplasms	[702]	diseases of the skin and subcutaneous tissue	1.115253245	0.000194136	0.608184151
[162.3]	neoplasms	[702.1]	diseases of the skin and subcutaneous tissue	1.274976077	0.000487872	0.314500911
[162.3]	neoplasms	[710.0]	diseases of the musculoskeletal system and connective tissue	0.934873857	-0.000204249	4.205758892
[162.3]	neoplasms	[710.1]	diseases of the musculoskeletal system and connective tissue	0.965679834	-6.36E-05	2.01935175
[162.3]	neoplasms	[710.2]	diseases of the musculoskeletal system and connective tissue	0.424378938	-0.001012144	0.576957643
[162.3]	neoplasms	[710.3]	diseases of the musculoskeletal system and connective tissue	2.567883792	0.001274693	0.613388569
[162.3]	neoplasms	[710.4]	diseases of the musculoskeletal system and connective tissue	0.929470605	-0.000109442	1.258003645
[162.3]	neoplasms	[714.0]	diseases of the musculoskeletal system and connective tissue	0.889064765	-0.000991922	5.691037319
[162.3]	neoplasms	[720.0]	diseases of the musculoskeletal system and connective tissue	0.863614565	-0.000230639	0.917480644
[162.3]	neoplasms	[733.42]	diseases of the musculoskeletal system and connective tissue	0.537956326	-0.00153677	0.623797405
[162.3]	neoplasms	[753.13]	congenital anomalies	0.52743168	-0.000404145	0.593149166
[162.3]	neoplasms	[757.1]	congenital anomalies	1.458035712	0.000210716	0.246843478
[162.3]	neoplasms	[758.0]	congenital anomalies	0.940154175	-2.97E-05	2.07139593
[162.3]	neoplasms	[759.89]	congenital anomalies	0.477911706	-0.000209758	0.767130792
[162.3]	neoplasms	[791.0]	"symptoms, signs, and ill-defined conditions"	0.883411242	-0.00026022	0.26766115
[162.3]	neoplasms	[995.2]	injury and poisoning	0.909919272	-0.00057846	0.314500911
[162.9]	neoplasms	[171.9]	neoplasms	3.394091584	0.001250631	4.179299808
[162.9]	neoplasms	[193]	neoplasms	1.328468006	0.000653067	0.984583951
[162.9]	neoplasms	[196.0]	neoplasms	13.77450158	0.038574035	0.816085782
[162.9]	neoplasms	[197.7]	neoplasms	15.20201187	0.097521436	1.833942925
[162.9]	neoplasms	[204.0]	neoplasms	0.637244103	-0.000126246	1.795677619
[162.9]	neoplasms	[239.0]	neoplasms	2.123818955	0.002185416	4.049852016
[162.9]	neoplasms	[239.3]	neoplasms	1.211250241	0.000176869	4.153855987
[162.9]	neoplasms	[239.4]	neoplasms	1.898134471	0.001101744	0.33009881
[162.9]	neoplasms	[239.6]	neoplasms	4.298002076	0.004882283	1.595306561
[162.9]	neoplasms	[281.9]	diseases of the blood and blood-forming organs	1.615549071	0.003944421	8.936959585
[162.9]	neoplasms	[285.8]	diseases of the blood and blood-forming organs	2.28017418	0.003922804	4.20011748
[162.9]	neoplasms	[482.32]	diseases of the respiratory system	3.630371118	0.002455917	4.20011748
[162.9]	neoplasms	[710.0]	diseases of the musculoskeletal system and connective tissue	1.007107563	2.32E-05	0.630584716
[162.9]	neoplasms	[753.13]	congenital anomalies	0.486430967	-0.000457458	3.708942925
[162.9]	neoplasms	[759.89]	congenital anomalies	0.440760504	-0.00023402	0.922798347
[170.9]	neoplasms	[239.4]	neoplasms	12.49082684	0.001273535	0.16485808
[171.9]	neoplasms	[239.4]	neoplasms	7.514534862	0.00065822	0.255093747
[171.9]	neoplasms	[239.6]	neoplasms	5.16040327	0.000507289	1.605137129
[172.9]	neoplasms	[196.0]	neoplasms	57.23189328	0.022282803	0.825916349
[172.9]	neoplasms	[198.2]	neoplasms	63.03494545	0.019363578	6.661462249
[172.9]	neoplasms	[203.0]	neoplasms	21.95830639	0.005400909	1.292302904
[172.9]	neoplasms	[239.4]	neoplasms	8.881293661	0.001268741	0.159653662
[172.9]	neoplasms	[692.79]	diseases of the skin and subcutaneous tissue	21.59578718	0.001227445	6.661462249
[173.9]	neoplasms	[196.0]	neoplasms	13.33140572	0.004952991	0.825916349
[173.9]	neoplasms	[287.5]	diseases of the blood and blood-forming organs	2.687118562	0.00164434	3.168773492
[173.9]	neoplasms	[365.11]	diseases of the sense organs	3.554487057	0.000839481	4.059682583
[173.9]	neoplasms	[502]	diseases of the respiratory system	6.653617654	0.000858537	6.651631681
[173.9]	neoplasms	[710.0]	diseases of the musculoskeletal system and connective tissue	1.220893267	9.60E-05	0.640415283
[175.9]	neoplasms	[185]	neoplasms	1.658236236	0.001176601	5.651631681
[175.9]	neoplasms	[193]	neoplasms	2.390759459	0.000352399	1.01060604
[175.9]	neoplasms	[196.0]	neoplasms	3.630649027	0.001012352	0.842107872
[175.9]	neoplasms	[239.3]	neoplasms	6.737594839	0.000612211	7.484965015
[175.9]	neoplasms	[586]	diseases of the genitourinary system	0.868705886	-0.000110726	3.061888092
[176.9]	neoplasms	[197.7]	neoplasms	2.59340695	0.000550061	1.869795582
[176.9]	neoplasms	[285.9]	diseases of the blood and blood-forming organs	3.315028392	0.002667549	2.217017804
[176.9]	neoplasms	[570]	diseases of the digestive system	6.607460912	0.000604348	2.994795582
[176.9]	neoplasms	[577.1]	diseases of the digestive system	2.95577988	0.000315295	4.280509868
[176.9]	neoplasms	[714.0]	diseases of the musculoskeletal system and connective tissue	3.546646842	0.001192313	0.273433353
[182]	neoplasms	[714.0]	diseases of the musculoskeletal system and connective tissue	4.941661266	0.00049439	0.268807204
[185]	neoplasms	[191.6]	neoplasms	0.574500787	-0.000417657	2.645848995
[185]	neoplasms	[193]	neoplasms	0.507465253	-0.002165662	0.947574756
[185]	neoplasms	[196.0]	neoplasms	1.287368782	0.001919021	1.636219445
[185]	neoplasms	[208.0]	neoplasms	0.506177271	-0.00033806	1.588600397
[185]	neoplasms	[239.3]	neoplasms	0.046133205	-0.001766163	2.609996338
[185]	neoplasms	[239.4]	neoplasms	3.041264038	0.005537677	0.208253985
[185]	neoplasms	[606.0]	diseases of the genitourinary system	21.23601123	0.005921936	2.271458586
[186.9]	neoplasms	[188.9]	neoplasms	4.117215209	0.000952872	22.48959116
[186.9]	neoplasms	[239.8]	neoplasms	17.40626806	0.001089115	22.49479558
[188.9]	neoplasms	[239.4]	neoplasms	67.0457814	0.057833207	0.080209482
[188.9]	neoplasms	[239.8]	neoplasms	2.499752606	0.001052549	22.49479558
[188.9]	neoplasms	[702.1]	diseases of the skin and subcutaneous tissue	1.548429662	0.000723443	22.48959116
[189]	neoplasms	[197.7]	neoplasms	9.678965223	0.000775425	1.833942925
[189]	neoplasms	[331.0]	diseases of the nervous system	4.062632186	0.000424542	0.282829565
[189]	neoplasms	[401.9]	diseases of the circulatory system	0.447404851	-0.000392168	1.189712156
[190.5]	neoplasms	[365.04]	diseases of the sense organs	193.4916899	0.003832446	0.000578269
[190.5]	neoplasms	[572.4]	diseases of the digestive system	57.11953074	0.002056631	0.000578269
[191.6]	neoplasms	[191.9]	neoplasms	290.5329623	0.030853057	6.645848995
[191.9]	neoplasms	[202.8]	neoplasms	37.69166818	0.003701628	3.974556179
[191.9]	neoplasms	[211.3]	neoplasms	0.729528842	-0.000598864	6.640644577
[191.9]	neoplasms	[239.4]	neoplasms	1.769424578	0.000226607	0.165436348
[191.9]	neoplasms	[239.6]	neoplasms	250.3115065	0.088609946	1.610919815
[191.9]	neoplasms	[706.2]	diseases of the skin and subcutaneous tissue	0.996237412	-2.09E-06	6.656257831
[192.9]	neoplasms	[211.3]	neoplasms	0.543666709	-0.000172539	7.267522855
[193]	neoplasms	[196.0]	neoplasms	106.0886578	0.099478915	9.225599128
[193]	neoplasms	[197.7]	neoplasms	1.751794986	0.001618355	4.362273456
[193]	neoplasms	[203.0]	neoplasms	0.607873903	-0.000241393	2.444086523
[193]	neoplasms	[205.0]	neoplasms	3.12333653	0.000332836	4.698017798
[193]	neoplasms	[211.3]	neoplasms	0.669910911	-0.000954321	0.999618936
[193]	neoplasms	[216.9]	neoplasms	4.821005936	0.000482089	1.020436608
[193]	neoplasms	[237.4]	neoplasms	88.45151386	0.011519897	2.169078344
[193]	neoplasms	[239.0]	neoplasms	1.446301781	0.000272076	0.968392428
[193]	neoplasms	[239.4]	neoplasms	0.519041376	-0.000184957	2.087589735
[193]	neoplasms	[239.6]	neoplasms	1.425750423	0.000197584	1.433391335
[193]	neoplasms	[240.9]	"endocrine, nutritional and metabolic diseases, and immunity disorders"	18.43524368	0.016117248	2.148260672
[193]	neoplasms	[243]	"endocrine, nutritional and metabolic diseases, and immunity disorders"	20.3214554	0.001679163	2.15346509
[193]	neoplasms	[244.9]	"endocrine, nutritional and metabolic diseases, and immunity disorders"	2.085655493	0.006097463	4.420100322
[193]	neoplasms	[250]	"endocrine, nutritional and metabolic diseases, and immunity disorders"	0.773684326	-7.13E-05	0.284832577
[193]	neoplasms	[284.9]	diseases of the blood and blood-forming organs	1.040437444	2.69E-05	3.276084736
[193]	neoplasms	[285.9]	diseases of the blood and blood-forming organs	0.783833183	-0.001553228	0.931961502
[193]	neoplasms	[287.5]	diseases of the blood and blood-forming organs	0.660034663	-0.00078091	0.96318801
[193]	neoplasms	[331.0]	diseases of the nervous system	0.322129417	-0.002263994	2.307149157
[193]	neoplasms	[335.20]	diseases of the nervous system	0.320630113	-0.00033243	0.99105755
[193]	neoplasms	[340]	diseases of the nervous system	0.40417799	-0.000519563	1.628013615
[193]	neoplasms	[348.8]	diseases of the nervous system	1.302727868	0.000180027	1.020436608
[193]	neoplasms	[356.1]	diseases of the nervous system	0.859879473	-4.19E-05	0.926757084
[193]	neoplasms	[358.0]	diseases of the nervous system	0.961506275	-2.66E-05	0.978801264
[193]	neoplasms	[362.02]	diseases of the sense organs	0.205767108	-0.00048518	0.994414518
[193]	neoplasms	[365.11]	diseases of the sense organs	1.0244205	1.89E-05	0.968392428
[193]	neoplasms	[442.9]	diseases of the circulatory system	1.285344257	6.97E-05	0.937744189
[193]	neoplasms	[446.5]	diseases of the circulatory system	0.769481535	-0.000252422	2.143056254
[193]	neoplasms	[516.3]	diseases of the respiratory system	0.28625851	-0.000827232	1.99214965
[193]	neoplasms	[518.81]	diseases of the respiratory system	0.824956269	-0.000750599	1.01523219
[193]	neoplasms	[523.1]	diseases of the digestive system	1.056180906	1.51E-05	0.999618936
[193]	neoplasms	[555.0]	diseases of the digestive system	0.902752564	-4.91E-05	0.806991219
[193]	neoplasms	[570]	diseases of the digestive system	0.340054009	-0.000443527	0.947574756
[193]	neoplasms	[573.9]	diseases of the digestive system	1.08640418	6.08E-05	0.942948607
[193]	neoplasms	[577.0]	diseases of the digestive system	0.509453901	-0.001395011	0.957983592
[193]	neoplasms	[577.1]	diseases of the digestive system	0.608478695	-0.000393588	2.122238582
[193]	neoplasms	[581.9]	diseases of the genitourinary system	0.79122473	-0.000145444	1.010027772
[193]	neoplasms	[583.9]	diseases of the genitourinary system	0.636682521	-0.000178417	0.921552666
[193]	neoplasms	[586]	diseases of the genitourinary system	0.412974885	-0.001217771	0.957983592
[193]	neoplasms	[602.9]	diseases of the genitourinary system	1.665347486	0.000142832	1.01523219
[193]	neoplasms	[617.0]	diseases of the genitourinary system	0.735718782	-0.000308083	2.143634522
[193]	neoplasms	[710.0]	diseases of the musculoskeletal system and connective tissue	0.733057067	-0.000273355	1.811953072
[193]	neoplasms	[710.1]	diseases of the musculoskeletal system and connective tissue	0.209554233	-0.000478481	1.924470699
[193]	neoplasms	[710.2]	diseases of the musculoskeletal system and connective tissue	0.698808028	-0.000172923	0.952779174
[193]	neoplasms	[710.3]	diseases of the musculoskeletal system and connective tissue	1.089141775	2.37E-05	0.9892101
[193]	neoplasms	[710.4]	diseases of the musculoskeletal system and connective tissue	1.794405712	0.000402494	0.984005682
[193]	neoplasms	[714.0]	diseases of the musculoskeletal system and connective tissue	0.602344823	-0.001160963	2.026129866
[193]	neoplasms	[791.0]	"symptoms, signs, and ill-defined conditions"	1.301554346	0.000219762	2.122238582
[196.0]	neoplasms	[197.0]	neoplasms	19.16330373	0.047029086	2.514179974
[196.0]	neoplasms	[197.7]	neoplasms	7.87595482	0.022479871	5.017951112
[196.0]	neoplasms	[198.2]	neoplasms	37.46267259	0.041292604	0.851938439
[196.0]	neoplasms	[203.0]	neoplasms	0.439584721	-0.000523956	7.665342318
[196.0]	neoplasms	[205.0]	neoplasms	2.710373343	0.000407183	4.625155946
[196.0]	neoplasms	[205.1]	neoplasms	1.46542626	0.000184562	4.160808254
[196.0]	neoplasms	[208.9]	neoplasms	1.09522948	2.52E-05	0.66978381
[196.0]	neoplasms	[237.4]	neoplasms	3.83782892	0.000567746	1.703876878
[196.0]	neoplasms	[239.0]	neoplasms	4.482406364	0.003224243	1.657037117
[196.0]	neoplasms	[239.6]	neoplasms	2.010514507	0.000712238	4.99713344
[196.0]	neoplasms	[250]	"endocrine, nutritional and metabolic diseases, and immunity disorders"	0.671388867	-0.000157193	1.287459188
[196.0]	neoplasms	[251.2]	"endocrine, nutritional and metabolic diseases, and immunity disorders"	0.916360436	-0.000263942	0.815507513
[196.0]	neoplasms	[263.9]	"endocrine, nutritional and metabolic diseases, and immunity disorders"	3.280744031	0.01308238	1.69867246
[196.0]	neoplasms	[273.3]	"endocrine, nutritional and metabolic diseases, and immunity disorders"	1.395524225	0.000245528	0.841529603
[196.0]	neoplasms	[279.3]	"endocrine, nutritional and metabolic diseases, and immunity disorders"	3.489372318	0.001044666	1.631015027
[196.0]	neoplasms	[283.11]	diseases of the blood and blood-forming organs	4.380917918	0.000447656	0.794689841
[196.0]	neoplasms	[284.9]	diseases of the blood and blood-forming organs	1.429547746	0.000434143	1.657037117
[196.0]	neoplasms	[287.0]	diseases of the blood and blood-forming organs	0.935406377	-3.21E-05	0.831120767
[196.0]	neoplasms	[287.5]	diseases of the blood and blood-forming organs	2.163781922	0.004059984	1.651832699
[196.0]	neoplasms	[296.80]	mental disorders	0.629743199	-0.000388059	0.659953243
[196.0]	neoplasms	[298.8]	mental disorders	0.253573334	-0.000581074	2.52458881
[196.0]	neoplasms	[331.0]	diseases of the nervous system	0.243076449	-0.003839431	1.869914835
[196.0]	neoplasms	[335.20]	diseases of the nervous system	0.417355272	-0.000432997	1.548322608
[196.0]	neoplasms	[340]	diseases of the nervous system	0.745318551	-0.000337291	2.18895458
[196.0]	neoplasms	[356.1]	diseases of the nervous system	0.746187412	-0.000115166	0.758258916
[196.0]	neoplasms	[356.9]	diseases of the nervous system	0.831675398	-0.000380023	0.846734021
[196.0]	neoplasms	[358.0]	diseases of the nervous system	0.556251507	-0.000466555	0.810303095
[196.0]	neoplasms	[362.02]	diseases of the sense organs	0.267841303	-0.000679276	2.540202064
[196.0]	neoplasms	[365.11]	diseases of the sense organs	0.500047343	-0.000588089	0.799894259
[196.0]	neoplasms	[429.2]	diseases of the circulatory system	0.703662421	-0.001957503	1.672650371
[196.0]	neoplasms	[440.0]	diseases of the circulatory system	0.804882596	-0.000413854	0.851938439
[196.0]	neoplasms	[441.2]	diseases of the circulatory system	0.50567401	-0.000721362	0.841529603
[196.0]	neoplasms	[446.5]	diseases of the circulatory system	0.333870881	-0.001107813	1.677854788
[196.0]	neoplasms	[448.0]	diseases of the circulatory system	0.334084388	-0.000319312	0.841529603
[196.0]	neoplasms	[460]	diseases of the respiratory system	1.136786535	7.11E-05	0.820711931
[196.0]	neoplasms	[492.8]	diseases of the respiratory system	1.714156001	0.004491035	3.350505159
[196.0]	neoplasms	[501]	diseases of the respiratory system	2.415486603	0.001889975	0.851938439
[196.0]	neoplasms	[502]	diseases of the respiratory system	1.560058117	0.00030442	1.699250729
[196.0]	neoplasms	[513.0]	diseases of the respiratory system	2.781028918	0.001726391	0.77387217
[196.0]	neoplasms	[516.3]	diseases of the respiratory system	0.96879826	-5.49E-05	3.229823243
[196.0]	neoplasms	[555.0]	diseases of the digestive system	0.391695941	-0.000466643	0.63849305
[196.0]	neoplasms	[572.3]	diseases of the digestive system	1.041749718	5.07E-05	1.69867246
[196.0]	neoplasms	[573.9]	diseases of the digestive system	1.07744153	8.27E-05	0.774450438
[196.0]	neoplasms	[577.1]	diseases of the digestive system	1.02305133	3.52E-05	2.514179974
[196.0]	neoplasms	[577.8]	diseases of the digestive system	1.04555841	4.62E-05	0.836325185
[196.0]	neoplasms	[579.0]	diseases of the digestive system	0.884715431	-5.88E-05	0.758258916
[196.0]	neoplasms	[583.9]	diseases of the genitourinary system	1.243127809	0.000181331	0.753054498
[196.0]	neoplasms	[586]	diseases of the genitourinary system	0.849185644	-0.000475158	0.789485423
[196.0]	neoplasms	[593.7]	diseases of the genitourinary system	0.435898591	-0.000236799	0.841529603
[196.0]	neoplasms	[602.9]	diseases of the genitourinary system	0.722578785	-9.04E-05	0.846734021
[196.0]	neoplasms	[606.0]	diseases of the genitourinary system	19.34905414	0.001156043	0.79526811
[196.0]	neoplasms	[617.0]	diseases of the genitourinary system	0.368332543	-0.001118347	2.440337819
[196.0]	neoplasms	[620.2]	diseases of the genitourinary system	0.590701896	-0.000708535	0.846734021
[196.0]	neoplasms	[621.0]	diseases of the genitourinary system	0.315918844	-0.001012655	1.69867246
[196.0]	neoplasms	[691.8]	diseases of the skin and subcutaneous tissue	0.605709521	-0.000198576	2.342434181
[196.0]	neoplasms	[695.4]	diseases of the skin and subcutaneous tissue	1.161588575	0.000143974	1.625810609
[196.0]	neoplasms	[696.0]	diseases of the skin and subcutaneous tissue	0.460793351	-0.000381354	0.810303095
[196.0]	neoplasms	[697.0]	diseases of the skin and subcutaneous tissue	5.178928989	0.00124659	2.5506109
[196.0]	neoplasms	[702.0]	diseases of the skin and subcutaneous tissue	5.24522552	0.002814072	0.836325185
[196.0]	neoplasms	[710.0]	diseases of the musculoskeletal system and connective tissue	0.858779937	-0.00021963	2.410733012
[196.0]	neoplasms	[710.1]	diseases of the musculoskeletal system and connective tissue	0.454618163	-0.000501394	3.173554948
[196.0]	neoplasms	[710.3]	diseases of the musculoskeletal system and connective tissue	5.198253351	0.001692584	1.677854788
[196.0]	neoplasms	[710.4]	diseases of the musculoskeletal system and connective tissue	0.778575949	-0.000170384	2.529793228
[196.0]	neoplasms	[714.0]	diseases of the musculoskeletal system and connective tissue	0.574182021	-0.001888088	3.346456869
[196.0]	neoplasms	[723.8]	diseases of the musculoskeletal system and connective tissue	0.632092513	-0.00012825	0.851938439
[196.0]	neoplasms	[753.13]	congenital anomalies	0.854158123	-6.19E-05	1.657615385
[196.0]	neoplasms	[791.0]	"symptoms, signs, and ill-defined conditions"	0.941220542	-6.51E-05	2.514179974
[197.0]	neoplasms	[199]	neoplasms	23.93846397	0.00130138	0.739211579
[197.0]	neoplasms	[203.0]	neoplasms	0.897352493	-0.00017284	1.266280814
[197.0]	neoplasms	[239.4]	neoplasms	2.64693006	0.001732348	0.706272081
[197.0]	neoplasms	[331.0]	diseases of the nervous system	0.40128906	-0.00546943	0.266638042
[197.0]	neoplasms	[442.9]	diseases of the circulatory system	0.51748481	-0.000322501	2.514179974
[197.0]	neoplasms	[492.8]	diseases of the respiratory system	1.625116829	0.007079858	5.942751402
[197.0]	neoplasms	[516.3]	diseases of the respiratory system	1.728732554	0.002310207	3.532853546
[197.0]	neoplasms	[555.0]	diseases of the digestive system	0.928821376	-9.83E-05	1.027088752
[197.0]	neoplasms	[620.2]	diseases of the genitourinary system	0.794359471	-0.000641121	4.080500255
[197.0]	neoplasms	[691.8]	diseases of the skin and subcutaneous tissue	0.749378002	-0.000227321	0.977234161
[197.0]	neoplasms	[710.1]	diseases of the musculoskeletal system and connective tissue	0.618694148	-0.000631338	1.798421505
[197.0]	neoplasms	[714.0]	diseases of the musculoskeletal system and connective tissue	0.569522766	-0.003437624	0.500026944
[197.0]	neoplasms	[756.4]	congenital anomalies	0.622676808	-0.000132732	4.059682583
[197.2]	neoplasms	[197.7]	neoplasms	16.00683576	0.069052483	1.869795582
[197.2]	neoplasms	[199]	neoplasms	39.12660089	0.001690391	0.094353104
[197.2]	neoplasms	[335.20]	diseases of the nervous system	0.210988261	-0.000825265	1.188825433
[197.2]	neoplasms	[571.0]	diseases of the digestive system	0.247636714	-0.000419314	5.619795582
[197.7]	neoplasms	[199]	neoplasms	15.05616812	0.001006922	1.567571845
[197.7]	neoplasms	[203.0]	neoplasms	0.598598127	-0.000853422	4.50744691
[197.7]	neoplasms	[205.0]	neoplasms	0.263629403	-0.000398652	2.548361295
[197.7]	neoplasms	[205.1]	neoplasms	0.570149424	-0.000387622	3.625093969
[197.7]	neoplasms	[208.0]	neoplasms	1.375690489	0.000125914	1.734416463
[197.7]	neoplasms	[208.9]	neoplasms	1.278353897	0.000167627	0.97098438
[197.7]	neoplasms	[211.5]	neoplasms	3.460222965	0.003429453	1.843773492
[197.7]	neoplasms	[237.71]	neoplasms	0.526235002	-0.000256734	1.843773492
[197.7]	neoplasms	[238.1]	neoplasms	1.844753273	0.000573398	1.854182328
[197.7]	neoplasms	[239.0]	neoplasms	8.458194834	0.015702948	5.567751402
[197.7]	neoplasms	[239.4]	neoplasms	1.620984153	0.000824764	1.688455581
[197.7]	neoplasms	[239.6]	neoplasms	1.022910179	3.67E-05	8.05691215
[197.7]	neoplasms	[250]	"endocrine, nutritional and metabolic diseases, and immunity disorders"	0.914254064	-9.33E-05	1.448173474
[197.7]	neoplasms	[251.2]	"endocrine, nutritional and metabolic diseases, and immunity disorders"	1.391357321	0.002808464	1.833364656
[197.7]	neoplasms	[255.0]	"endocrine, nutritional and metabolic diseases, and immunity disorders"	1.944011168	0.001863548	1.843773492
[197.7]	neoplasms	[257.8]	"endocrine, nutritional and metabolic diseases, and immunity disorders"	9.678965223	0.000775425	3.404505733
[197.7]	neoplasms	[277.9]	"endocrine, nutritional and metabolic diseases, and immunity disorders"	1.189804505	0.000145109	3.692751402
[197.7]	neoplasms	[283.11]	diseases of the blood and blood-forming organs	2.556707795	0.000468723	1.812546984
[197.7]	neoplasms	[285.9]	diseases of the blood and blood-forming organs	2.13017757	0.028046493	1.781320476
[197.7]	neoplasms	[287.0]	diseases of the blood and blood-forming organs	0.970496065	-3.33E-05	1.84897791
[197.7]	neoplasms	[287.5]	diseases of the blood and blood-forming organs	2.925452272	0.015275119	1.812546984
[197.7]	neoplasms	[300.02]	mental disorders	0.505581307	-0.001394502	1.838569074
[197.7]	neoplasms	[300.3]	mental disorders	0.41745383	-0.00097082	1.843773492
[197.7]	neoplasms	[307.1]	mental disorders	0.78873989	-0.000147855	1.807342566
[197.7]	neoplasms	[319]	mental disorders	0.843117996	-0.00043027	0.83894939
[197.7]	neoplasms	[331.0]	diseases of the nervous system	0.372381563	-0.007239519	1.240639276
[197.7]	neoplasms	[331.4]	diseases of the nervous system	0.798948619	-0.000808843	1.849556179
[197.7]	neoplasms	[335.20]	diseases of the nervous system	0.378884998	-0.001049667	1.709036894
[197.7]	neoplasms	[336.9]	diseases of the nervous system	4.210716948	0.006933668	1.864591164
[197.7]	neoplasms	[340]	diseases of the nervous system	0.520256565	-0.001444827	1.072277067
[197.7]	neoplasms	[341.1]	diseases of the nervous system	0.75701404	-7.76E-05	1.817751402
[197.7]	neoplasms	[359.1]	diseases of the nervous system	0.429786403	-0.00063971	1.329639423
[197.7]	neoplasms	[362.02]	diseases of the sense organs	0.468937305	-0.001120434	3.718773492
[197.7]	neoplasms	[362.9]	diseases of the sense organs	0.343051932	-0.000311777	1.770911641
[197.7]	neoplasms	[375.15]	diseases of the sense organs	0.747101382	-0.000230044	1.869795582
[197.7]	neoplasms	[414.11]	diseases of the circulatory system	0.272646908	-0.000774451	1.869795582
[197.7]	neoplasms	[440]	diseases of the circulatory system	1.188644852	4.81E-05	4.075093969
[197.7]	neoplasms	[440.9]	diseases of the circulatory system	0.702182265	-0.003596681	1.833364656
[197.7]	neoplasms	[441.2]	diseases of the circulatory system	0.723726619	-0.000916807	1.859386746
[197.7]	neoplasms	[442.9]	diseases of the circulatory system	0.433964814	-0.000477697	5.537103163
[197.7]	neoplasms	[446.5]	diseases of the circulatory system	0.541242663	-0.001734964	1.838569074
[197.7]	neoplasms	[448.0]	diseases of the circulatory system	1.234822422	0.000256056	1.859386746
[197.7]	neoplasms	[492.8]	diseases of the respiratory system	1.264745037	0.003785997	1.79693373
[197.7]	neoplasms	[493.0]	diseases of the respiratory system	3.226321741	0.000344525	3.656320476
[197.7]	neoplasms	[511.8]	diseases of the respiratory system	2.089131693	0.005389762	1.869795582
[197.7]	neoplasms	[555.0]	diseases of the digestive system	1.295366667	0.000515258	0.959431318
[197.7]	neoplasms	[570]	diseases of the digestive system	12.54308605	0.02679284	1.79693373
[197.7]	neoplasms	[571.0]	diseases of the digestive system	0.667045423	-0.000299824	1.839147343
[197.7]	neoplasms	[574.5]	diseases of the digestive system	1.058636821	1.58E-05	1.807342566
[197.7]	neoplasms	[577.1]	diseases of the digestive system	1.951659449	0.003304107	1.817751402
[197.7]	neoplasms	[617.0]	diseases of the genitourinary system	0.367819104	-0.002545239	1.63081401
[197.7]	neoplasms	[620.2]	diseases of the genitourinary system	0.944271882	-0.000219379	1.864591164
[197.7]	neoplasms	[621.0]	diseases of the genitourinary system	0.54628306	-0.001527347	1.859386746
[197.7]	neoplasms	[694.5]	diseases of the skin and subcutaneous tissue	0.786679321	-0.000327563	3.72397791
[197.7]	neoplasms	[695.4]	diseases of the skin and subcutaneous tissue	0.790888209	-0.000423693	3.661524894
[197.7]	neoplasms	[697.0]	diseases of the skin and subcutaneous tissue	0.671650623	-0.000222738	3.729182328
[197.7]	neoplasms	[702]	diseases of the skin and subcutaneous tissue	0.664137693	-0.000637976	3.708364656
[197.7]	neoplasms	[710.0]	diseases of the musculoskeletal system and connective tissue	0.680621299	-0.001129537	1.218377551
[197.7]	neoplasms	[710.1]	diseases of the musculoskeletal system and connective tissue	0.760571344	-0.000500558	3.494983519
[197.7]	neoplasms	[710.3]	diseases of the musculoskeletal system and connective tissue	3.86107975	0.002623075	1.838569074
[197.7]	neoplasms	[710.4]	diseases of the musculoskeletal system and connective tissue	0.984484913	-2.71E-05	3.708364656
[197.7]	neoplasms	[714.0]	diseases of the musculoskeletal system and connective tissue	0.620114937	-0.003830447	1.268282823
[197.7]	neoplasms	[753.13]	congenital anomalies	0.664649972	-0.000323415	1.818329671
[197.7]	neoplasms	[757.39]	congenital anomalies	0.551957284	-0.00023707	1.812546984
[197.7]	neoplasms	[791.0]	"symptoms, signs, and ill-defined conditions"	0.695776439	-0.000765714	1.817751402
[198.6]	neoplasms	[199.1]	neoplasms	22.07745145	0.024581141	0.000578269
[198.6]	neoplasms	[238.4]	neoplasms	0.309006541	-0.000487244	0.000578269
[198.6]	neoplasms	[251.8]	"endocrine, nutritional and metabolic diseases, and immunity disorders"	0.631112736	-0.000222878	0.000578269
[198.6]	neoplasms	[266.2]	"endocrine, nutritional and metabolic diseases, and immunity disorders"	0.200454091	-0.000858036	0.000578269
[198.6]	neoplasms	[280.8]	diseases of the blood and blood-forming organs	1.767465227	0.000357645	0.000578269
[198.6]	neoplasms	[283.0]	diseases of the blood and blood-forming organs	0.969739422	-1.47E-05	0.000578269
[198.6]	neoplasms	[285.0]	diseases of the blood and blood-forming organs	1.704996676	0.000334502	0.000578269
[198.6]	neoplasms	[292.0]	mental disorders	0.50994124	-0.000268927	0.000578269
[198.6]	neoplasms	[434.0]	diseases of the circulatory system	0.471257929	-0.000709224	0.000578269
[198.6]	neoplasms	[437.0]	diseases of the circulatory system	0.270028899	-0.001295764	0.000578269
[198.6]	neoplasms	[477.9]	diseases of the respiratory system	0.818101734	-0.000124634	0.000578269
[198.6]	neoplasms	[518.3]	diseases of the respiratory system	0.298853791	-0.000615936	0.000578269
[198.6]	neoplasms	[518.89]	diseases of the respiratory system	1.02988783	4.91E-05	0.000578269
[198.6]	neoplasms	[523.4]	diseases of the digestive system	1.280387735	6.86E-05	0.000578269
[198.6]	neoplasms	[572.4]	diseases of the digestive system	0.773114668	-7.15E-05	0.000578269
[198.6]	neoplasms	[572.8]	diseases of the digestive system	0.623281926	-0.000186977	0.000578269
[198.6]	neoplasms	[588.0]	diseases of the genitourinary system	2.276619245	0.000234367	0.000578269
[198.6]	neoplasms	[623.8]	diseases of the genitourinary system	11.19122122	0.004848788	0.000578269
[198.6]	neoplasms	[686.8]	diseases of the skin and subcutaneous tissue	1.506294799	0.000114272	0.000578269
[198.6]	neoplasms	[703.8]	diseases of the skin and subcutaneous tissue	0.644566234	-0.000173474	0.000578269
[198.6]	neoplasms	[708.9]	diseases of the skin and subcutaneous tissue	0.478846114	-0.000208651	0.000578269
[198.6]	neoplasms	[729.1]	diseases of the musculoskeletal system and connective tissue	0.552342287	-0.000373405	0.000578269
[199]	neoplasms	[263.9]	"endocrine, nutritional and metabolic diseases, and immunity disorders"	9.93243531	0.00112266	0.18350179
[199]	neoplasms	[285.9]	diseases of the blood and blood-forming organs	5.809986868	0.001150124	0.503665609
[199]	neoplasms	[401.9]	diseases of the circulatory system	0.695963102	-0.000173001	0.032573669
[199]	neoplasms	[411.1]	diseases of the circulatory system	1.273190286	7.02E-05	0.372207999
[199]	neoplasms	[518.81]	diseases of the respiratory system	3.877485428	0.00041061	0.089148686
[199]	neoplasms	[590.80]	diseases of the genitourinary system	32.56489869	0.001534438	0.089148686
[199.1]	neoplasms	[228.1]	neoplasms	0.979854821	-1.13E-05	0.000578269
[199.1]	neoplasms	[238.4]	neoplasms	0.998914683	-2.32E-06	0.000578269
[199.1]	neoplasms	[240.0]	"endocrine, nutritional and metabolic diseases, and immunity disorders"	1.871071459	0.000249845	0.000578269
[199.1]	neoplasms	[251.8]	"endocrine, nutritional and metabolic diseases, and immunity disorders"	2.420547984	0.002596819	0.000578269
[199.1]	neoplasms	[266.2]	"endocrine, nutritional and metabolic diseases, and immunity disorders"	0.981153995	-6.12E-05	0.000578269
[199.1]	neoplasms	[274.89]	"endocrine, nutritional and metabolic diseases, and immunity disorders"	1.020584432	9.79E-06	0.000578269
[199.1]	neoplasms	[280.8]	diseases of the blood and blood-forming organs	2.362922169	0.001921658	0.000578269
[199.1]	neoplasms	[283.0]	diseases of the blood and blood-forming organs	1.523143985	0.000771367	0.000578269
[199.1]	neoplasms	[285.0]	diseases of the blood and blood-forming organs	1.494693794	0.000710165	0.000578269
[199.1]	neoplasms	[289.0]	diseases of the blood and blood-forming organs	1.204388074	0.000310104	0.000578269
[199.1]	neoplasms	[289.50]	diseases of the blood and blood-forming organs	4.63700318	0.00081158	0.000578269
[199.1]	neoplasms	[290.4]	mental disorders	0.60640269	-0.000140224	0.000578269
[199.1]	neoplasms	[292.0]	mental disorders	1.173486609	0.000288047	0.000578269
[199.1]	neoplasms	[341.9]	diseases of the nervous system	1.543271343	0.000321003	0.000578269
[199.1]	neoplasms	[346.1]	diseases of the nervous system	0.677956762	-0.000153456	0.000578269
[199.1]	neoplasms	[361.10]	diseases of the sense organs	0.777056999	-7.02E-05	0.000578269
[199.1]	neoplasms	[365.04]	diseases of the sense organs	0.573971467	-0.000220631	0.000578269
[199.1]	neoplasms	[370.9]	diseases of the sense organs	0.830373319	-7.30E-05	0.000578269
[199.1]	neoplasms	[434.0]	diseases of the circulatory system	0.835650535	-0.00066699	0.000578269
[199.1]	neoplasms	[437.0]	diseases of the circulatory system	0.855427855	-0.000776456	0.000578269
[199.1]	neoplasms	[477.9]	diseases of the respiratory system	0.806842061	-0.000400434	0.000578269
[199.1]	neoplasms	[503]	diseases of the respiratory system	2.621224532	0.000392873	0.000578269
[199.1]	neoplasms	[518.3]	diseases of the respiratory system	2.336092289	0.0035512	0.000578269
[199.1]	neoplasms	[518.89]	diseases of the respiratory system	2.780671932	0.008853793	0.000578269
[199.1]	neoplasms	[523.4]	diseases of the digestive system	1.68368739	0.0005064	0.000578269
[199.1]	neoplasms	[572.4]	diseases of the digestive system	5.930354578	0.004699863	0.000578269
[199.1]	neoplasms	[572.8]	diseases of the digestive system	7.103241502	0.009165266	0.000578269
[199.1]	neoplasms	[588.0]	diseases of the genitourinary system	1.496857167	0.000275981	0.000578269
[199.1]	neoplasms	[623.8]	diseases of the genitourinary system	4.831095259	0.005514952	0.000578269
[199.1]	neoplasms	[686.8]	diseases of the skin and subcutaneous tissue	1.980751213	0.000669739	0.000578269
[199.1]	neoplasms	[703.8]	diseases of the skin and subcutaneous tissue	1.059491599	8.79E-05	0.000578269
[199.1]	neoplasms	[708.9]	diseases of the skin and subcutaneous tissue	1.36429417	0.000441283	0.000578269
[199.1]	neoplasms	[714.31]	diseases of the musculoskeletal system and connective tissue	4.375428641	0.000447674	0.000578269
[199.1]	neoplasms	[729.1]	diseases of the musculoskeletal system and connective tissue	1.283166057	0.000714639	0.000578269
[199.1]	neoplasms	[745.4]	congenital anomalies	0.825552574	-0.000106534	0.000578269
[199.1]	neoplasms	[755.59]	congenital anomalies	1.545667727	0.0001722	0.000578269
[199.1]	neoplasms	[790.99]	"symptoms, signs, and ill-defined conditions"	4.109867944	0.000951615	0.000578269
[202.0]	neoplasms	[331.0]	diseases of the nervous system	2.84384253	0.000305493	0.620601676
[202.0]	neoplasms	[518.81]	diseases of the respiratory system	1.744868443	0.000158449	3.451129626
[202.1]	neoplasms	[285.9]	diseases of the blood and blood-forming organs	1.634058806	0.00014294	2.185791296
[202.1]	neoplasms	[340]	diseases of the nervous system	102.5854261	0.002779272	1.79455499
[202.3]	neoplasms	[401.9]	diseases of the circulatory system	1.043944653	1.44E-05	1.225564813
[202.8]	neoplasms	[208.9]	neoplasms	225.9129546	0.00828835	1.043846231
[202.8]	neoplasms	[237.7]	neoplasms	114.3954133	0.002936162	3.995373851
[202.8]	neoplasms	[287.5]	diseases of the blood and blood-forming organs	8.860828977	0.003816165	3.14795582
[202.8]	neoplasms	[706.2]	diseases of the skin and subcutaneous tissue	3.269332828	0.000347724	3.989591164
[202.8]	neoplasms	[714.0]	diseases of the musculoskeletal system and connective tissue	1.021004394	1.30E-05	0.783869133
[203.0]	neoplasms	[203]	neoplasms	548.5724263	0.014481694	1.313120576
[203.0]	neoplasms	[204.0]	neoplasms	39.65583804	0.004165344	3.17871308
[203.0]	neoplasms	[205.0]	neoplasms	3.201784589	0.000340876	7.220357004
[203.0]	neoplasms	[205.1]	neoplasms	1.154079438	3.97E-05	4.50744691
[203.0]	neoplasms	[208.0]	neoplasms	16.70778963	0.001505509	5.15353411
[203.0]	neoplasms	[208.9]	neoplasms	18.11324049	0.002947157	1.797935071
[203.0]	neoplasms	[233.0]	neoplasms	0.572688996	-0.000383404	1.313698844
[203.0]	neoplasms	[238.1]	neoplasms	2.03677881	0.000201251	0.640947034
[203.0]	neoplasms	[239.0]	neoplasms	1.270824154	0.000163064	1.266280814
[203.0]	neoplasms	[239.3]	neoplasms	1.14206612	3.68E-05	1.266859083
[203.0]	neoplasms	[239.4]	neoplasms	1.596234024	0.000226459	3.750023226
[203.0]	neoplasms	[239.6]	neoplasms	0.36539016	-0.000290879	1.839570414
[203.0]	neoplasms	[240.9]	"endocrine, nutritional and metabolic diseases, and immunity disorders"	1.567174196	0.000517833	0.630538198
[203.0]	neoplasms	[244.9]	"endocrine, nutritional and metabolic diseases, and immunity disorders"	1.079500779	0.000441	1.256450247
[203.0]	neoplasms	[250]	"endocrine, nutritional and metabolic diseases, and immunity disorders"	1.586233522	0.000182367	3.975367871
[203.0]	neoplasms	[250.4]	"endocrine, nutritional and metabolic diseases, and immunity disorders"	9.624077654	0.000770097	3.772820352
[203.0]	neoplasms	[252.1]	"endocrine, nutritional and metabolic diseases, and immunity disorders"	1.115173491	6.04E-05	0.646151452
[203.0]	neoplasms	[255.0]	"endocrine, nutritional and metabolic diseases, and immunity disorders"	2.891027279	0.001067544	0.630538198
[203.0]	neoplasms	[263.9]	"endocrine, nutritional and metabolic diseases, and immunity disorders"	2.194462705	0.004455601	1.307916158
[203.0]	neoplasms	[266.2]	"endocrine, nutritional and metabolic diseases, and immunity disorders"	2.92349756	0.00259252	0.000578269
[203.0]	neoplasms	[273.3]	"endocrine, nutritional and metabolic diseases, and immunity disorders"	59.8185731	0.023744666	0.646151452
[203.0]	neoplasms	[277.1]	"endocrine, nutritional and metabolic diseases, and immunity disorders"	4.571436886	0.000654415	0.631116467
[203.0]	neoplasms	[277.9]	"endocrine, nutritional and metabolic diseases, and immunity disorders"	1.605577833	0.000132398	1.266280814
[203.0]	neoplasms	[279.06]	"endocrine, nutritional and metabolic diseases, and immunity disorders"	37.57345385	0.006401644	1.292302904
[203.0]	neoplasms	[279.2]	"endocrine, nutritional and metabolic diseases, and immunity disorders"	59.19846327	0.00468547	0.594107272
[203.0]	neoplasms	[279.3]	"endocrine, nutritional and metabolic diseases, and immunity disorders"	49.46426386	0.013226124	1.240258724
[203.0]	neoplasms	[282.4]	diseases of the blood and blood-forming organs	1.577196838	0.000382092	0.630538198
[203.0]	neoplasms	[284.9]	diseases of the blood and blood-forming organs	14.04316969	0.008572903	2.589810226
[203.0]	neoplasms	[285.9]	diseases of the blood and blood-forming organs	5.170910311	0.029599689	2.5533793
[203.0]	neoplasms	[287.0]	diseases of the blood and blood-forming organs	2.946673731	0.000628353	0.635742616
[203.0]	neoplasms	[290.8]	mental disorders	1.961522382	0.000190189	1.881205758
[203.0]	neoplasms	[291.0]	mental disorders	0.535889703	-0.000465051	0.640947034
[203.0]	neoplasms	[294.8]	mental disorders	0.857646944	-0.00012051	0.640947034
[203.0]	neoplasms	[296.80]	mental disorders	1.653156483	0.00044518	1.126339797
[203.0]	neoplasms	[298.8]	mental disorders	1.797288619	0.00040363	1.27668965
[203.0]	neoplasms	[300.02]	mental disorders	0.354247818	-0.000520852	0.62533378
[203.0]	neoplasms	[307.1]	mental disorders	3.831704956	0.000566749	1.255871978
[203.0]	neoplasms	[331.0]	diseases of the nervous system	0.70351273	-0.000978013	4.706828323
[203.0]	neoplasms	[335.20]	diseases of the nervous system	0.986049897	-6.74E-06	1.819331011
[203.0]	neoplasms	[340]	diseases of the nervous system	1.035824068	3.09E-05	4.924603971
[203.0]	neoplasms	[345.9]	diseases of the nervous system	3.110996746	0.000331555	1.130965947
[203.0]	neoplasms	[355.9]	diseases of the nervous system	2.008060671	0.00059136	0.614924944
[203.0]	neoplasms	[359.9]	diseases of the nervous system	3.739052565	0.001038316	1.167396873
[203.0]	neoplasms	[362.02]	diseases of the sense organs	0.843741235	-9.43E-05	0.630538198
[203.0]	neoplasms	[362.52]	diseases of the sense organs	4.770195011	0.000478202	0.651934139
[203.0]	neoplasms	[362.9]	diseases of the sense organs	4.166372858	0.000429733	1.219441052
[203.0]	neoplasms	[365.11]	diseases of the sense organs	0.787612959	-0.000162467	1.266280814
[203.0]	neoplasms	[365.52]	diseases of the sense organs	2.923121277	0.000311603	0.65135587
[203.0]	neoplasms	[410.9]	diseases of the circulatory system	0.682304013	-0.000150705	0.614924944
[203.0]	neoplasms	[411.1]	diseases of the circulatory system	0.724575918	-0.00209999	0.635742616
[203.0]	neoplasms	[429.2]	diseases of the circulatory system	1.195445617	0.000839586	2.60542348
[203.0]	neoplasms	[429.9]	diseases of the circulatory system	0.932587558	-0.00010252	0.651934139
[203.0]	neoplasms	[440.9]	diseases of the circulatory system	1.082402314	0.000284587	1.281894068
[203.0]	neoplasms	[442.9]	diseases of the circulatory system	3.952883776	0.000712657	3.220926693
[203.0]	neoplasms	[443.81]	diseases of the circulatory system	0.29147515	-0.00089167	1.282472337
[203.0]	neoplasms	[492.8]	diseases of the respiratory system	0.957075515	-0.000175542	1.907227848
[203.0]	neoplasms	[501]	diseases of the respiratory system	0.81526647	-0.000160406	0.656560288
[203.0]	neoplasms	[502]	diseases of the respiratory system	0.614302829	-0.000136336	1.308494427
[203.0]	neoplasms	[513.0]	diseases of the respiratory system	0.773000131	-0.000143093	0.578494018
[203.0]	neoplasms	[516.3]	diseases of the respiratory system	1.936759395	0.00107232	2.470019321
[203.0]	neoplasms	[523.1]	diseases of the digestive system	3.248126208	0.000598549	0.635742616
[203.0]	neoplasms	[530.11]	diseases of the digestive system	0.754273617	-0.000207492	1.292302904
[203.0]	neoplasms	[535.1]	diseases of the digestive system	2.376883082	0.001262378	0.630538198
[203.0]	neoplasms	[555.0]	diseases of the digestive system	0.616951182	-0.000191092	3.090173722
[203.0]	neoplasms	[570]	diseases of the digestive system	2.091570361	0.000724558	3.892521966
[203.0]	neoplasms	[572.3]	diseases of the digestive system	1.10756416	8.50E-05	0.646151452
[203.0]	neoplasms	[573.9]	diseases of the digestive system	2.386480973	0.000963302	1.902601699
[203.0]	neoplasms	[577.0]	diseases of the digestive system	1.349966273	0.000982956	0.594107272
[203.0]	neoplasms	[577.1]	diseases of the digestive system	1.091582977	9.09E-05	3.251574932
[203.0]	neoplasms	[577.8]	diseases of the digestive system	0.705786332	-0.000194098	1.30271174
[203.0]	neoplasms	[579.0]	diseases of the digestive system	2.090242098	0.000361855	1.886410176
[203.0]	neoplasms	[581.9]	diseases of the genitourinary system	7.299879502	0.004334702	0.646151452
[203.0]	neoplasms	[583.9]	diseases of the genitourinary system	7.505750032	0.003155424	0.557676346
[203.0]	neoplasms	[586]	diseases of the genitourinary system	5.540329951	0.009302647	0.594107272
[203.0]	neoplasms	[602.2]	diseases of the genitourinary system	6.28136366	0.000583758	0.656560288
[203.0]	neoplasms	[608.1]	diseases of the genitourinary system	0.751469077	-0.000112337	0.583609145
[203.0]	neoplasms	[617.0]	diseases of the genitourinary system	0.348091221	-0.000750582	1.875912049
[203.0]	neoplasms	[620.2]	diseases of the genitourinary system	0.364069894	-0.000715903	0.65135587
[203.0]	neoplasms	[691.8]	diseases of the skin and subcutaneous tissue	0.715529252	-9.32E-05	3.741593845
[203.0]	neoplasms	[695.1]	diseases of the skin and subcutaneous tissue	1.910958289	0.000408262	0.656560288
[203.0]	neoplasms	[695.4]	diseases of the skin and subcutaneous tissue	1.372193395	0.000215658	2.558583718
[203.0]	neoplasms	[696.0]	diseases of the skin and subcutaneous tissue	0.725784908	-0.000126121	1.27668965
[203.0]	neoplasms	[702.0]	diseases of the skin and subcutaneous tissue	0.826163293	-7.49E-05	1.30271174
[203.0]	neoplasms	[702]	diseases of the skin and subcutaneous tissue	2.341732096	0.000728842	0.620129362
[203.0]	neoplasms	[710.0]	diseases of the musculoskeletal system and connective tissue	1.277497431	0.000280658	4.289375372
[203.0]	neoplasms	[710.1]	diseases of the musculoskeletal system and connective tissue	1.288905322	0.000172726	3.715571755
[203.0]	neoplasms	[710.2]	diseases of the musculoskeletal system and connective tissue	2.149079441	0.000651583	1.25066756
[203.0]	neoplasms	[714.0]	diseases of the musculoskeletal system and connective tissue	0.870076671	-0.000374635	6.890681621
[203.0]	neoplasms	[720.0]	diseases of the musculoskeletal system and connective tissue	1.29075865	0.000158566	2.589810226
[203.0]	neoplasms	[733.42]	diseases of the musculoskeletal system and connective tissue	1.938024896	0.001006129	0.635742616
[203.0]	neoplasms	[733.99]	diseases of the musculoskeletal system and connective tissue	2.146031509	0.001565146	0.646151452
[203.0]	neoplasms	[753.13]	congenital anomalies	1.00902347	2.49E-06	0.605094377
[203.0]	neoplasms	[756.52]	congenital anomalies	6.885846355	0.000621361	0.636320885
[203.0]	neoplasms	[759.89]	congenital anomalies	4.571436886	0.000462735	1.694292349
[203.0]	neoplasms	[791.0]	"symptoms, signs, and ill-defined conditions"	6.226477408	0.003761898	1.266280814
[203.1]	neoplasms	[238.4]	neoplasms	28.74905302	0.001434149	0.000578269
[203.1]	neoplasms	[434.0]	diseases of the circulatory system	7.971716616	0.000685414	0.000578269
[203.1]	neoplasms	[437.0]	diseases of the circulatory system	4.567761576	0.000464184	0.000578269
[203.1]	neoplasms	[518.3]	diseases of the respiratory system	18.53631415	0.001129117	0.000578269
[204.0]	neoplasms	[205.0]	neoplasms	1222.541653	0.033516398	5.661968759
[204.0]	neoplasms	[205.1]	neoplasms	73.4439469	0.003310888	9.058767438
[204.0]	neoplasms	[206.0]	neoplasms	1277.20815	0.009889471	1.82112144
[204.0]	neoplasms	[208.0]	neoplasms	1063.259576	0.018043716	9.043089932
[204.0]	neoplasms	[208.9]	neoplasms	741.0217095	0.022586168	7.130163523
[204.0]	neoplasms	[239.4]	neoplasms	16.93033758	0.001072322	1.301490823
[204.0]	neoplasms	[266.2]	"endocrine, nutritional and metabolic diseases, and immunity disorders"	2.696335623	0.0004052	0.000578269
[204.0]	neoplasms	[284.9]	diseases of the blood and blood-forming organs	5.656246936	0.000542385	7.289690178
[204.0]	neoplasms	[287.5]	diseases of the blood and blood-forming organs	17.70188814	0.006715353	1.774281678
[204.0]	neoplasms	[331.0]	diseases of the nervous system	1.142105434	8.31E-05	0.55814866
[204.0]	neoplasms	[340]	diseases of the nervous system	3.295917305	0.000350441	1.700875466
[204.0]	neoplasms	[429.2]	diseases of the circulatory system	0.954363826	-3.47E-05	1.79509935
[204.0]	neoplasms	[492.8]	diseases of the respiratory system	1.050119001	3.63E-05	2.869889551
[204.0]	neoplasms	[513.0]	diseases of the respiratory system	24.59630537	0.002636105	1.753464006
[204.0]	neoplasms	[577.1]	diseases of the digestive system	7.442867409	0.001133713	3.61622079
[204.0]	neoplasms	[586]	diseases of the genitourinary system	5.856787176	0.00176358	3.605811954
[204.0]	neoplasms	[714.0]	diseases of the musculoskeletal system and connective tissue	0.893071313	-5.46E-05	1.541716176
[204.0]	neoplasms	[733.42]	diseases of the musculoskeletal system and connective tissue	2.1264328	0.000214127	1.810712604
[204]	neoplasms	[714.0]	diseases of the musculoskeletal system and connective tissue	10.58927414	0.00116197	0.268228935
[205.0]	neoplasms	[205.1]	neoplasms	444.7359625	0.029137573	4.776084068
[205.0]	neoplasms	[205.9]	neoplasms	2355.575792	0.048442245	0.435135719
[205.0]	neoplasms	[206.0]	neoplasms	8662.154883	0.09643033	0.875475855
[205.0]	neoplasms	[207.2]	neoplasms	1153.079059	0.009395918	0.435135719
[205.0]	neoplasms	[208.0]	neoplasms	4249.418258	0.10368332	7.433673888
[205.0]	neoplasms	[208.9]	neoplasms	319.0910604	0.013948768	5.604720161
[205.0]	neoplasms	[233.0]	neoplasms	1.471275913	0.000107672	0.435713987
[205.0]	neoplasms	[240.9]	"endocrine, nutritional and metabolic diseases, and immunity disorders"	1.42100265	9.79E-05	0.414318047
[205.0]	neoplasms	[244.9]	"endocrine, nutritional and metabolic diseases, and immunity disorders"	0.928923858	-0.000100393	0.824009944
[205.0]	neoplasms	[251.2]	"endocrine, nutritional and metabolic diseases, and immunity disorders"	0.565631834	-0.000226982	0.849453765
[205.0]	neoplasms	[260]	"endocrine, nutritional and metabolic diseases, and immunity disorders"	2.454546618	0.000257217	0.370595783
[205.0]	neoplasms	[263.9]	"endocrine, nutritional and metabolic diseases, and immunity disorders"	2.173927962	0.001115035	0.429931301
[205.0]	neoplasms	[266.2]	"endocrine, nutritional and metabolic diseases, and immunity disorders"	1.306201498	0.000105088	0.000578269
[205.0]	neoplasms	[279.3]	"endocrine, nutritional and metabolic diseases, and immunity disorders"	15.88462073	0.001034337	0.362273867
[205.0]	neoplasms	[282.4]	diseases of the blood and blood-forming organs	2.701282004	0.00028677	0.859862601
[205.0]	neoplasms	[284.9]	diseases of the blood and blood-forming organs	54.80176993	0.009004397	1.72492962
[205.0]	neoplasms	[285.9]	diseases of the blood and blood-forming organs	4.221848434	0.005822034	1.24295414
[205.0]	neoplasms	[287.0]	diseases of the blood and blood-forming organs	11.3552996	0.000851112	0.419522465
[205.0]	neoplasms	[287.5]	diseases of the blood and blood-forming organs	40.09592153	0.022585048	1.274180648
[205.0]	neoplasms	[296.80]	mental disorders	2.548241015	0.000268702	1.139444049
[205.0]	neoplasms	[300.3]	mental disorders	5.210051201	0.000510897	0.414318047
[205.0]	neoplasms	[331.0]	diseases of the nervous system	0.442621405	-0.000468168	2.484451157
[205.0]	neoplasms	[362.50]	diseases of the sense organs	1.093013025	2.47E-05	0.802614003
[205.0]	neoplasms	[365.11]	diseases of the sense organs	2.023429792	0.000199347	0.833840511
[205.0]	neoplasms	[382.9]	diseases of the sense organs	1.612595468	0.000133678	0.424726883
[205.0]	neoplasms	[416.0]	diseases of the circulatory system	0.293611492	-0.000362232	0.424726883
[205.0]	neoplasms	[429.2]	diseases of the circulatory system	0.594421716	-0.000443637	0.849453765
[205.0]	neoplasms	[440.9]	diseases of the circulatory system	0.404474639	-0.000523708	0.403909211
[205.0]	neoplasms	[441.2]	diseases of the circulatory system	1.315412979	7.62E-05	0.875475855
[205.0]	neoplasms	[492.8]	diseases of the respiratory system	0.218020815	-0.000814302	1.258567394
[205.0]	neoplasms	[511.8]	diseases of the respiratory system	2.370318326	0.000493797	0.440340136
[205.0]	neoplasms	[516.3]	diseases of the respiratory system	0.904666	-2.78E-05	0.787579018
[205.0]	neoplasms	[523.1]	diseases of the digestive system	50.06790651	0.003326518	0.419522465
[205.0]	neoplasms	[573.9]	diseases of the digestive system	4.904821984	0.000690817	0.80839669
[205.0]	neoplasms	[577.0]	diseases of the digestive system	0.455669692	-0.000389299	1.26897623
[205.0]	neoplasms	[577.1]	diseases of the digestive system	1.201863803	5.10E-05	1.72492962
[205.0]	neoplasms	[581.9]	diseases of the genitourinary system	2.500516442	0.000262894	0.429931301
[205.0]	neoplasms	[586]	diseases of the genitourinary system	1.418618684	0.000218399	2.160065339
[205.0]	neoplasms	[621.0]	diseases of the genitourinary system	1.278358159	6.82E-05	0.429931301
[205.0]	neoplasms	[691.8]	diseases of the skin and subcutaneous tissue	11.02945187	0.00083642	1.998728381
[205.0]	neoplasms	[695.3]	diseases of the skin and subcutaneous tissue	22.91575366	0.001793194	0.391413455
[205.0]	neoplasms	[710.0]	diseases of the musculoskeletal system and connective tissue	2.316688521	0.00033909	2.330289757
[205.0]	neoplasms	[714.0]	diseases of the musculoskeletal system and connective tissue	0.576847619	-0.000310693	6.718935828
[205.0]	neoplasms	[733.42]	diseases of the musculoskeletal system and connective tissue	3.090360509	0.000570918	0.865067019
[205.1]	neoplasms	[208.0]	neoplasms	464.1508319	0.018827709	6.541760635
[205.1]	neoplasms	[208.9]	neoplasms	402.5559731	0.029330797	5.902491229
[205.1]	neoplasms	[239.0]	neoplasms	3.530413664	0.000646205	1.857645019
[205.1]	neoplasms	[239.6]	neoplasms	2.030144624	0.000200268	1.511457605
[205.1]	neoplasms	[263.9]	"endocrine, nutritional and metabolic diseases, and immunity disorders"	2.03733333	0.00164119	1.899280363
[205.1]	neoplasms	[282.4]	diseases of the blood and blood-forming organs	2.921021634	0.000539366	3.798560726
[205.1]	neoplasms	[287.5]	diseases of the blood and blood-forming organs	14.61960835	0.013105318	1.852440601
[205.1]	neoplasms	[288.3]	diseases of the blood and blood-forming organs	4.328754011	0.000767658	1.894075945
[205.1]	neoplasms	[331.0]	diseases of the nervous system	0.877482969	-0.000171412	1.292098017
[205.1]	neoplasms	[362.02]	diseases of the sense organs	7.031867256	0.001543559	1.883667109
[205.1]	neoplasms	[492.8]	diseases of the respiratory system	1.702682431	0.001218829	1.836827347
[205.1]	neoplasms	[516.3]	diseases of the respiratory system	2.93477203	0.000939361	5.64117076
[205.1]	neoplasms	[576.2]	diseases of the digestive system	2.358291873	0.00064878	1.888871527
[205.1]	neoplasms	[577.1]	diseases of the digestive system	0.86642075	-5.63E-05	1.857645019
[205.1]	neoplasms	[577.8]	diseases of the digestive system	0.980355033	-5.50E-06	3.808969562
[205.1]	neoplasms	[583.9]	diseases of the genitourinary system	7.252644369	0.001286266	1.810805258
[205.1]	neoplasms	[617.0]	diseases of the genitourinary system	0.322338329	-0.000330926	3.793934577
[205.1]	neoplasms	[702.0]	diseases of the skin and subcutaneous tissue	4.590246681	0.000656431	3.808969562
[205.1]	neoplasms	[710.4]	diseases of the musculoskeletal system and connective tissue	1.703385132	0.000149289	1.873258273
[205.1]	neoplasms	[714.0]	diseases of the musculoskeletal system and connective tissue	0.987639173	-1.51E-05	0.711007281
[205.1]	neoplasms	[714]	diseases of the musculoskeletal system and connective tissue	56.44303326	0.002043835	1.878462691
[205.9]	neoplasms	[281.9]	diseases of the blood and blood-forming organs	8.88308765	0.002078455	15.98959116
[205.9]	neoplasms	[340]	diseases of the nervous system	11.7240487	0.001227382	0.552971446
[205.9]	neoplasms	[742.59]	congenital anomalies	104.9417948	0.003974115	11.23959116
[206.0]	neoplasms	[208.0]	neoplasms	8071.696174	0.055628214	1.651053413
[206.0]	neoplasms	[287.5]	diseases of the blood and blood-forming organs	34.86700183	0.005525465	3.184386746
[206.8]	neoplasms	[586]	diseases of the genitourinary system	10.41671433	0.000810785	3.071718659
[208.0]	neoplasms	[208.9]	neoplasms	1040.690387	0.028225048	3.421060298
[208.0]	neoplasms	[283.0]	diseases of the blood and blood-forming organs	16.48721102	0.00149427	0.000578269
[208.0]	neoplasms	[284.9]	diseases of the blood and blood-forming organs	100.0897301	0.01026675	6.609418069
[208.0]	neoplasms	[285.9]	diseases of the blood and blood-forming organs	4.71139798	0.004151962	1.572987143
[208.0]	neoplasms	[287.0]	diseases of the blood and blood-forming organs	29.62753296	0.001456647	1.640644577
[208.0]	neoplasms	[287.5]	diseases of the blood and blood-forming organs	30.23576724	0.010455633	4.937546984
[208.0]	neoplasms	[296.80]	mental disorders	6.648710058	0.000606914	1.013262617
[208.0]	neoplasms	[300.3]	mental disorders	13.59373765	0.000946122	1.635440159
[208.0]	neoplasms	[331.0]	diseases of the nervous system	0.577429955	-0.000219734	2.005165451
[208.0]	neoplasms	[340]	diseases of the nervous system	4.165905629	0.000429822	3.591810829
[208.0]	neoplasms	[429.2]	diseases of the circulatory system	0.516975909	-0.00032709	1.625031323
[208.0]	neoplasms	[446.5]	diseases of the circulatory system	2.643709404	0.000280231	3.296902408
[208.0]	neoplasms	[516.3]	diseases of the respiratory system	2.360397583	0.000245483	1.563156576
[208.0]	neoplasms	[518.81]	diseases of the respiratory system	1.948584048	0.000633296	1.656257831
[208.0]	neoplasms	[535.1]	diseases of the digestive system	11.03009254	0.001449629	1.635440159
[208.0]	neoplasms	[577.0]	diseases of the digestive system	0.792603119	-9.18E-05	1.599009233
[208.0]	neoplasms	[586]	diseases of the genitourinary system	2.220822345	0.000394304	3.2656759
[208.0]	neoplasms	[590.80]	diseases of the genitourinary system	2.975472977	0.000449294	1.656257831
[208.0]	neoplasms	[695.3]	diseases of the skin and subcutaneous tissue	29.89517102	0.001463668	1.662040517
[208.0]	neoplasms	[710.0]	diseases of the musculoskeletal system and connective tissue	3.022278933	0.000322418	3.217625418
[208.0]	neoplasms	[714.0]	diseases of the musculoskeletal system and connective tissue	2.257611746	0.000571647	3.203069713
[208.0]	neoplasms	[733.42]	diseases of the musculoskeletal system and connective tissue	5.375449414	0.000739812	1.640644577
[208.0]	neoplasms	[791.0]	"symptoms, signs, and ill-defined conditions"	5.962337504	0.000563046	3.276084736
[208.9]	neoplasms	[238.1]	neoplasms	25.37326811	0.001340069	1.075072739
[208.9]	neoplasms	[268.2]	"endocrine, nutritional and metabolic diseases, and immunity disorders"	16.66796799	0.00106287	2.313153869
[208.9]	neoplasms	[279.3]	"endocrine, nutritional and metabolic diseases, and immunity disorders"	64.18785419	0.004884352	1.012619723
[208.9]	neoplasms	[284.9]	diseases of the blood and blood-forming organs	35.43158458	0.00641009	1.038641813
[208.9]	neoplasms	[287.5]	diseases of the blood and blood-forming organs	15.54669906	0.009347663	1.033437395
[208.9]	neoplasms	[516.3]	diseases of the respiratory system	2.19338832	0.000386937	0.99238032
[208.9]	neoplasms	[714.0]	diseases of the musculoskeletal system and connective tissue	1.748229221	0.000611109	1.205829807
[208.9]	neoplasms	[742.59]	congenital anomalies	46.20079015	0.003683571	1.075072739
[211.3]	neoplasms	[237.6]	neoplasms	0.573583852	-0.000313938	7.257114019
[211.3]	neoplasms	[239.0]	neoplasms	4.444702745	0.009740654	4.064887001
[211.3]	neoplasms	[239.4]	neoplasms	1.319354127	0.000569653	0.260298165
[211.3]	neoplasms	[257.8]	"endocrine, nutritional and metabolic diseases, and immunity disorders"	5.397833749	0.000527715	1.738683792
[211.3]	neoplasms	[348.8]	diseases of the nervous system	0.930056829	-0.000192932	7.267522855
[211.3]	neoplasms	[706.2]	diseases of the skin and subcutaneous tissue	1.692012327	0.002327196	7.262318437
[211.3]	neoplasms	[714.0]	diseases of the musculoskeletal system and connective tissue	1.087753748	0.00118837	0.252615681
[211.3]	neoplasms	[759.6]	congenital anomalies	2.639762532	0.002009454	7.251909601
[211.3]	neoplasms	[759.89]	congenital anomalies	2.72890484	0.001052022	0.937833332
[211.4]	neoplasms	[239.4]	neoplasms	0.92951361	-3.51E-05	0.090235667
[211.4]	neoplasms	[239.6]	neoplasms	0.851091058	-8.95E-05	1.631159218
[211.4]	neoplasms	[287.2]	diseases of the blood and blood-forming organs	2.357511763	0.00048998	44.99479558
[211.5]	neoplasms	[331.0]	diseases of the nervous system	0.617682264	-0.000826854	0.657032601
[211.5]	neoplasms	[401.9]	diseases of the circulatory system	1.04700877	0.000520502	1.199542723
[214.9]	neoplasms	[227.1]	neoplasms	2.950524753	0.000444908	22.48959116
[215.9]	neoplasms	[239.2]	neoplasms	36.95587446	0.002837322	29.99479558
[216.9]	neoplasms	[714.0]	diseases of the musculoskeletal system and connective tissue	0.667792063	-0.000196328	0.273433353
[227.1]	neoplasms	[235.7]	neoplasms	0.843531005	-8.18E-05	29.99479558
[227.1]	neoplasms	[239.4]	neoplasms	0.438810665	-0.000234725	0.180471334
[227.1]	neoplasms	[252]	"endocrine, nutritional and metabolic diseases, and immunity disorders"	150.8045985	0.003379525	29.98438675
[227.1]	neoplasms	[259.2]	"endocrine, nutritional and metabolic diseases, and immunity disorders"	1.63720312	0.000137968	29.99479558
[228.1]	neoplasms	[238.4]	neoplasms	0.668582628	-0.000112325	0.000578269
[228.1]	neoplasms	[251.8]	"endocrine, nutritional and metabolic diseases, and immunity disorders"	0.910338898	-2.60E-05	0.000578269
[228.1]	neoplasms	[266.2]	"endocrine, nutritional and metabolic diseases, and immunity disorders"	2.891419337	0.000975612	0.000578269
[228.1]	neoplasms	[280.8]	diseases of the blood and blood-forming organs	1.529671886	0.000118639	0.000578269
[228.1]	neoplasms	[283.0]	diseases of the blood and blood-forming organs	1.398785775	9.34E-05	0.000578269
[228.1]	neoplasms	[292.0]	mental disorders	4.413341582	0.000900311	0.000578269
[228.1]	neoplasms	[434.0]	diseases of the circulatory system	1.483110068	0.000311467	0.000578269
[228.1]	neoplasms	[437.0]	diseases of the circulatory system	1.912086241	0.000778186	0.000578269
[228.1]	neoplasms	[477.9]	diseases of the respiratory system	0.708034989	-9.62E-05	0.000578269
[228.1]	neoplasms	[518.3]	diseases of the respiratory system	2.155385366	0.000487844	0.000578269
[228.1]	neoplasms	[518.89]	diseases of the respiratory system	1.609341419	0.000481306	0.000578269
[228.1]	neoplasms	[623.8]	diseases of the genitourinary system	2.935019206	0.000442506	0.000578269
[228.1]	neoplasms	[703.8]	diseases of the skin and subcutaneous tissue	2.789234072	0.000419731	0.000578269
[228.1]	neoplasms	[708.9]	diseases of the skin and subcutaneous tissue	2.072112729	0.00020631	0.000578269
[228.1]	neoplasms	[729.1]	diseases of the musculoskeletal system and connective tissue	0.478030603	-0.000209269	0.000578269
[233.0]	neoplasms	[239.4]	neoplasms	0.244499133	-0.00042346	0.170445149
[235.2]	neoplasms	[702.0]	diseases of the skin and subcutaneous tissue	1.393649244	0.000292326	11.24479558
[235.7]	neoplasms	[239.4]	neoplasms	1.746697351	0.00022134	0.090235667
[235.7]	neoplasms	[259.2]	"endocrine, nutritional and metabolic diseases, and immunity disorders"	35.84311459	0.005346656	44.99479558
[236.2]	neoplasms	[256.1]	"endocrine, nutritional and metabolic diseases, and immunity disorders"	149.10255	0.004750797	89.99479558
[237.3]	neoplasms	[238.1]	neoplasms	134.478321	0.007128048	11.23959116
[237.4]	neoplasms	[791.0]	"symptoms, signs, and ill-defined conditions"	3.235758921	0.000344354	4.27530545
[237.6]	neoplasms	[348.8]	diseases of the nervous system	13.38489026	0.001875531	13.32812892
[237.7]	neoplasms	[239.4]	neoplasms	13.42564986	0.00093926	0.080209482
[237.7]	neoplasms	[239.6]	neoplasms	27.65910415	0.002431896	1.631737487
[237.7]	neoplasms	[706.2]	diseases of the skin and subcutaneous tissue	3.779515339	0.000396111	29.98959116
[237.71]	neoplasms	[331.4]	diseases of the nervous system	5.363327543	0.001279483	6.122619646
[237.71]	neoplasms	[691.8]	diseases of the skin and subcutaneous tissue	11.00803546	0.000835446	1.003256251
[238.4]	neoplasms	[240.0]	"endocrine, nutritional and metabolic diseases, and immunity disorders"	2.55336984	0.000269389	0.000578269
[238.4]	neoplasms	[251.8]	"endocrine, nutritional and metabolic diseases, and immunity disorders"	2.265062781	0.001398255	0.000578269
[238.4]	neoplasms	[266.2]	"endocrine, nutritional and metabolic diseases, and immunity disorders"	0.759397776	-0.000472348	0.000578269
[238.4]	neoplasms	[274.89]	"endocrine, nutritional and metabolic diseases, and immunity disorders"	2.785494371	0.000513499	0.000578269
[238.4]	neoplasms	[280.8]	diseases of the blood and blood-forming organs	3.383162872	0.002031641	0.000578269
[238.4]	neoplasms	[283.0]	diseases of the blood and blood-forming organs	1.546841562	0.000487517	0.000578269
[238.4]	neoplasms	[289.0]	diseases of the blood and blood-forming organs	118.7027127	0.107975924	0.000578269
[238.4]	neoplasms	[289.50]	diseases of the blood and blood-forming organs	4.218611041	0.000434254	0.000578269
[238.4]	neoplasms	[290.4]	mental disorders	1.655062754	0.000141105	0.000578269
[238.4]	neoplasms	[292.0]	mental disorders	0.991346656	-8.69E-06	0.000578269
[238.4]	neoplasms	[341.9]	diseases of the nervous system	0.601724365	-0.000142287	0.000578269
[238.4]	neoplasms	[346.1]	diseases of the nervous system	3.700712427	0.000778103	0.000578269
[238.4]	neoplasms	[365.04]	diseases of the sense organs	0.783273897	-6.79E-05	0.000578269
[238.4]	neoplasms	[370.9]	diseases of the sense organs	3.399523058	0.000624663	0.000578269
[238.4]	neoplasms	[434.0]	diseases of the circulatory system	2.229499027	0.003016948	0.000578269
[238.4]	neoplasms	[437.0]	diseases of the circulatory system	1.490409644	0.0015925	0.000578269
[238.4]	neoplasms	[477.9]	diseases of the respiratory system	1.370210823	0.000464041	0.000578269
[238.4]	neoplasms	[503]	diseases of the respiratory system	3.577071113	0.000377593	0.000578269
[238.4]	neoplasms	[518.3]	diseases of the respiratory system	1.728055004	0.001170014	0.000578269
[238.4]	neoplasms	[518.89]	diseases of the respiratory system	2.002144123	0.003012757	0.000578269
[238.4]	neoplasms	[523.4]	diseases of the digestive system	1.148827476	6.67E-05	0.000578269
[238.4]	neoplasms	[572.4]	diseases of the digestive system	1.84980502	0.000489795	0.000578269
[238.4]	neoplasms	[572.8]	diseases of the digestive system	1.491305344	0.000446092	0.000578269
[238.4]	neoplasms	[623.8]	diseases of the genitourinary system	1.014274705	1.24E-05	0.000578269
[238.4]	neoplasms	[686.8]	diseases of the skin and subcutaneous tissue	2.703045031	0.000703172	0.000578269
[238.4]	neoplasms	[703.8]	diseases of the skin and subcutaneous tissue	1.735010526	0.000656252	0.000578269
[238.4]	neoplasms	[708.9]	diseases of the skin and subcutaneous tissue	0.572859359	-0.000312842	0.000578269
[238.4]	neoplasms	[729.1]	diseases of the musculoskeletal system and connective tissue	1.552845334	0.000843602	0.000578269
[238.4]	neoplasms	[745.4]	congenital anomalies	2.253191383	0.000462731	0.000578269
[238.4]	neoplasms	[790.99]	"symptoms, signs, and ill-defined conditions"	2.243423212	0.000230052	0.000578269
[239.0]	neoplasms	[239.4]	neoplasms	4.882996978	0.001460507	0.419951826
[239.0]	neoplasms	[239.6]	neoplasms	5.588776514	0.002082889	1.579115039
[239.0]	neoplasms	[340]	diseases of the nervous system	0.844976483	-0.000132218	1.139934501
[239.0]	neoplasms	[516.3]	diseases of the respiratory system	1.196906883	0.000223213	2.137873354
[239.0]	neoplasms	[706.2]	diseases of the skin and subcutaneous tissue	1.527371707	0.000373968	4.080500255
[239.0]	neoplasms	[710.0]	diseases of the musculoskeletal system and connective tissue	0.996146248	-3.86E-06	1.286034984
[239.0]	neoplasms	[714.0]	diseases of the musculoskeletal system and connective tissue	0.772730816	-0.000648971	0.500026944
[239.0]	neoplasms	[753.13]	congenital anomalies	1.028892271	7.89E-06	3.692751402
[239.3]	neoplasms	[239.4]	neoplasms	2.925505939	0.000311815	0.219045472
[239.4]	neoplasms	[239.6]	neoplasms	1.871960061	0.000249671	1.476757739
[239.4]	neoplasms	[239.8]	neoplasms	12.72970526	0.002230569	0.090235667
[239.4]	neoplasms	[240.9]	"endocrine, nutritional and metabolic diseases, and immunity disorders"	1.416867821	0.000237758	0.255093747
[239.4]	neoplasms	[244.9]	"endocrine, nutritional and metabolic diseases, and immunity disorders"	0.724868514	-0.000953393	0.30407672
[239.4]	neoplasms	[246.8]	"endocrine, nutritional and metabolic diseases, and immunity disorders"	2.985590692	0.000318293	0.090235667
[239.4]	neoplasms	[250]	"endocrine, nutritional and metabolic diseases, and immunity disorders"	2.03164051	0.000200479	1.483153444
[239.4]	neoplasms	[251.2]	"endocrine, nutritional and metabolic diseases, and immunity disorders"	1.033974261	4.36E-05	0.340124996
[239.4]	neoplasms	[252]	"endocrine, nutritional and metabolic diseases, and immunity disorders"	468.4060064	0.00598153	0.175266916
[239.4]	neoplasms	[255.0]	"endocrine, nutritional and metabolic diseases, and immunity disorders"	0.617135713	-0.00013502	0.255093747
[239.4]	neoplasms	[259.2]	"endocrine, nutritional and metabolic diseases, and immunity disorders"	5.085228055	0.000501769	0.090235667
[239.4]	neoplasms	[259.9]	"endocrine, nutritional and metabolic diseases, and immunity disorders"	2.92753754	0.000312036	0.080209482
[239.4]	neoplasms	[260]	"endocrine, nutritional and metabolic diseases, and immunity disorders"	1.223702194	9.70E-05	0.165436348
[239.4]	neoplasms	[263.9]	"endocrine, nutritional and metabolic diseases, and immunity disorders"	1.791884547	0.001845271	0.175266916
[239.4]	neoplasms	[266.2]	"endocrine, nutritional and metabolic diseases, and immunity disorders"	0.868267145	-0.000110915	0.000578269
[239.4]	neoplasms	[271.3]	"endocrine, nutritional and metabolic diseases, and immunity disorders"	0.892984882	-8.31E-05	0.079826831
[239.4]	neoplasms	[272.2]	"endocrine, nutritional and metabolic diseases, and immunity disorders"	0.806566465	-0.000103386	0.123605387
[239.4]	neoplasms	[272.4]	"endocrine, nutritional and metabolic diseases, and immunity disorders"	0.679356766	-0.000652088	0.079826831
[239.4]	neoplasms	[272.9]	"endocrine, nutritional and metabolic diseases, and immunity disorders"	1.129142643	4.76E-05	0.069417995
[239.4]	neoplasms	[273.3]	"endocrine, nutritional and metabolic diseases, and immunity disorders"	3.619622831	0.000660625	0.175266916
[239.4]	neoplasms	[275.1]	"endocrine, nutritional and metabolic diseases, and immunity disorders"	12.73611498	0.000910837	0.090235667
[239.4]	neoplasms	[282.4]	diseases of the blood and blood-forming organs	1.346710912	0.000143376	0.064213577
[239.4]	neoplasms	[284.9]	diseases of the blood and blood-forming organs	4.553525662	0.001459046	0.515391911
[239.4]	neoplasms	[285.9]	diseases of the blood and blood-forming organs	1.677908429	0.003005329	0.478960986
[239.4]	neoplasms	[286.3]	diseases of the blood and blood-forming organs	2.342030032	0.000343534	0.048600323
[239.4]	neoplasms	[287.1]	diseases of the blood and blood-forming organs	1.895527904	0.000180169	0.079826831
[239.4]	neoplasms	[287.2]	diseases of the blood and blood-forming organs	2.592653172	0.000273971	0.090235667
[239.4]	neoplasms	[287.5]	diseases of the blood and blood-forming organs	1.77172016	0.001093706	0.319307324
[239.4]	neoplasms	[291.0]	mental disorders	1.56883437	0.000356065	0.074622413
[239.4]	neoplasms	[295.9]	mental disorders	11.2118459	0.000844697	0.293285234
[239.4]	neoplasms	[296.80]	mental disorders	1.693884101	0.00029544	0.47089098
[239.4]	neoplasms	[298.8]	mental disorders	1.534639264	0.00016908	0.334920578
[239.4]	neoplasms	[300.02]	mental disorders	0.604958608	-0.000199047	0.249889329
[239.4]	neoplasms	[307.1]	mental disorders	4.907629869	0.000488563	0.218662821
[239.4]	neoplasms	[331.0]	diseases of the nervous system	1.158500352	0.000326613	3.077198131
[239.4]	neoplasms	[331.4]	diseases of the nervous system	0.893020913	-7.69E-05	0.250271979
[239.4]	neoplasms	[333.4]	diseases of the nervous system	3.298633848	0.000350553	0.293285234
[239.4]	neoplasms	[335.20]	diseases of the nervous system	0.841952079	-4.77E-05	0.873273373
[239.4]	neoplasms	[340]	diseases of the nervous system	1.061342915	3.30E-05	2.589128954
[239.4]	neoplasms	[355.9]	diseases of the nervous system	1.714609839	0.000261878	0.144040408
[239.4]	neoplasms	[357.2]	diseases of the nervous system	1.019483774	2.57E-05	0.090235667
[239.4]	neoplasms	[358.0]	diseases of the nervous system	0.841615903	-6.76E-05	0.525800747
[239.4]	neoplasms	[359.9]	diseases of the nervous system	1.368274605	8.72E-05	0.2256278
[239.4]	neoplasms	[362.50]	diseases of the sense organs	0.54491629	-0.000296008	0.388725319
[239.4]	neoplasms	[382.9]	diseases of the sense organs	0.803951572	-0.000104954	0.170062498
[239.4]	neoplasms	[401.9]	diseases of the circulatory system	1.06014554	0.000634521	0.406099134
[239.4]	neoplasms	[410.9]	diseases of the circulatory system	3.495567212	0.00073952	0.144040408
[239.4]	neoplasms	[411.1]	diseases of the circulatory system	0.83356299	-0.000792738	0.355738249
[239.4]	neoplasms	[414]	diseases of the circulatory system	3.285778689	0.000349273	0.154449244
[239.4]	neoplasms	[425.4]	diseases of the circulatory system	1.220759836	0.000528334	0.081587392
[239.4]	neoplasms	[429.2]	diseases of the circulatory system	1.712221536	0.001911257	0.531005165
[239.4]	neoplasms	[434.91]	diseases of the circulatory system	0.972469217	-2.45E-05	0.0804051
[239.4]	neoplasms	[440]	diseases of the circulatory system	36.97942156	0.001638721	2.568311282
[239.4]	neoplasms	[440.0]	diseases of the circulatory system	1.658278179	0.000567216	0.090235667
[239.4]	neoplasms	[440.9]	diseases of the circulatory system	1.865251864	0.001866736	0.43556508
[239.4]	neoplasms	[441.2]	diseases of the circulatory system	1.092987829	5.51E-05	0.079826831
[239.4]	neoplasms	[442.9]	diseases of the circulatory system	3.375223425	0.000358099	0.855899558
[239.4]	neoplasms	[443.81]	diseases of the circulatory system	0.871080037	-0.000101352	0.043778556
[239.4]	neoplasms	[446.4]	diseases of the circulatory system	1.949886243	0.000188422	0.069417995
[239.4]	neoplasms	[446.5]	diseases of the circulatory system	0.33676738	-0.000448087	0.440769498
[239.4]	neoplasms	[448.0]	diseases of the circulatory system	4.043792861	0.000592925	0.175266916
[239.4]	neoplasms	[453.9]	diseases of the circulatory system	3.67974882	0.001283868	0.053804741
[239.4]	neoplasms	[490]	diseases of the respiratory system	1.179333529	0.000242954	0.085031249
[239.4]	neoplasms	[492.8]	diseases of the respiratory system	2.028939913	0.002628643	0.685454409
[239.4]	neoplasms	[494]	diseases of the respiratory system	0.973017888	-2.28E-05	0.074622413
[239.4]	neoplasms	[501]	diseases of the respiratory system	1.0441895	2.40E-05	0.090235667
[239.4]	neoplasms	[502]	diseases of the respiratory system	3.147184813	0.00047413	0.271285269
[239.4]	neoplasms	[512.8]	diseases of the respiratory system	1.536653079	0.00053736	0.085031249
[239.4]	neoplasms	[515]	diseases of the respiratory system	1.394438786	0.000739732	0.075200682
[239.4]	neoplasms	[516.3]	diseases of the respiratory system	1.353050409	0.000252463	1.222046643
[239.4]	neoplasms	[523.1]	diseases of the digestive system	2.773456617	0.000294961	0.16485808
[239.4]	neoplasms	[530.11]	diseases of the digestive system	0.552040078	-0.000236294	0.064213577
[239.4]	neoplasms	[535.1]	diseases of the digestive system	0.702530951	-0.000170372	0.350533832
[239.4]	neoplasms	[569.9]	diseases of the digestive system	2.018991407	0.000280942	0.265502583
[239.4]	neoplasms	[570]	diseases of the digestive system	0.89295786	-4.44E-05	0.780894494
[239.4]	neoplasms	[571.0]	diseases of the digestive system	2.964594977	0.000316041	0.144423059
[239.4]	neoplasms	[572.3]	diseases of the digestive system	0.630472453	-0.000182381	0.079826831
[239.4]	neoplasms	[573.9]	diseases of the digestive system	1.630183317	0.000273514	0.574783721
[239.4]	neoplasms	[576.2]	diseases of the digestive system	0.310648396	-0.000484956	0.069417995
[239.4]	neoplasms	[577.0]	diseases of the digestive system	0.858204929	-0.00024879	0.79130333
[239.4]	neoplasms	[577.1]	diseases of the digestive system	0.798911083	-0.000124724	0.801712166
[239.4]	neoplasms	[577.8]	diseases of the digestive system	0.903967848	-3.96E-05	0.265502583
[239.4]	neoplasms	[583.9]	diseases of the genitourinary system	2.507825138	0.000456853	0.945752574
[239.4]	neoplasms	[586]	diseases of the genitourinary system	2.781831891	0.002280607	0.409542991
[239.4]	neoplasms	[587]	diseases of the genitourinary system	16.55194888	0.003817826	0.085031249
[239.4]	neoplasms	[590.80]	diseases of the genitourinary system	2.747959443	0.00157542	0.085031249
[239.4]	neoplasms	[620.2]	diseases of the genitourinary system	0.466299026	-0.000375325	0.085031249
[239.4]	neoplasms	[621.0]	diseases of the genitourinary system	0.424879466	-0.00034586	0.175266916
[239.4]	neoplasms	[696.1]	diseases of the skin and subcutaneous tissue	1.904793372	0.000602777	0.059009159
[239.4]	neoplasms	[702]	diseases of the skin and subcutaneous tissue	0.66650657	-0.000113167	0.340124996
[239.4]	neoplasms	[702.1]	diseases of the skin and subcutaneous tissue	1.201554527	7.20E-05	0.180471334
[239.4]	neoplasms	[707]	diseases of the skin and subcutaneous tissue	9.124792332	0.000744968	0.085031249
[239.4]	neoplasms	[710.0]	diseases of the musculoskeletal system and connective tissue	0.577486857	-0.000266946	2.233904721
[239.4]	neoplasms	[710.1]	diseases of the musculoskeletal system and connective tissue	0.550274645	-0.000167963	2.035545555
[239.4]	neoplasms	[710.4]	diseases of the musculoskeletal system and connective tissue	1.570660975	0.00017839	0.531005165
[239.4]	neoplasms	[714.0]	diseases of the musculoskeletal system and connective tissue	0.814822905	-0.00033356	6.410330736
[239.4]	neoplasms	[720.0]	diseases of the musculoskeletal system and connective tissue	1.983837204	0.000335171	0.419951826
[239.4]	neoplasms	[733]	diseases of the musculoskeletal system and connective tissue	10.33248544	0.000804138	0.154449244
[239.4]	neoplasms	[733.42]	diseases of the musculoskeletal system and connective tissue	1.02712273	1.82E-05	0.355738249
[239.4]	neoplasms	[733.99]	diseases of the musculoskeletal system and connective tissue	0.634298577	-0.000311996	0.175266916
[239.4]	neoplasms	[753.13]	congenital anomalies	2.584705124	0.000273023	0.314485556
[239.4]	neoplasms	[757.39]	congenital anomalies	8.585853478	0.000717051	0.223867239
[239.4]	neoplasms	[758.6]	congenital anomalies	62.92020981	0.002162059	0.085031249
[239.4]	neoplasms	[759.6]	congenital anomalies	2.887434286	0.000307659	0.074622413
[239.4]	neoplasms	[780.09]	"symptoms, signs, and ill-defined conditions"	0.918343112	-4.72E-05	0.090235667
[239.4]	neoplasms	[781.3]	"symptoms, signs, and ill-defined conditions"	0.976139592	-2.12E-05	0.043395905
[239.4]	neoplasms	[791.0]	"symptoms, signs, and ill-defined conditions"	0.379754442	-0.000278886	0.515391911
[239.6]	neoplasms	[250]	"endocrine, nutritional and metabolic diseases, and immunity disorders"	2.790348178	0.000419866	0.890861663
[239.6]	neoplasms	[251.2]	"endocrine, nutritional and metabolic diseases, and immunity disorders"	1.355557286	0.000550081	1.594728293
[239.6]	neoplasms	[279.3]	"endocrine, nutritional and metabolic diseases, and immunity disorders"	3.625530663	0.000540164	1.553092949
[239.6]	neoplasms	[284.9]	diseases of the blood and blood-forming organs	1.563505203	0.000279216	1.579115039
[239.6]	neoplasms	[285.9]	diseases of the blood and blood-forming organs	1.381548831	0.002041286	1.542684113
[239.6]	neoplasms	[286.4]	diseases of the blood and blood-forming organs	2.027301285	0.000199855	1.620750382
[239.6]	neoplasms	[286.6]	diseases of the blood and blood-forming organs	1.015428353	9.49E-06	1.626533069
[239.6]	neoplasms	[287.2]	diseases of the blood and blood-forming organs	1.780434339	0.000162014	1.631159218
[239.6]	neoplasms	[287.5]	diseases of the blood and blood-forming organs	1.534075828	0.000913433	1.573910621
[239.6]	neoplasms	[290.8]	mental disorders	3.450519946	0.000365412	3.168638913
[239.6]	neoplasms	[298.8]	mental disorders	2.107743891	0.00042277	1.589523875
[239.6]	neoplasms	[299.80]	mental disorders	90.46831983	0.002605398	1.594728293
[239.6]	neoplasms	[331.0]	diseases of the nervous system	1.641649773	0.001595636	0.542535406
[239.6]	neoplasms	[334.8]	diseases of the nervous system	22.01510444	0.001754459	1.6259548
[239.6]	neoplasms	[335.20]	diseases of the nervous system	1.156375568	5.70E-05	4.743127803
[239.6]	neoplasms	[336.9]	diseases of the nervous system	2.47919056	0.000688663	1.6259548
[239.6]	neoplasms	[340]	diseases of the nervous system	0.911060623	-5.77E-05	0.417656578
[239.6]	neoplasms	[442.9]	diseases of the circulatory system	6.953529787	0.001083193	2.425704868
[239.6]	neoplasms	[446.5]	diseases of the circulatory system	1.271962317	0.000221737	1.599932711
[239.6]	neoplasms	[453.9]	diseases of the circulatory system	5.053935658	0.002343883	1.594728293
[239.6]	neoplasms	[492.8]	diseases of the respiratory system	1.202567449	0.000624517	4.83102464
[239.6]	neoplasms	[501]	diseases of the respiratory system	1.254870496	0.000166836	1.631159218
[239.6]	neoplasms	[502]	diseases of the respiratory system	1.080621961	2.15E-05	1.621328651
[239.6]	neoplasms	[511.8]	diseases of the respiratory system	1.082010319	8.75E-05	1.631159218
[239.6]	neoplasms	[513.0]	diseases of the respiratory system	1.019840148	9.43E-06	1.553092949
[239.6]	neoplasms	[530.11]	diseases of the digestive system	0.947746427	-3.33E-05	3.241500765
[239.6]	neoplasms	[530.81]	diseases of the digestive system	1.187869409	0.000135143	1.6259548
[239.6]	neoplasms	[570]	diseases of the digestive system	0.306607311	-0.000346975	4.83102464
[239.6]	neoplasms	[573.9]	diseases of the digestive system	2.238968472	0.000648942	1.371853036
[239.6]	neoplasms	[577.1]	diseases of the digestive system	0.41147291	-0.000440515	1.579115039
[239.6]	neoplasms	[586]	diseases of the genitourinary system	1.068499561	0.000105805	1.568706203
[239.6]	neoplasms	[691.8]	diseases of the skin and subcutaneous tissue	2.517379334	0.00037465	1.923241814
[239.6]	neoplasms	[695.4]	diseases of the skin and subcutaneous tissue	0.804609848	-8.53E-05	1.547888531
[239.6]	neoplasms	[702]	diseases of the skin and subcutaneous tissue	1.373116001	0.000152795	1.594728293
[239.6]	neoplasms	[706.2]	diseases of the skin and subcutaneous tissue	2.107935731	0.00059809	1.6259548
[239.6]	neoplasms	[710.0]	diseases of the musculoskeletal system and connective tissue	0.660955761	-0.000258507	2.540843461
[239.6]	neoplasms	[710.4]	diseases of the musculoskeletal system and connective tissue	0.53930444	-0.000173796	1.594728293
[239.6]	neoplasms	[714.0]	diseases of the musculoskeletal system and connective tissue	0.707675736	-0.000635454	1.247465151
[239.8]	neoplasms	[368.00]	diseases of the sense organs	7.812098881	0.000675028	44.99479558
[239.8]	neoplasms	[702.1]	diseases of the skin and subcutaneous tissue	0.935180713	-1.86E-05	29.99479558
[240.0]	"endocrine, nutritional and metabolic diseases, and immunity disorders"	[434.0]	diseases of the circulatory system	1.416028609	0.000137245	0.000578269
[240.0]	"endocrine, nutritional and metabolic diseases, and immunity disorders"	[437.0]	diseases of the circulatory system	1.217068051	9.48E-05	0.000578269
[240.0]	"endocrine, nutritional and metabolic diseases, and immunity disorders"	[477.9]	diseases of the respiratory system	2.704041519	0.000287158	0.000578269
[240.0]	"endocrine, nutritional and metabolic diseases, and immunity disorders"	[518.89]	diseases of the respiratory system	0.472784764	-0.000213086	0.000578269
[240.9]	"endocrine, nutritional and metabolic diseases, and immunity disorders"	[242.9]	"endocrine, nutritional and metabolic diseases, and immunity disorders"	3.642869635	0.000542689	7.489591164
[240.9]	"endocrine, nutritional and metabolic diseases, and immunity disorders"	[244.9]	"endocrine, nutritional and metabolic diseases, and immunity disorders"	2.572252775	0.013096453	9.254487778
[240.9]	"endocrine, nutritional and metabolic diseases, and immunity disorders"	[290.8]	mental disorders	0.870554663	-3.84E-05	2.218773492
[240.9]	"endocrine, nutritional and metabolic diseases, and immunity disorders"	[296.80]	mental disorders	1.614133396	0.000628558	1.122619646
[240.9]	"endocrine, nutritional and metabolic diseases, and immunity disorders"	[300.02]	mental disorders	2.305904852	0.001581701	6.891850415
[240.9]	"endocrine, nutritional and metabolic diseases, and immunity disorders"	[331.0]	diseases of the nervous system	1.02908485	0.000144069	0.292660132
[240.9]	"endocrine, nutritional and metabolic diseases, and immunity disorders"	[358.0]	diseases of the nervous system	1.385257724	0.000395553	5.262891139
[240.9]	"endocrine, nutritional and metabolic diseases, and immunity disorders"	[446.4]	diseases of the circulatory system	1.013499577	6.44E-06	7.47397791
[240.9]	"endocrine, nutritional and metabolic diseases, and immunity disorders"	[555.0]	diseases of the digestive system	0.821438083	-0.000133765	1.053110842
[240.9]	"endocrine, nutritional and metabolic diseases, and immunity disorders"	[573.9]	diseases of the digestive system	1.200379075	0.000209057	2.696046219
[240.9]	"endocrine, nutritional and metabolic diseases, and immunity disorders"	[579.0]	diseases of the digestive system	0.618455006	-0.000190161	2.401205925
[240.9]	"endocrine, nutritional and metabolic diseases, and immunity disorders"	[710.0]	diseases of the musculoskeletal system and connective tissue	0.967190205	-4.98E-05	0.640415283
[240.9]	"endocrine, nutritional and metabolic diseases, and immunity disorders"	[710.1]	diseases of the musculoskeletal system and connective tissue	0.286018286	-0.000640993	0.896608544
[240.9]	"endocrine, nutritional and metabolic diseases, and immunity disorders"	[714.0]	diseases of the musculoskeletal system and connective tissue	1.24980958	0.00108167	0.526049034
[240.9]	"endocrine, nutritional and metabolic diseases, and immunity disorders"	[753.13]	congenital anomalies	0.447820577	-0.000228681	3.718773492
[242.9]	"endocrine, nutritional and metabolic diseases, and immunity disorders"	[244.9]	"endocrine, nutritional and metabolic diseases, and immunity disorders"	10.40559898	0.011734259	2.846734021
[243]	"endocrine, nutritional and metabolic diseases, and immunity disorders"	[244.9]	"endocrine, nutritional and metabolic diseases, and immunity disorders"	6.438050709	0.00425858	9.259692196
[243]	"endocrine, nutritional and metabolic diseases, and immunity disorders"	[331.0]	diseases of the nervous system	0.719960134	-0.000130411	0.29786455
[243]	"endocrine, nutritional and metabolic diseases, and immunity disorders"	[714.0]	diseases of the musculoskeletal system and connective tissue	0.469145057	-0.000216099	0.531253452
[243]	"endocrine, nutritional and metabolic diseases, and immunity disorders"	[758.0]	congenital anomalies	450.958636	0.010163755	1.127824064
[244.9]	"endocrine, nutritional and metabolic diseases, and immunity disorders"	[250]	"endocrine, nutritional and metabolic diseases, and immunity disorders"	1.830831554	0.002358017	1.518286689
[244.9]	"endocrine, nutritional and metabolic diseases, and immunity disorders"	[256.4]	"endocrine, nutritional and metabolic diseases, and immunity disorders"	1.318058973	0.000157278	4.086766989
[244.9]	"endocrine, nutritional and metabolic diseases, and immunity disorders"	[260]	"endocrine, nutritional and metabolic diseases, and immunity disorders"	1.36990135	0.002343709	2.831699036
[244.9]	"endocrine, nutritional and metabolic diseases, and immunity disorders"	[272.6]	"endocrine, nutritional and metabolic diseases, and immunity disorders"	2.083958105	0.001086819	2.810303095
[244.9]	"endocrine, nutritional and metabolic diseases, and immunity disorders"	[277.9]	"endocrine, nutritional and metabolic diseases, and immunity disorders"	2.956952788	0.00390346	2.799894259
[244.9]	"endocrine, nutritional and metabolic diseases, and immunity disorders"	[278.00]	"endocrine, nutritional and metabolic diseases, and immunity disorders"	1.660754305	0.000205826	1.64860711
[244.9]	"endocrine, nutritional and metabolic diseases, and immunity disorders"	[286.4]	diseases of the blood and blood-forming organs	1.729952401	0.001718592	2.841529603
[244.9]	"endocrine, nutritional and metabolic diseases, and immunity disorders"	[290.8]	mental disorders	2.004188003	0.001812176	4.432920835
[244.9]	"endocrine, nutritional and metabolic diseases, and immunity disorders"	[296.80]	mental disorders	3.35946156	0.014672015	1.086766989
[244.9]	"endocrine, nutritional and metabolic diseases, and immunity disorders"	[331.0]	diseases of the nervous system	1.454563599	0.01368017	0.985552414
[244.9]	"endocrine, nutritional and metabolic diseases, and immunity disorders"	[335.20]	diseases of the nervous system	1.210655725	0.000928829	1.126950686
[244.9]	"endocrine, nutritional and metabolic diseases, and immunity disorders"	[340]	diseases of the nervous system	1.172029686	0.00135174	1.130103934
[244.9]	"endocrine, nutritional and metabolic diseases, and immunity disorders"	[358.0]	diseases of the nervous system	1.869136035	0.005421701	5.227038482
[244.9]	"endocrine, nutritional and metabolic diseases, and immunity disorders"	[361.9]	diseases of the sense organs	0.965849086	-0.000211175	2.851938439
[244.9]	"endocrine, nutritional and metabolic diseases, and immunity disorders"	[362.0]	diseases of the sense organs	1.729952401	0.000157535	1.442354797
[244.9]	"endocrine, nutritional and metabolic diseases, and immunity disorders"	[362.9]	diseases of the sense organs	1.997109608	0.001234634	1.984202886
[244.9]	"endocrine, nutritional and metabolic diseases, and immunity disorders"	[401.9]	diseases of the circulatory system	1.355058279	0.054706101	1.163690066
[244.9]	"endocrine, nutritional and metabolic diseases, and immunity disorders"	[411.1]	diseases of the circulatory system	1.27007066	0.018786726	6.045406482
[244.9]	"endocrine, nutritional and metabolic diseases, and immunity disorders"	[429.2]	diseases of the circulatory system	1.346084545	0.013563755	5.557920835
[244.9]	"endocrine, nutritional and metabolic diseases, and immunity disorders"	[440]	diseases of the circulatory system	2.003102781	0.000667252	2.266254168
[244.9]	"endocrine, nutritional and metabolic diseases, and immunity disorders"	[440.9]	diseases of the circulatory system	1.281705709	0.008876257	2.815507513
[244.9]	"endocrine, nutritional and metabolic diseases, and immunity disorders"	[442.9]	diseases of the circulatory system	1.412771377	0.00090887	5.075777978
[244.9]	"endocrine, nutritional and metabolic diseases, and immunity disorders"	[516.3]	diseases of the respiratory system	1.451035287	0.00471048	1.884140347
[244.9]	"endocrine, nutritional and metabolic diseases, and immunity disorders"	[555.0]	diseases of the digestive system	1.214047196	0.000974218	1.017258184
[244.9]	"endocrine, nutritional and metabolic diseases, and immunity disorders"	[570]	diseases of the digestive system	1.220237555	0.00133374	2.779076588
[244.9]	"endocrine, nutritional and metabolic diseases, and immunity disorders"	[573.9]	diseases of the digestive system	1.440958033	0.002795144	5.084435987
[244.9]	"endocrine, nutritional and metabolic diseases, and immunity disorders"	[577.0]	diseases of the digestive system	1.199595528	0.005114662	2.789485423
[244.9]	"endocrine, nutritional and metabolic diseases, and immunity disorders"	[577.1]	diseases of the digestive system	1.428089764	0.003877843	6.014179974
[244.9]	"endocrine, nutritional and metabolic diseases, and immunity disorders"	[583.9]	diseases of the genitourinary system	1.798903509	0.003535193	2.240613143
[244.9]	"endocrine, nutritional and metabolic diseases, and immunity disorders"	[586]	diseases of the genitourinary system	1.490611039	0.009170961	2.789485423
[244.9]	"endocrine, nutritional and metabolic diseases, and immunity disorders"	[590.80]	diseases of the genitourinary system	1.416189765	0.005478356	2.846734021
[244.9]	"endocrine, nutritional and metabolic diseases, and immunity disorders"	[695.4]	diseases of the skin and subcutaneous tissue	1.970357127	0.005129646	2.768667752
[244.9]	"endocrine, nutritional and metabolic diseases, and immunity disorders"	[704.01]	diseases of the skin and subcutaneous tissue	4.681047675	0.002316134	2.820711931
[244.9]	"endocrine, nutritional and metabolic diseases, and immunity disorders"	[710.0]	diseases of the musculoskeletal system and connective tissue	2.147984735	0.010592868	1.947846208
[244.9]	"endocrine, nutritional and metabolic diseases, and immunity disorders"	[710.1]	diseases of the musculoskeletal system and connective tissue	2.051284116	0.005734305	1.788590938
[244.9]	"endocrine, nutritional and metabolic diseases, and immunity disorders"	[710.3]	diseases of the musculoskeletal system and connective tissue	2.154811811	0.002762326	2.820711931
[244.9]	"endocrine, nutritional and metabolic diseases, and immunity disorders"	[714.0]	diseases of the musculoskeletal system and connective tissue	1.658219358	0.017316127	1.047471919
[244.9]	"endocrine, nutritional and metabolic diseases, and immunity disorders"	[720.0]	diseases of the musculoskeletal system and connective tissue	1.002965345	1.48E-05	2.799894259
[244.9]	"endocrine, nutritional and metabolic diseases, and immunity disorders"	[720]	diseases of the musculoskeletal system and connective tissue	4.151885764	0.000439082	1.200526469
[244.9]	"endocrine, nutritional and metabolic diseases, and immunity disorders"	[753.13]	congenital anomalies	1.323715878	0.000814533	2.800472528
[244.9]	"endocrine, nutritional and metabolic diseases, and immunity disorders"	[756.4]	congenital anomalies	1.619955428	0.000718447	2.825916349
[244.9]	"endocrine, nutritional and metabolic diseases, and immunity disorders"	[758.0]	congenital anomalies	2.949427045	0.002845723	1.086766989
[245.8]	"endocrine, nutritional and metabolic diseases, and immunity disorders"	[331.0]	diseases of the nervous system	0.468336373	-0.000651219	0.318682222
[245.8]	"endocrine, nutritional and metabolic diseases, and immunity disorders"	[340]	diseases of the nervous system	0.750853988	-7.97E-05	0.558175864
[245.8]	"endocrine, nutritional and metabolic diseases, and immunity disorders"	[710.0]	diseases of the musculoskeletal system and connective tissue	0.54472914	-0.000170978	0.666437373
[245.8]	"endocrine, nutritional and metabolic diseases, and immunity disorders"	[714.0]	diseases of the musculoskeletal system and connective tissue	0.678178582	-0.000344578	0.273433353
[246.8]	"endocrine, nutritional and metabolic diseases, and immunity disorders"	[290.8]	mental disorders	11.00647439	0.000835357	2.244795582
[246.8]	"endocrine, nutritional and metabolic diseases, and immunity disorders"	[358.0]	diseases of the nervous system	0.92178399	-2.26E-05	5.288913229
[250]	"endocrine, nutritional and metabolic diseases, and immunity disorders"	[250.4]	"endocrine, nutritional and metabolic diseases, and immunity disorders"	293.981946	0.013385681	4.13150041
[250]	"endocrine, nutritional and metabolic diseases, and immunity disorders"	[250.6]	"endocrine, nutritional and metabolic diseases, and immunity disorders"	117.6124296	0.007879263	1.010563276
[250]	"endocrine, nutritional and metabolic diseases, and immunity disorders"	[251.1]	"endocrine, nutritional and metabolic diseases, and immunity disorders"	31.1082381	0.003343194	1.5697526
[250]	"endocrine, nutritional and metabolic diseases, and immunity disorders"	[251.2]	"endocrine, nutritional and metabolic diseases, and immunity disorders"	9.387580286	0.008806905	3.190071973
[250]	"endocrine, nutritional and metabolic diseases, and immunity disorders"	[255.0]	"endocrine, nutritional and metabolic diseases, and immunity disorders"	0.919903981	-2.31E-05	2.102919834
[250]	"endocrine, nutritional and metabolic diseases, and immunity disorders"	[260]	"endocrine, nutritional and metabolic diseases, and immunity disorders"	1.216035626	7.68E-05	0.462361057
[250]	"endocrine, nutritional and metabolic diseases, and immunity disorders"	[271.3]	"endocrine, nutritional and metabolic diseases, and immunity disorders"	1.711395536	0.000452398	0.472191624
[250]	"endocrine, nutritional and metabolic diseases, and immunity disorders"	[272.2]	"endocrine, nutritional and metabolic diseases, and immunity disorders"	0.400756639	-0.000262323	1.467719915
[250]	"endocrine, nutritional and metabolic diseases, and immunity disorders"	[272.4]	"endocrine, nutritional and metabolic diseases, and immunity disorders"	0.815746504	-0.000306903	0.472191624
[250]	"endocrine, nutritional and metabolic diseases, and immunity disorders"	[277.9]	"endocrine, nutritional and metabolic diseases, and immunity disorders"	6.130599118	0.000573913	2.076897744
[250]	"endocrine, nutritional and metabolic diseases, and immunity disorders"	[278]	"endocrine, nutritional and metabolic diseases, and immunity disorders"	650.0549065	0.017270111	2.056080072
[250]	"endocrine, nutritional and metabolic diseases, and immunity disorders"	[282.4]	diseases of the blood and blood-forming organs	2.676547374	0.000567841	0.45657837
[250]	"endocrine, nutritional and metabolic diseases, and immunity disorders"	[284.9]	diseases of the blood and blood-forming organs	3.393748162	0.000804989	1.528117256
[250]	"endocrine, nutritional and metabolic diseases, and immunity disorders"	[285.8]	diseases of the blood and blood-forming organs	2.281959363	0.000622304	0.477396042
[250]	"endocrine, nutritional and metabolic diseases, and immunity disorders"	[285.9]	diseases of the blood and blood-forming organs	2.387694603	0.005038682	1.49168633
[250]	"endocrine, nutritional and metabolic diseases, and immunity disorders"	[287.5]	diseases of the blood and blood-forming organs	2.353872694	0.001571523	0.425351862
[250]	"endocrine, nutritional and metabolic diseases, and immunity disorders"	[294.8]	mental disorders	4.912147036	0.001694486	0.466987206
[250]	"endocrine, nutritional and metabolic diseases, and immunity disorders"	[298.8]	mental disorders	4.575073969	0.000926018	1.538526092
[250]	"endocrine, nutritional and metabolic diseases, and immunity disorders"	[299.0]	mental disorders	405.4105869	0.007866881	0.844021901
[250]	"endocrine, nutritional and metabolic diseases, and immunity disorders"	[300.02]	mental disorders	1.803505517	0.000331592	2.097715416
[250]	"endocrine, nutritional and metabolic diseases, and immunity disorders"	[300.3]	mental disorders	1.290586177	7.09E-05	0.45657837
[250]	"endocrine, nutritional and metabolic diseases, and immunity disorders"	[312.9]	mental disorders	14.1847948	0.001939249	0.483178729
[250]	"endocrine, nutritional and metabolic diseases, and immunity disorders"	[322.9]	diseases of the nervous system	1.412421689	9.61E-05	0.48260046
[250]	"endocrine, nutritional and metabolic diseases, and immunity disorders"	[331.0]	diseases of the nervous system	3.618190014	0.004418821	3.909655705
[250]	"endocrine, nutritional and metabolic diseases, and immunity disorders"	[335.20]	diseases of the nervous system	2.510031594	0.000373385	1.419402747
[250]	"endocrine, nutritional and metabolic diseases, and immunity disorders"	[340]	diseases of the nervous system	0.791020153	-9.21E-05	7.252437543
[250]	"endocrine, nutritional and metabolic diseases, and immunity disorders"	[345.9]	diseases of the nervous system	59.39380053	0.004692477	0.654254555
[250]	"endocrine, nutritional and metabolic diseases, and immunity disorders"	[357.5]	diseases of the nervous system	1.597321834	0.000130915	0.48260046
[250]	"endocrine, nutritional and metabolic diseases, and immunity disorders"	[358.0]	diseases of the nervous system	0.627257346	-0.000130396	1.538526092
[250]	"endocrine, nutritional and metabolic diseases, and immunity disorders"	[359.9]	diseases of the nervous system	4.079106846	0.000597201	1.429233314
[250]	"endocrine, nutritional and metabolic diseases, and immunity disorders"	[362.0]	diseases of the sense organs	523.6553414	0.006325647	4.188749007
[250]	"endocrine, nutritional and metabolic diseases, and immunity disorders"	[362.10]	diseases of the sense organs	4.388173252	0.000447981	0.48260046
[250]	"endocrine, nutritional and metabolic diseases, and immunity disorders"	[362.5]	diseases of the sense organs	184.8195322	0.003744815	0.446747803
[250]	"endocrine, nutritional and metabolic diseases, and immunity disorders"	[362.50]	diseases of the sense organs	1.62450707	0.000332699	3.143232212
[250]	"endocrine, nutritional and metabolic diseases, and immunity disorders"	[365.11]	diseases of the sense organs	0.5012255	-0.000195213	0.43055628
[250]	"endocrine, nutritional and metabolic diseases, and immunity disorders"	[382.9]	diseases of the sense organs	1.19837215	8.70E-05	0.466987206
[250]	"endocrine, nutritional and metabolic diseases, and immunity disorders"	[389]	diseases of the sense organs	305.0419464	0.010780839	0.482536208
[250]	"endocrine, nutritional and metabolic diseases, and immunity disorders"	[401.9]	diseases of the circulatory system	1.418758516	0.00361833	8.004190332
[250]	"endocrine, nutritional and metabolic diseases, and immunity disorders"	[405.99]	diseases of the circulatory system	8.251955478	0.000988847	0.48260046
[250]	"endocrine, nutritional and metabolic diseases, and immunity disorders"	[410.9]	diseases of the circulatory system	61.22338568	0.014616652	0.440965116
[250]	"endocrine, nutritional and metabolic diseases, and immunity disorders"	[411.1]	diseases of the circulatory system	0.866996566	-0.000518854	2.656904739
[250]	"endocrine, nutritional and metabolic diseases, and immunity disorders"	[426.6]	diseases of the circulatory system	1.95619713	0.000501392	0.477396042
[250]	"endocrine, nutritional and metabolic diseases, and immunity disorders"	[429.2]	diseases of the circulatory system	2.077786388	0.002368857	2.641291485
[250]	"endocrine, nutritional and metabolic diseases, and immunity disorders"	[429.9]	diseases of the circulatory system	1.271754082	0.000211452	1.026754799
[250]	"endocrine, nutritional and metabolic diseases, and immunity disorders"	[440]	diseases of the circulatory system	55.12161488	0.002018942	5.585278408
[250]	"endocrine, nutritional and metabolic diseases, and immunity disorders"	[440.9]	diseases of the circulatory system	1.953758703	0.001685315	0.994950022
[250]	"endocrine, nutritional and metabolic diseases, and immunity disorders"	[442.9]	diseases of the circulatory system	5.03111617	0.000497767	4.180395846
[250]	"endocrine, nutritional and metabolic diseases, and immunity disorders"	[443.81]	diseases of the circulatory system	11.1294343	0.006522308	1.544308779
[250]	"endocrine, nutritional and metabolic diseases, and immunity disorders"	[446.5]	diseases of the circulatory system	3.513903872	0.001391064	2.097715416
[250]	"endocrine, nutritional and metabolic diseases, and immunity disorders"	[492.8]	diseases of the respiratory system	1.134128521	0.00028065	0.409738608
[250]	"endocrine, nutritional and metabolic diseases, and immunity disorders"	[493.9]	diseases of the respiratory system	48.81532843	0.006286676	0.435760698
[250]	"endocrine, nutritional and metabolic diseases, and immunity disorders"	[501]	diseases of the respiratory system	0.778235692	-9.85E-05	0.48260046
[250]	"endocrine, nutritional and metabolic diseases, and immunity disorders"	[502]	diseases of the respiratory system	2.345600633	0.000243358	1.021550381
[250]	"endocrine, nutritional and metabolic diseases, and immunity disorders"	[512.8]	diseases of the respiratory system	0.801688574	-0.000162638	0.477396042
[250]	"endocrine, nutritional and metabolic diseases, and immunity disorders"	[516.3]	diseases of the respiratory system	1.568669044	0.00033306	1.481855763
[250]	"endocrine, nutritional and metabolic diseases, and immunity disorders"	[518.81]	diseases of the respiratory system	2.320885254	0.002862222	0.477396042
[250]	"endocrine, nutritional and metabolic diseases, and immunity disorders"	[530.11]	diseases of the digestive system	1.234308406	0.000101229	1.005358858
[250]	"endocrine, nutritional and metabolic diseases, and immunity disorders"	[533]	diseases of the digestive system	117.0906353	0.005146495	0.466987206
[250]	"endocrine, nutritional and metabolic diseases, and immunity disorders"	[535.1]	diseases of the digestive system	1.74532388	0.000349626	1.005358858
[250]	"endocrine, nutritional and metabolic diseases, and immunity disorders"	[570]	diseases of the digestive system	0.665522569	-0.000113594	4.251202023
[250]	"endocrine, nutritional and metabolic diseases, and immunity disorders"	[573.9]	diseases of the digestive system	1.21497759	7.64E-05	0.405112459
[250]	"endocrine, nutritional and metabolic diseases, and immunity disorders"	[577.0]	diseases of the digestive system	1.091118462	0.000130943	3.164049883
[250]	"endocrine, nutritional and metabolic diseases, and immunity disorders"	[577.1]	diseases of the digestive system	0.595429393	-0.000205522	2.625678232
[250]	"endocrine, nutritional and metabolic diseases, and immunity disorders"	[583.9]	diseases of the genitourinary system	2.492113463	0.000370279	2.030057982
[250]	"endocrine, nutritional and metabolic diseases, and immunity disorders"	[586]	diseases of the genitourinary system	5.622515689	0.004845787	1.51770842
[250]	"endocrine, nutritional and metabolic diseases, and immunity disorders"	[691.8]	diseases of the skin and subcutaneous tissue	2.732114825	0.000290254	3.551493414
[250]	"endocrine, nutritional and metabolic diseases, and immunity disorders"	[694.4]	diseases of the skin and subcutaneous tissue	13.12556469	0.001854031	1.020972112
[250]	"endocrine, nutritional and metabolic diseases, and immunity disorders"	[694.5]	diseases of the skin and subcutaneous tissue	6.080178129	0.001141384	0.461782788
[250]	"endocrine, nutritional and metabolic diseases, and immunity disorders"	[695.4]	diseases of the skin and subcutaneous tissue	1.746488076	0.000221303	0.399329773
[250]	"endocrine, nutritional and metabolic diseases, and immunity disorders"	[696.0]	diseases of the skin and subcutaneous tissue	1.385637066	9.07E-05	0.989745604
[250]	"endocrine, nutritional and metabolic diseases, and immunity disorders"	[704.01]	diseases of the skin and subcutaneous tissue	61.60651075	0.002138552	1.00015444
[250]	"endocrine, nutritional and metabolic diseases, and immunity disorders"	[710.0]	diseases of the musculoskeletal system and connective tissue	1.434672168	0.00022493	6.730193162
[250]	"endocrine, nutritional and metabolic diseases, and immunity disorders"	[710.1]	diseases of the musculoskeletal system and connective tissue	1.640481424	0.000195919	3.525471324
[250]	"endocrine, nutritional and metabolic diseases, and immunity disorders"	[710.2]	diseases of the musculoskeletal system and connective tissue	0.911762057	-2.56E-05	0.963723514
[250]	"endocrine, nutritional and metabolic diseases, and immunity disorders"	[710.3]	diseases of the musculoskeletal system and connective tissue	4.263137107	0.000437731	1.00015444
[250]	"endocrine, nutritional and metabolic diseases, and immunity disorders"	[714.0]	diseases of the musculoskeletal system and connective tissue	1.357468396	0.000527383	6.260479976
[250]	"endocrine, nutritional and metabolic diseases, and immunity disorders"	[714]	diseases of the musculoskeletal system and connective tissue	310.3142764	0.013754946	0.451373952
[250]	"endocrine, nutritional and metabolic diseases, and immunity disorders"	[720.0]	diseases of the musculoskeletal system and connective tissue	0.985704172	-3.99E-06	2.076897744
[250]	"endocrine, nutritional and metabolic diseases, and immunity disorders"	[720]	diseases of the musculoskeletal system and connective tissue	2513.545639	0.019628982	5.239470221
[250]	"endocrine, nutritional and metabolic diseases, and immunity disorders"	[733.42]	diseases of the musculoskeletal system and connective tissue	0.510343872	-0.000268718	0.461782788
[250]	"endocrine, nutritional and metabolic diseases, and immunity disorders"	[780.09]	"symptoms, signs, and ill-defined conditions"	2.395547798	0.000661164	0.48260046
[250]	"endocrine, nutritional and metabolic diseases, and immunity disorders"	[791.0]	"symptoms, signs, and ill-defined conditions"	3.962440201	0.001090974	2.076897744
[250.1]	"endocrine, nutritional and metabolic diseases, and immunity disorders"	[401.9]	diseases of the circulatory system	1.46620388	0.002952791	1.226078829
[250.4]	"endocrine, nutritional and metabolic diseases, and immunity disorders"	[250.6]	"endocrine, nutritional and metabolic diseases, and immunity disorders"	1223.287175	0.023706711	2.37397791
[250.4]	"endocrine, nutritional and metabolic diseases, and immunity disorders"	[251.2]	"endocrine, nutritional and metabolic diseases, and immunity disorders"	17.0020329	0.00482302	4.758364656
[250.4]	"endocrine, nutritional and metabolic diseases, and immunity disorders"	[272.4]	"endocrine, nutritional and metabolic diseases, and immunity disorders"	0.341333736	-0.000314926	1.184386746
[250.4]	"endocrine, nutritional and metabolic diseases, and immunity disorders"	[331.0]	diseases of the nervous system	1.995678968	0.000482372	2.312353575
[250.4]	"endocrine, nutritional and metabolic diseases, and immunity disorders"	[357.2]	diseases of the nervous system	21.64711657	0.006409311	1.194795582
[250.4]	"endocrine, nutritional and metabolic diseases, and immunity disorders"	[362.02]	diseases of the sense organs	58.64001583	0.005107555	2.368773492
[250.4]	"endocrine, nutritional and metabolic diseases, and immunity disorders"	[362.50]	diseases of the sense organs	3.285430964	0.000349494	2.087946403
[250.4]	"endocrine, nutritional and metabolic diseases, and immunity disorders"	[362.9]	diseases of the sense organs	193.0419424	0.00382787	3.495911641
[250.4]	"endocrine, nutritional and metabolic diseases, and immunity disorders"	[401.9]	diseases of the circulatory system	1.300352112	0.000744959	2.233458625
[250.4]	"endocrine, nutritional and metabolic diseases, and immunity disorders"	[410.9]	diseases of the circulatory system	63.22683852	0.004335286	1.153160238
[250.4]	"endocrine, nutritional and metabolic diseases, and immunity disorders"	[429.2]	diseases of the circulatory system	1.191160866	0.000120604	4.758364656
[250.4]	"endocrine, nutritional and metabolic diseases, and immunity disorders"	[429.9]	diseases of the circulatory system	1.543210363	0.000121328	1.190169433
[250.4]	"endocrine, nutritional and metabolic diseases, and immunity disorders"	[443.81]	diseases of the circulatory system	18.00668707	0.003143353	3.558942925
[250.4]	"endocrine, nutritional and metabolic diseases, and immunity disorders"	[577.0]	diseases of the digestive system	2.739347621	0.000717494	1.132342566
[250.4]	"endocrine, nutritional and metabolic diseases, and immunity disorders"	[577.1]	diseases of the digestive system	7.225239707	0.000907773	3.542751402
[250.4]	"endocrine, nutritional and metabolic diseases, and immunity disorders"	[583.9]	diseases of the genitourinary system	15.12027905	0.001005837	2.295911641
[250.4]	"endocrine, nutritional and metabolic diseases, and immunity disorders"	[586]	diseases of the genitourinary system	27.29057322	0.007911216	4.732342566
[250.4]	"endocrine, nutritional and metabolic diseases, and immunity disorders"	[714.0]	diseases of the musculoskeletal system and connective tissue	0.433479058	-0.000239917	2.588609826
[250.4]	"endocrine, nutritional and metabolic diseases, and immunity disorders"	[791.0]	"symptoms, signs, and ill-defined conditions"	6.868891744	0.000620409	5.942751402
[250.6]	"endocrine, nutritional and metabolic diseases, and immunity disorders"	[285.9]	diseases of the blood and blood-forming organs	2.34185968	0.002068372	2.196200132
[250.6]	"endocrine, nutritional and metabolic diseases, and immunity disorders"	[331.0]	diseases of the nervous system	1.520771406	0.000373122	0.662237019
[250.6]	"endocrine, nutritional and metabolic diseases, and immunity disorders"	[357.2]	diseases of the nervous system	66.34976283	0.030001094	9.994795582
[250.6]	"endocrine, nutritional and metabolic diseases, and immunity disorders"	[411.1]	diseases of the circulatory system	0.919148067	-0.000133897	9.97397791
[250.6]	"endocrine, nutritional and metabolic diseases, and immunity disorders"	[440]	diseases of the circulatory system	305.8217938	0.004827224	2.97397791
[250.6]	"endocrine, nutritional and metabolic diseases, and immunity disorders"	[482.9]	diseases of the respiratory system	3.055180624	0.000564738	9.994795582
[250.6]	"endocrine, nutritional and metabolic diseases, and immunity disorders"	[577.0]	diseases of the digestive system	0.834988312	-0.000100667	3.57397791
[250.6]	"endocrine, nutritional and metabolic diseases, and immunity disorders"	[710.4]	diseases of the musculoskeletal system and connective tissue	6.494725129	0.000597226	5.59897791
[250.6]	"endocrine, nutritional and metabolic diseases, and immunity disorders"	[714.0]	diseases of the musculoskeletal system and connective tissue	1.189169823	0.000118478	0.809891223
[250.6]	"endocrine, nutritional and metabolic diseases, and immunity disorders"	[780.09]	"symptoms, signs, and ill-defined conditions"	1.898686662	0.000180747	9.994795582
[251.1]	"endocrine, nutritional and metabolic diseases, and immunity disorders"	[251.2]	"endocrine, nutritional and metabolic diseases, and immunity disorders"	28.92954816	0.020459002	4.690269099
[251.1]	"endocrine, nutritional and metabolic diseases, and immunity disorders"	[331.0]	diseases of the nervous system	2.252548539	0.001474802	0.308273386
[251.1]	"endocrine, nutritional and metabolic diseases, and immunity disorders"	[401.9]	diseases of the circulatory system	1.296145143	0.001785184	2.599771361
[251.1]	"endocrine, nutritional and metabolic diseases, and immunity disorders"	[429.2]	diseases of the circulatory system	1.781434147	0.001198208	5.609386746
[251.2]	"endocrine, nutritional and metabolic diseases, and immunity disorders"	[255.4]	"endocrine, nutritional and metabolic diseases, and immunity disorders"	3.923757863	0.009178263	4.675234114
[251.2]	"endocrine, nutritional and metabolic diseases, and immunity disorders"	[277.9]	"endocrine, nutritional and metabolic diseases, and immunity disorders"	4.254655062	0.002401746	3.436625526
[251.2]	"endocrine, nutritional and metabolic diseases, and immunity disorders"	[278.00]	"endocrine, nutritional and metabolic diseases, and immunity disorders"	5.814695252	0.000554858	1.723070539
[251.2]	"endocrine, nutritional and metabolic diseases, and immunity disorders"	[285.9]	diseases of the blood and blood-forming organs	2.435175187	0.034377343	2.180586878
[251.2]	"endocrine, nutritional and metabolic diseases, and immunity disorders"	[287.0]	diseases of the blood and blood-forming organs	2.277465687	0.001391781	4.679860263
[251.2]	"endocrine, nutritional and metabolic diseases, and immunity disorders"	[297.3]	mental disorders	2.443149265	0.000362852	4.700677935
[251.2]	"endocrine, nutritional and metabolic diseases, and immunity disorders"	[331.0]	diseases of the nervous system	1.746944975	0.008316452	1.010996235
[251.2]	"endocrine, nutritional and metabolic diseases, and immunity disorders"	[340]	diseases of the nervous system	0.759409155	-0.000699393	0.521744938
[251.2]	"endocrine, nutritional and metabolic diseases, and immunity disorders"	[359.9]	diseases of the nervous system	2.595003561	0.002040807	1.269840066
[251.2]	"endocrine, nutritional and metabolic diseases, and immunity disorders"	[362.50]	diseases of the sense organs	1.246417721	0.000866024	2.244078942
[251.2]	"endocrine, nutritional and metabolic diseases, and immunity disorders"	[362.9]	diseases of the sense organs	3.680186868	0.001227759	2.266056964
[251.2]	"endocrine, nutritional and metabolic diseases, and immunity disorders"	[395.9]	diseases of the circulatory system	0.784356374	-0.0001172	4.700677935
[251.2]	"endocrine, nutritional and metabolic diseases, and immunity disorders"	[401.9]	diseases of the circulatory system	1.405880847	0.02313595	5.342980041
[251.2]	"endocrine, nutritional and metabolic diseases, and immunity disorders"	[410.9]	diseases of the circulatory system	2.621675409	0.002596516	4.168890972
[251.2]	"endocrine, nutritional and metabolic diseases, and immunity disorders"	[416.0]	diseases of the circulatory system	1.785145564	0.005336926	4.685064681
[251.2]	"endocrine, nutritional and metabolic diseases, and immunity disorders"	[429.2]	diseases of the circulatory system	1.943469847	0.013679757	5.583364656
[251.2]	"endocrine, nutritional and metabolic diseases, and immunity disorders"	[442.9]	diseases of the circulatory system	1.629418205	0.000512725	2.529793228
[251.2]	"endocrine, nutritional and metabolic diseases, and immunity disorders"	[535.1]	diseases of the digestive system	1.679614227	0.002103129	4.674655845
[251.2]	"endocrine, nutritional and metabolic diseases, and immunity disorders"	[570]	diseases of the digestive system	2.540311154	0.003450967	2.958364656
[251.2]	"endocrine, nutritional and metabolic diseases, and immunity disorders"	[586]	diseases of the genitourinary system	4.279241109	0.022677937	3.035287733
[251.2]	"endocrine, nutritional and metabolic diseases, and immunity disorders"	[593.7]	diseases of the genitourinary system	1.455493179	0.000419701	4.690269099
[251.2]	"endocrine, nutritional and metabolic diseases, and immunity disorders"	[691.8]	diseases of the skin and subcutaneous tissue	1.896096278	0.000990604	0.992847415
[251.2]	"endocrine, nutritional and metabolic diseases, and immunity disorders"	[710.0]	diseases of the musculoskeletal system and connective tissue	1.254540414	0.000868934	1.301648238
[251.2]	"endocrine, nutritional and metabolic diseases, and immunity disorders"	[710.1]	diseases of the musculoskeletal system and connective tissue	1.214399217	0.00043265	1.814034759
[251.2]	"endocrine, nutritional and metabolic diseases, and immunity disorders"	[710.2]	diseases of the musculoskeletal system and connective tissue	0.696042307	-0.00058176	3.172650371
[251.2]	"endocrine, nutritional and metabolic diseases, and immunity disorders"	[714.0]	diseases of the musculoskeletal system and connective tissue	1.068525372	0.000666936	0.237002427
[251.2]	"endocrine, nutritional and metabolic diseases, and immunity disorders"	[720.0]	diseases of the musculoskeletal system and connective tissue	1.094530871	0.000174005	4.244078942
[251.2]	"endocrine, nutritional and metabolic diseases, and immunity disorders"	[791.0]	"symptoms, signs, and ill-defined conditions"	3.457074918	0.005969355	8.529793228
[251.8]	"endocrine, nutritional and metabolic diseases, and immunity disorders"	[266.2]	"endocrine, nutritional and metabolic diseases, and immunity disorders"	1.306095622	0.000514898	0.000578269
[251.8]	"endocrine, nutritional and metabolic diseases, and immunity disorders"	[274.89]	"endocrine, nutritional and metabolic diseases, and immunity disorders"	2.52847718	0.000376653	0.000578269
[251.8]	"endocrine, nutritional and metabolic diseases, and immunity disorders"	[280.8]	diseases of the blood and blood-forming organs	1.727436875	0.000531362	0.000578269
[251.8]	"endocrine, nutritional and metabolic diseases, and immunity disorders"	[283.0]	diseases of the blood and blood-forming organs	20.79844898	0.015123806	0.000578269
[251.8]	"endocrine, nutritional and metabolic diseases, and immunity disorders"	[285.0]	diseases of the blood and blood-forming organs	2.638439858	0.001218551	0.000578269
[251.8]	"endocrine, nutritional and metabolic diseases, and immunity disorders"	[289.0]	diseases of the blood and blood-forming organs	6.340674805	0.004197959	0.000578269
[251.8]	"endocrine, nutritional and metabolic diseases, and immunity disorders"	[289.50]	diseases of the blood and blood-forming organs	5.74404055	0.000548436	0.000578269
[251.8]	"endocrine, nutritional and metabolic diseases, and immunity disorders"	[292.0]	mental disorders	2.491962184	0.001283351	0.000578269
[251.8]	"endocrine, nutritional and metabolic diseases, and immunity disorders"	[341.9]	diseases of the nervous system	5.73513506	0.001449486	0.000578269
[251.8]	"endocrine, nutritional and metabolic diseases, and immunity disorders"	[346.1]	diseases of the nervous system	2.519436141	0.000375096	0.000578269
[251.8]	"endocrine, nutritional and metabolic diseases, and immunity disorders"	[365.04]	diseases of the sense organs	1.066501979	1.78E-05	0.000578269
[251.8]	"endocrine, nutritional and metabolic diseases, and immunity disorders"	[434.0]	diseases of the circulatory system	0.872320453	-0.00026845	0.000578269
[251.8]	"endocrine, nutritional and metabolic diseases, and immunity disorders"	[437.0]	diseases of the circulatory system	0.739757447	-0.000724103	0.000578269
[251.8]	"endocrine, nutritional and metabolic diseases, and immunity disorders"	[477.9]	diseases of the respiratory system	3.531451484	0.002718807	0.000578269
[251.8]	"endocrine, nutritional and metabolic diseases, and immunity disorders"	[503]	diseases of the respiratory system	14.61156859	0.001708862	0.000578269
[251.8]	"endocrine, nutritional and metabolic diseases, and immunity disorders"	[518.3]	diseases of the respiratory system	4.584120489	0.004935274	0.000578269
[251.8]	"endocrine, nutritional and metabolic diseases, and immunity disorders"	[518.89]	diseases of the respiratory system	3.995964409	0.00771742	0.000578269
[251.8]	"endocrine, nutritional and metabolic diseases, and immunity disorders"	[523.4]	diseases of the digestive system	3.128475958	0.000816761	0.000578269
[251.8]	"endocrine, nutritional and metabolic diseases, and immunity disorders"	[572.4]	diseases of the digestive system	1.889014229	0.000439042	0.000578269
[251.8]	"endocrine, nutritional and metabolic diseases, and immunity disorders"	[572.8]	diseases of the digestive system	1.903644563	0.000703027	0.000578269
[251.8]	"endocrine, nutritional and metabolic diseases, and immunity disorders"	[588.0]	diseases of the genitourinary system	0.927108299	-2.10E-05	0.000578269
[251.8]	"endocrine, nutritional and metabolic diseases, and immunity disorders"	[623.8]	diseases of the genitourinary system	1.519134728	0.000387159	0.000578269
[251.8]	"endocrine, nutritional and metabolic diseases, and immunity disorders"	[686.8]	diseases of the skin and subcutaneous tissue	1.840226572	0.000297258	0.000578269
[251.8]	"endocrine, nutritional and metabolic diseases, and immunity disorders"	[703.8]	diseases of the skin and subcutaneous tissue	1.312434448	0.000239022	0.000578269
[251.8]	"endocrine, nutritional and metabolic diseases, and immunity disorders"	[708.9]	diseases of the skin and subcutaneous tissue	2.73000894	0.001085685	0.000578269
[251.8]	"endocrine, nutritional and metabolic diseases, and immunity disorders"	[729.1]	diseases of the musculoskeletal system and connective tissue	2.699166071	0.002221628	0.000578269
[251.8]	"endocrine, nutritional and metabolic diseases, and immunity disorders"	[745.4]	congenital anomalies	0.766983644	-7.37E-05	0.000578269
[251.8]	"endocrine, nutritional and metabolic diseases, and immunity disorders"	[790.99]	"symptoms, signs, and ill-defined conditions"	6.109268561	0.000809968	0.000578269
[252.1]	"endocrine, nutritional and metabolic diseases, and immunity disorders"	[284.9]	diseases of the blood and blood-forming organs	2.624506244	0.000921561	4.270101032
[252.1]	"endocrine, nutritional and metabolic diseases, and immunity disorders"	[345.9]	diseases of the nervous system	12.52672906	0.001562545	1.065467827
[252.1]	"endocrine, nutritional and metabolic diseases, and immunity disorders"	[691.8]	diseases of the skin and subcutaneous tissue	1.920765123	0.00026028	1.018869505
[253.5]	"endocrine, nutritional and metabolic diseases, and immunity disorders"	[588.1]	diseases of the genitourinary system	692.5648835	0.069431833	24.27530545
[255.0]	"endocrine, nutritional and metabolic diseases, and immunity disorders"	[256.4]	"endocrine, nutritional and metabolic diseases, and immunity disorders"	30.29842478	0.001474438	1.353388877
[255.0]	"endocrine, nutritional and metabolic diseases, and immunity disorders"	[277.9]	"endocrine, nutritional and metabolic diseases, and immunity disorders"	3.72448929	0.000553064	3.447034362
[255.0]	"endocrine, nutritional and metabolic diseases, and immunity disorders"	[285.9]	diseases of the blood and blood-forming organs	1.73381031	0.004835253	2.190995714
[255.0]	"endocrine, nutritional and metabolic diseases, and immunity disorders"	[287.0]	diseases of the blood and blood-forming organs	9.398750391	0.002517123	8.155796092
[255.0]	"endocrine, nutritional and metabolic diseases, and immunity disorders"	[287.5]	diseases of the blood and blood-forming organs	2.406644907	0.002963056	3.168773492
[255.0]	"endocrine, nutritional and metabolic diseases, and immunity disorders"	[300.02]	mental disorders	5.204450666	0.003148743	6.891850415
[255.0]	"endocrine, nutritional and metabolic diseases, and immunity disorders"	[300.3]	mental disorders	2.74421962	0.000771815	8.150591674
[255.0]	"endocrine, nutritional and metabolic diseases, and immunity disorders"	[340]	diseases of the nervous system	1.681974487	0.000545354	1.165956591
[255.0]	"endocrine, nutritional and metabolic diseases, and immunity disorders"	[362.10]	diseases of the sense organs	1.332961425	7.99E-05	8.176613764
[255.0]	"endocrine, nutritional and metabolic diseases, and immunity disorders"	[375.15]	diseases of the sense organs	7.893042431	0.001664868	8.176613764
[255.0]	"endocrine, nutritional and metabolic diseases, and immunity disorders"	[405.99]	diseases of the circulatory system	16.29311221	0.003784271	8.176613764
[255.0]	"endocrine, nutritional and metabolic diseases, and immunity disorders"	[411.1]	diseases of the circulatory system	1.055120803	0.00039022	8.155796092
[255.0]	"endocrine, nutritional and metabolic diseases, and immunity disorders"	[429.9]	diseases of the circulatory system	2.279234278	0.001806331	8.171987615
[255.0]	"endocrine, nutritional and metabolic diseases, and immunity disorders"	[442.9]	diseases of the circulatory system	1.52826322	0.000118376	2.540202064
[255.0]	"endocrine, nutritional and metabolic diseases, and immunity disorders"	[516.3]	diseases of the respiratory system	8.917403078	0.008415076	4.359017395
[255.0]	"endocrine, nutritional and metabolic diseases, and immunity disorders"	[523.1]	diseases of the digestive system	1.255789974	6.32E-05	8.155796092
[255.0]	"endocrine, nutritional and metabolic diseases, and immunity disorders"	[555.0]	diseases of the digestive system	7.155766678	0.002851342	2.137448191
[255.0]	"endocrine, nutritional and metabolic diseases, and immunity disorders"	[570]	diseases of the digestive system	2.830248958	0.001128004	2.968773492
[255.0]	"endocrine, nutritional and metabolic diseases, and immunity disorders"	[577.1]	diseases of the digestive system	1.446951825	0.000412038	4.254487778
[255.0]	"endocrine, nutritional and metabolic diseases, and immunity disorders"	[617.0]	diseases of the genitourinary system	0.403736897	-0.000637424	5.593773492
[255.0]	"endocrine, nutritional and metabolic diseases, and immunity disorders"	[710.0]	diseases of the musculoskeletal system and connective tissue	14.3813756	0.012566053	0.640415283
[255.0]	"endocrine, nutritional and metabolic diseases, and immunity disorders"	[714.0]	diseases of the musculoskeletal system and connective tissue	10.73189063	0.026055416	0.804686805
[255.1]	"endocrine, nutritional and metabolic diseases, and immunity disorders"	[255.2]	"endocrine, nutritional and metabolic diseases, and immunity disorders"	39.69561763	0.001700992	6.143437318
[255.1]	"endocrine, nutritional and metabolic diseases, and immunity disorders"	[255.4]	"endocrine, nutritional and metabolic diseases, and immunity disorders"	20.62569206	0.00888218	5.322924497
[255.1]	"endocrine, nutritional and metabolic diseases, and immunity disorders"	[494]	diseases of the respiratory system	1.068920024	4.53E-05	12.84673402
[255.4]	"endocrine, nutritional and metabolic diseases, and immunity disorders"	[287.0]	diseases of the blood and blood-forming organs	4.411182029	0.001684282	5.307311243
[255.4]	"endocrine, nutritional and metabolic diseases, and immunity disorders"	[300.02]	mental disorders	1.666689703	0.000822568	5.296902408
[255.4]	"endocrine, nutritional and metabolic diseases, and immunity disorders"	[401.9]	diseases of the circulatory system	0.892177057	-0.002785404	2.584736376
[255.4]	"endocrine, nutritional and metabolic diseases, and immunity disorders"	[446.5]	diseases of the circulatory system	9.474909501	0.014020584	5.296902408
[255.4]	"endocrine, nutritional and metabolic diseases, and immunity disorders"	[494]	diseases of the respiratory system	2.761944158	0.003639712	5.312515661
[255.4]	"endocrine, nutritional and metabolic diseases, and immunity disorders"	[530.0]	diseases of the digestive system	2.414470448	0.001382215	5.317720079
[255.4]	"endocrine, nutritional and metabolic diseases, and immunity disorders"	[555.0]	diseases of the digestive system	5.673409667	0.003566327	1.05368911
[255.4]	"endocrine, nutritional and metabolic diseases, and immunity disorders"	[694.4]	diseases of the skin and subcutaneous tissue	6.983850518	0.002735447	5.317720079
[255.4]	"endocrine, nutritional and metabolic diseases, and immunity disorders"	[704.01]	diseases of the skin and subcutaneous tissue	6.900966843	0.000622524	5.296902408
[255.4]	"endocrine, nutritional and metabolic diseases, and immunity disorders"	[710.0]	diseases of the musculoskeletal system and connective tissue	8.388928735	0.011431409	0.640993552
[255.4]	"endocrine, nutritional and metabolic diseases, and immunity disorders"	[791.0]	"symptoms, signs, and ill-defined conditions"	1.394988703	0.000434892	4.255066047
[256.4]	"endocrine, nutritional and metabolic diseases, and immunity disorders"	[277.9]	"endocrine, nutritional and metabolic diseases, and immunity disorders"	201.9205265	0.003915883	2.711982172
[256.4]	"endocrine, nutritional and metabolic diseases, and immunity disorders"	[285.9]	diseases of the blood and blood-forming organs	2.07499531	0.000680076	1.290935861
[256.4]	"endocrine, nutritional and metabolic diseases, and immunity disorders"	[411.1]	diseases of the circulatory system	0.54565298	-0.000308814	2.743208679
[256.4]	"endocrine, nutritional and metabolic diseases, and immunity disorders"	[441.2]	diseases of the circulatory system	10.73209954	0.000823312	1.369002131
[256.4]	"endocrine, nutritional and metabolic diseases, and immunity disorders"	[492.8]	diseases of the respiratory system	1.185848668	6.78E-05	1.306549115
[256.4]	"endocrine, nutritional and metabolic diseases, and immunity disorders"	[530.11]	diseases of the digestive system	13.55126954	0.00094478	2.738004261
[256.4]	"endocrine, nutritional and metabolic diseases, and immunity disorders"	[577.0]	diseases of the digestive system	3.717686057	0.000680458	2.701573336
[256.4]	"endocrine, nutritional and metabolic diseases, and immunity disorders"	[577.1]	diseases of the digestive system	9.80568246	0.000779389	2.711982172
[256.4]	"endocrine, nutritional and metabolic diseases, and immunity disorders"	[586]	diseases of the genitourinary system	2.314825407	0.00024015	1.316957951
[256.4]	"endocrine, nutritional and metabolic diseases, and immunity disorders"	[620.2]	diseases of the genitourinary system	15.26204112	0.001431269	1.374206549
[256.4]	"endocrine, nutritional and metabolic diseases, and immunity disorders"	[621.0]	diseases of the genitourinary system	10.42977926	0.000809232	2.753617515
[256.4]	"endocrine, nutritional and metabolic diseases, and immunity disorders"	[714.0]	diseases of the musculoskeletal system and connective tissue	2.353172031	0.000347832	2.614631916
[256.4]	"endocrine, nutritional and metabolic diseases, and immunity disorders"	[753.13]	congenital anomalies	126.8967135	0.003095245	1.174098902
[259.4]	"endocrine, nutritional and metabolic diseases, and immunity disorders"	[331.0]	diseases of the nervous system	1.613527677	0.000269903	0.313477804
[259.4]	"endocrine, nutritional and metabolic diseases, and immunity disorders"	[759.89]	congenital anomalies	256.8758471	0.004421336	0.953446586
[259.8]	"endocrine, nutritional and metabolic diseases, and immunity disorders"	[710.1]	diseases of the musculoskeletal system and connective tissue	2.929431115	0.000312286	0.917426216
[259.9]	"endocrine, nutritional and metabolic diseases, and immunity disorders"	[279.4]	"endocrine, nutritional and metabolic diseases, and immunity disorders"	6.151408703	0.000575261	9.995373851
[260]	"endocrine, nutritional and metabolic diseases, and immunity disorders"	[272.9]	"endocrine, nutritional and metabolic diseases, and immunity disorders"	0.506885079	-0.000332451	6.127824064
[260]	"endocrine, nutritional and metabolic diseases, and immunity disorders"	[278]	"endocrine, nutritional and metabolic diseases, and immunity disorders"	21.75236141	0.001232722	2.641222845
[260]	"endocrine, nutritional and metabolic diseases, and immunity disorders"	[285.9]	diseases of the blood and blood-forming organs	2.825728011	0.014799362	2.196778401
[260]	"endocrine, nutritional and metabolic diseases, and immunity disorders"	[307.1]	mental disorders	4.406182637	0.000778684	3.43609464
[260]	"endocrine, nutritional and metabolic diseases, and immunity disorders"	[307.50]	mental disorders	2.797421201	0.000297734	6.133028482
[260]	"endocrine, nutritional and metabolic diseases, and immunity disorders"	[331.0]	diseases of the nervous system	2.465489025	0.005521685	0.298442818
[260]	"endocrine, nutritional and metabolic diseases, and immunity disorders"	[340]	diseases of the nervous system	2.382245018	0.001359775	0.53793646
[260]	"endocrine, nutritional and metabolic diseases, and immunity disorders"	[411.1]	diseases of the circulatory system	0.817133156	-0.001592578	6.127824064
[260]	"endocrine, nutritional and metabolic diseases, and immunity disorders"	[440]	diseases of the circulatory system	11.06699089	0.000838372	0.574556179
[260]	"endocrine, nutritional and metabolic diseases, and immunity disorders"	[442.9]	diseases of the circulatory system	3.030352991	0.000559701	2.54598475
[260]	"endocrine, nutritional and metabolic diseases, and immunity disorders"	[577.0]	diseases of the digestive system	2.734576623	0.005564829	3.574556179
[260]	"endocrine, nutritional and metabolic diseases, and immunity disorders"	[577.1]	diseases of the digestive system	4.542777709	0.004017829	4.260270465
[260]	"endocrine, nutritional and metabolic diseases, and immunity disorders"	[714.0]	diseases of the musculoskeletal system and connective tissue	1.886294504	0.002919109	0.25319395
[260]	"endocrine, nutritional and metabolic diseases, and immunity disorders"	[758.0]	congenital anomalies	4.596127365	0.000657223	1.128402333
[261]	"endocrine, nutritional and metabolic diseases, and immunity disorders"	[307.1]	mental disorders	51.35961886	0.016411275	3.456334044
[263.9]	"endocrine, nutritional and metabolic diseases, and immunity disorders"	[492.8]	diseases of the respiratory system	2.24949753	0.03134998	2.984386746
[263.9]	"endocrine, nutritional and metabolic diseases, and immunity disorders"	[516.3]	diseases of the respiratory system	2.081699023	0.007596746	2.179508697
[263.9]	"endocrine, nutritional and metabolic diseases, and immunity disorders"	[577.1]	diseases of the digestive system	3.798955335	0.017049747	4.270101032
[263.9]	"endocrine, nutritional and metabolic diseases, and immunity disorders"	[577.8]	diseases of the digestive system	3.881604664	0.011663199	12.8415296
[263.9]	"endocrine, nutritional and metabolic diseases, and immunity disorders"	[702.0]	diseases of the skin and subcutaneous tissue	1.851112755	0.002250972	11.23438675
[264.8]	"endocrine, nutritional and metabolic diseases, and immunity disorders"	[518.3]	diseases of the respiratory system	29.44002836	0.001453025	0.000578269
[264.8]	"endocrine, nutritional and metabolic diseases, and immunity disorders"	[703.8]	diseases of the skin and subcutaneous tissue	95.24413993	0.002675144	0.000578269
[266.2]	"endocrine, nutritional and metabolic diseases, and immunity disorders"	[274.89]	"endocrine, nutritional and metabolic diseases, and immunity disorders"	2.007737949	0.000441081	0.000578269
[266.2]	"endocrine, nutritional and metabolic diseases, and immunity disorders"	[280.8]	diseases of the blood and blood-forming organs	3.840680734	0.003685578	0.000578269
[266.2]	"endocrine, nutritional and metabolic diseases, and immunity disorders"	[282.4]	diseases of the blood and blood-forming organs	2.21627246	0.00178483	0.000578269
[266.2]	"endocrine, nutritional and metabolic diseases, and immunity disorders"	[283.0]	diseases of the blood and blood-forming organs	3.804724678	0.003805471	0.000578269
[266.2]	"endocrine, nutritional and metabolic diseases, and immunity disorders"	[285.0]	diseases of the blood and blood-forming organs	3.17566056	0.002874038	0.000578269
[266.2]	"endocrine, nutritional and metabolic diseases, and immunity disorders"	[289.0]	diseases of the blood and blood-forming organs	1.184662222	0.000257815	0.000578269
[266.2]	"endocrine, nutritional and metabolic diseases, and immunity disorders"	[289.50]	diseases of the blood and blood-forming organs	1.824422745	0.000169284	0.000578269
[266.2]	"endocrine, nutritional and metabolic diseases, and immunity disorders"	[290.4]	mental disorders	7.157650002	0.002018659	0.000578269
[266.2]	"endocrine, nutritional and metabolic diseases, and immunity disorders"	[292.0]	mental disorders	2.506408062	0.00230154	0.000578269
[266.2]	"endocrine, nutritional and metabolic diseases, and immunity disorders"	[341.9]	diseases of the nervous system	4.163643846	0.001720116	0.000578269
[266.2]	"endocrine, nutritional and metabolic diseases, and immunity disorders"	[346.1]	diseases of the nervous system	1.600447128	0.000263283	0.000578269
[266.2]	"endocrine, nutritional and metabolic diseases, and immunity disorders"	[365.04]	diseases of the sense organs	1.693712336	0.000330588	0.000578269
[266.2]	"endocrine, nutritional and metabolic diseases, and immunity disorders"	[370.9]	diseases of the sense organs	1.470191759	0.000186288	0.000578269
[266.2]	"endocrine, nutritional and metabolic diseases, and immunity disorders"	[403.9]	diseases of the circulatory system	1.491972378	0.000111709	0.000578269
[266.2]	"endocrine, nutritional and metabolic diseases, and immunity disorders"	[425]	diseases of the circulatory system	19.74669324	0.001654697	0.000578269
[266.2]	"endocrine, nutritional and metabolic diseases, and immunity disorders"	[429.2]	diseases of the circulatory system	1.484059724	0.004609566	0.000578269
[266.2]	"endocrine, nutritional and metabolic diseases, and immunity disorders"	[434.0]	diseases of the circulatory system	1.839721635	0.00313592	0.000578269
[266.2]	"endocrine, nutritional and metabolic diseases, and immunity disorders"	[437.0]	diseases of the circulatory system	3.438698219	0.012052261	0.000578269
[266.2]	"endocrine, nutritional and metabolic diseases, and immunity disorders"	[442.9]	diseases of the circulatory system	1.612620265	0.000327753	0.000578269
[266.2]	"endocrine, nutritional and metabolic diseases, and immunity disorders"	[443.81]	diseases of the circulatory system	0.535096508	-0.001296982	0.000578269
[266.2]	"endocrine, nutritional and metabolic diseases, and immunity disorders"	[453]	diseases of the circulatory system	11.98906375	0.000880225	0.000578269
[266.2]	"endocrine, nutritional and metabolic diseases, and immunity disorders"	[477.9]	diseases of the respiratory system	1.22747696	0.000433945	0.000578269
[266.2]	"endocrine, nutritional and metabolic diseases, and immunity disorders"	[503]	diseases of the respiratory system	3.093951936	0.000466932	0.000578269
[266.2]	"endocrine, nutritional and metabolic diseases, and immunity disorders"	[518.3]	diseases of the respiratory system	1.816789763	0.001997686	0.000578269
[266.2]	"endocrine, nutritional and metabolic diseases, and immunity disorders"	[518.89]	diseases of the respiratory system	1.539319613	0.002467573	0.000578269
[266.2]	"endocrine, nutritional and metabolic diseases, and immunity disorders"	[523.4]	diseases of the digestive system	1.656111421	0.00044719	0.000578269
[266.2]	"endocrine, nutritional and metabolic diseases, and immunity disorders"	[572.4]	diseases of the digestive system	0.599988892	-0.000350879	0.000578269
[266.2]	"endocrine, nutritional and metabolic diseases, and immunity disorders"	[572.8]	diseases of the digestive system	0.967417248	-4.50E-05	0.000578269
[266.2]	"endocrine, nutritional and metabolic diseases, and immunity disorders"	[588.0]	diseases of the genitourinary system	0.883404698	-5.96E-05	0.000578269
[266.2]	"endocrine, nutritional and metabolic diseases, and immunity disorders"	[623.8]	diseases of the genitourinary system	2.105488264	0.001464371	0.000578269
[266.2]	"endocrine, nutritional and metabolic diseases, and immunity disorders"	[686.8]	diseases of the skin and subcutaneous tissue	1.753478854	0.000473474	0.000578269
[266.2]	"endocrine, nutritional and metabolic diseases, and immunity disorders"	[703.8]	diseases of the skin and subcutaneous tissue	4.335297858	0.00453212	0.000578269
[266.2]	"endocrine, nutritional and metabolic diseases, and immunity disorders"	[708.9]	diseases of the skin and subcutaneous tissue	1.300658577	0.000335133	0.000578269
[266.2]	"endocrine, nutritional and metabolic diseases, and immunity disorders"	[714.0]	diseases of the musculoskeletal system and connective tissue	1.171739361	0.001097775	0.000578269
[266.2]	"endocrine, nutritional and metabolic diseases, and immunity disorders"	[729.1]	diseases of the musculoskeletal system and connective tissue	1.671753335	0.001560033	0.000578269
[266.2]	"endocrine, nutritional and metabolic diseases, and immunity disorders"	[733.42]	diseases of the musculoskeletal system and connective tissue	1.390431498	0.000928338	0.000578269
[266.2]	"endocrine, nutritional and metabolic diseases, and immunity disorders"	[745.4]	congenital anomalies	0.974437693	-1.44E-05	0.000578269
[266.2]	"endocrine, nutritional and metabolic diseases, and immunity disorders"	[755.59]	congenital anomalies	2.736634117	0.000504304	0.000578269
[266.2]	"endocrine, nutritional and metabolic diseases, and immunity disorders"	[758.0]	congenital anomalies	1.222928179	7.91E-05	0.000578269
[266.2]	"endocrine, nutritional and metabolic diseases, and immunity disorders"	[790.99]	"symptoms, signs, and ill-defined conditions"	4.851066258	0.001084373	0.000578269
[268.2]	"endocrine, nutritional and metabolic diseases, and immunity disorders"	[279.3]	"endocrine, nutritional and metabolic diseases, and immunity disorders"	6.637963458	0.000606079	2.40862917
[269.0]	"endocrine, nutritional and metabolic diseases, and immunity disorders"	[443.81]	diseases of the circulatory system	0.859136018	-5.96E-05	4.994795582
[270.4]	"endocrine, nutritional and metabolic diseases, and immunity disorders"	[331.0]	diseases of the nervous system	2.993518453	0.000321928	0.308851654
[270.4]	"endocrine, nutritional and metabolic diseases, and immunity disorders"	[429.2]	diseases of the circulatory system	3.573482598	0.000541204	5.609965015
[270.4]	"endocrine, nutritional and metabolic diseases, and immunity disorders"	[714.0]	diseases of the musculoskeletal system and connective tissue	3.901311526	0.000409559	0.263602786
[270.4]	"endocrine, nutritional and metabolic diseases, and immunity disorders"	[733.42]	diseases of the musculoskeletal system and connective tissue	55.73492287	0.002874115	8.862866799
[271.0]	"endocrine, nutritional and metabolic diseases, and immunity disorders"	[271]	"endocrine, nutritional and metabolic diseases, and immunity disorders"	30464.99533	0.06835692	4.690269099
[271.0]	"endocrine, nutritional and metabolic diseases, and immunity disorders"	[287.5]	diseases of the blood and blood-forming organs	2.783386049	0.000664745	3.184386746
[271.0]	"endocrine, nutritional and metabolic diseases, and immunity disorders"	[714.0]	diseases of the musculoskeletal system and connective tissue	1.731890631	0.000346738	0.263024517
[271.3]	"endocrine, nutritional and metabolic diseases, and immunity disorders"	[401.9]	diseases of the circulatory system	1.39513792	0.013641435	1.215155977
[271.3]	"endocrine, nutritional and metabolic diseases, and immunity disorders"	[751.7]	congenital anomalies	2.778674285	0.000661611	11.42336701
[271.8]	"endocrine, nutritional and metabolic diseases, and immunity disorders"	[453.9]	diseases of the circulatory system	8.020763285	0.000686857	2.458364656
[272.1]	"endocrine, nutritional and metabolic diseases, and immunity disorders"	[362.74]	diseases of the sense organs	1.396576912	0.00020807	3.248413097
[272.2]	"endocrine, nutritional and metabolic diseases, and immunity disorders"	[272.3]	"endocrine, nutritional and metabolic diseases, and immunity disorders"	19.14099803	0.003447033	3.328128915
[272.2]	"endocrine, nutritional and metabolic diseases, and immunity disorders"	[272.5]	"endocrine, nutritional and metabolic diseases, and immunity disorders"	4.583231281	0.001855394	7.062515661
[272.2]	"endocrine, nutritional and metabolic diseases, and immunity disorders"	[277.9]	"endocrine, nutritional and metabolic diseases, and immunity disorders"	2.433863489	0.00044114	3.276084736
[272.2]	"endocrine, nutritional and metabolic diseases, and immunity disorders"	[278.00]	"endocrine, nutritional and metabolic diseases, and immunity disorders"	33.26280102	0.001550108	2.149212024
[272.2]	"endocrine, nutritional and metabolic diseases, and immunity disorders"	[281.4]	diseases of the blood and blood-forming organs	2.24142864	0.000229776	3.312515661
[272.2]	"endocrine, nutritional and metabolic diseases, and immunity disorders"	[300.02]	mental disorders	1.670658012	0.000761215	3.296902408
[272.2]	"endocrine, nutritional and metabolic diseases, and immunity disorders"	[319]	mental disorders	0.630981126	-0.000407285	0.907185093
[272.2]	"endocrine, nutritional and metabolic diseases, and immunity disorders"	[331.0]	diseases of the nervous system	0.344598266	-0.00304231	0.226730481
[272.2]	"endocrine, nutritional and metabolic diseases, and immunity disorders"	[362.11]	diseases of the sense organs	4.291359077	0.001320891	3.328128915
[272.2]	"endocrine, nutritional and metabolic diseases, and immunity disorders"	[362.9]	diseases of the sense organs	2.105240571	0.000211082	1.994611722
[272.2]	"endocrine, nutritional and metabolic diseases, and immunity disorders"	[442.9]	diseases of the circulatory system	0.665788651	-0.000113504	2.514758242
[272.2]	"endocrine, nutritional and metabolic diseases, and immunity disorders"	[460]	diseases of the respiratory system	1.696389281	0.000331325	3.296902408
[272.2]	"endocrine, nutritional and metabolic diseases, and immunity disorders"	[577.0]	diseases of the digestive system	1.428985578	0.00169554	3.2656759
[272.2]	"endocrine, nutritional and metabolic diseases, and immunity disorders"	[577.1]	diseases of the digestive system	1.615311084	0.000859705	3.276084736
[272.2]	"endocrine, nutritional and metabolic diseases, and immunity disorders"	[586]	diseases of the genitourinary system	1.050972071	0.000146963	2.635637363
[272.2]	"endocrine, nutritional and metabolic diseases, and immunity disorders"	[691.8]	diseases of the skin and subcutaneous tissue	0.72310437	-0.000127617	0.97781243
[272.2]	"endocrine, nutritional and metabolic diseases, and immunity disorders"	[714.0]	diseases of the musculoskeletal system and connective tissue	0.926561487	-0.000297991	0.46964546
[272.2]	"endocrine, nutritional and metabolic diseases, and immunity disorders"	[791.0]	"symptoms, signs, and ill-defined conditions"	2.546921977	0.001566837	3.276084736
[272.3]	"endocrine, nutritional and metabolic diseases, and immunity disorders"	[272.5]	"endocrine, nutritional and metabolic diseases, and immunity disorders"	45.949531	0.003673221	9.994795582
[272.3]	"endocrine, nutritional and metabolic diseases, and immunity disorders"	[331.0]	diseases of the nervous system	1.018255637	1.34E-05	0.318682222
[272.4]	"endocrine, nutritional and metabolic diseases, and immunity disorders"	[298.8]	mental disorders	0.754301581	-0.00066601	4.984386746
[272.4]	"endocrine, nutritional and metabolic diseases, and immunity disorders"	[331.9]	diseases of the nervous system	0.899550202	-0.000779594	13.32812892
[272.4]	"endocrine, nutritional and metabolic diseases, and immunity disorders"	[340]	diseases of the nervous system	0.587795255	-0.00190088	0.547767028
[272.4]	"endocrine, nutritional and metabolic diseases, and immunity disorders"	[362.5]	diseases of the sense organs	1.716707907	0.0001528	4.194913062
[272.4]	"endocrine, nutritional and metabolic diseases, and immunity disorders"	[362.50]	diseases of the sense organs	1.209661817	0.001168899	2.270101032
[272.4]	"endocrine, nutritional and metabolic diseases, and immunity disorders"	[429.2]	diseases of the circulatory system	1.797146954	0.018335307	5.609386746
[272.4]	"endocrine, nutritional and metabolic diseases, and immunity disorders"	[714.0]	diseases of the musculoskeletal system and connective tissue	0.776444698	-0.003451574	0.263024517
[272.4]	"endocrine, nutritional and metabolic diseases, and immunity disorders"	[758.0]	congenital anomalies	0.318951196	-0.000583467	1.1382329
[272.5]	"endocrine, nutritional and metabolic diseases, and immunity disorders"	[272.9]	"endocrine, nutritional and metabolic diseases, and immunity disorders"	7.819789275	0.002436102	9.97397791
[272.5]	"endocrine, nutritional and metabolic diseases, and immunity disorders"	[331.0]	diseases of the nervous system	0.881659758	-0.000236247	1.031813907
[272.5]	"endocrine, nutritional and metabolic diseases, and immunity disorders"	[440.9]	diseases of the circulatory system	1.396503379	0.000828739	5.604182328
[272.5]	"endocrine, nutritional and metabolic diseases, and immunity disorders"	[575.9]	diseases of the digestive system	2.962774839	0.000446697	9.989591164
[272.5]	"endocrine, nutritional and metabolic diseases, and immunity disorders"	[714.0]	diseases of the musculoskeletal system and connective tissue	1.302229028	0.000527416	0.257820099
[272.6]	"endocrine, nutritional and metabolic diseases, and immunity disorders"	[287.5]	diseases of the blood and blood-forming organs	2.299786157	0.000532998	3.153160238
[272.6]	"endocrine, nutritional and metabolic diseases, and immunity disorders"	[331.0]	diseases of the nervous system	0.43920348	-0.000334365	0.641419348
[272.6]	"endocrine, nutritional and metabolic diseases, and immunity disorders"	[401.9]	diseases of the circulatory system	1.112466117	0.000343302	1.183929469
[272.6]	"endocrine, nutritional and metabolic diseases, and immunity disorders"	[426.6]	diseases of the circulatory system	2.238890814	0.000229495	4.20011748
[272.6]	"endocrine, nutritional and metabolic diseases, and immunity disorders"	[710.0]	diseases of the musculoskeletal system and connective tissue	2.298799034	0.000237432	1.29644382
[272.6]	"endocrine, nutritional and metabolic diseases, and immunity disorders"	[710.1]	diseases of the musculoskeletal system and connective tissue	13.14285311	0.001312201	0.88099529
[272.6]	"endocrine, nutritional and metabolic diseases, and immunity disorders"	[714.0]	diseases of the musculoskeletal system and connective tissue	0.572393197	-0.000222866	0.51043578
[272.7]	"endocrine, nutritional and metabolic diseases, and immunity disorders"	[790.5]	"symptoms, signs, and ill-defined conditions"	2.620022161	0.000480555	6.148641736
[272.9]	"endocrine, nutritional and metabolic diseases, and immunity disorders"	[290.8]	mental disorders	2.081310009	0.000207634	2.22397791
[272.9]	"endocrine, nutritional and metabolic diseases, and immunity disorders"	[331.0]	diseases of the nervous system	0.510345385	-0.00156801	0.662237019
[272.9]	"endocrine, nutritional and metabolic diseases, and immunity disorders"	[440.9]	diseases of the circulatory system	1.914172032	0.003064957	5.59897791
[272.9]	"endocrine, nutritional and metabolic diseases, and immunity disorders"	[443.81]	diseases of the circulatory system	0.773187899	-0.0002771	4.97397791
[272.9]	"endocrine, nutritional and metabolic diseases, and immunity disorders"	[575.9]	diseases of the digestive system	1.727789344	0.000265689	7.989591164
[272.9]	"endocrine, nutritional and metabolic diseases, and immunity disorders"	[714.0]	diseases of the musculoskeletal system and connective tissue	0.704817095	-0.000826292	0.252615681
[273.3]	"endocrine, nutritional and metabolic diseases, and immunity disorders"	[279.3]	"endocrine, nutritional and metabolic diseases, and immunity disorders"	32.71486283	0.005746675	2.40862917
[273.3]	"endocrine, nutritional and metabolic diseases, and immunity disorders"	[340]	diseases of the nervous system	0.469767263	-0.000303208	1.181569845
[273.3]	"endocrine, nutritional and metabolic diseases, and immunity disorders"	[710.0]	diseases of the musculoskeletal system and connective tissue	3.408064967	0.001617075	0.656028537
[273.3]	"endocrine, nutritional and metabolic diseases, and immunity disorders"	[714.0]	diseases of the musculoskeletal system and connective tissue	1.166820419	0.000319384	0.541662288
[274.89]	"endocrine, nutritional and metabolic diseases, and immunity disorders"	[280.8]	diseases of the blood and blood-forming organs	6.373022943	0.001021222	0.000578269
[274.89]	"endocrine, nutritional and metabolic diseases, and immunity disorders"	[283.0]	diseases of the blood and blood-forming organs	5.827716335	0.000959574	0.000578269
[274.89]	"endocrine, nutritional and metabolic diseases, and immunity disorders"	[285.0]	diseases of the blood and blood-forming organs	2.049259162	0.00020305	0.000578269
[274.89]	"endocrine, nutritional and metabolic diseases, and immunity disorders"	[289.0]	diseases of the blood and blood-forming organs	9.17357457	0.00167171	0.000578269
[274.89]	"endocrine, nutritional and metabolic diseases, and immunity disorders"	[292.0]	mental disorders	6.129054517	0.001147973	0.000578269
[274.89]	"endocrine, nutritional and metabolic diseases, and immunity disorders"	[341.9]	diseases of the nervous system	12.09062906	0.000883374	0.000578269
[274.89]	"endocrine, nutritional and metabolic diseases, and immunity disorders"	[434.0]	diseases of the circulatory system	2.059677977	0.000579725	0.000578269
[274.89]	"endocrine, nutritional and metabolic diseases, and immunity disorders"	[437.0]	diseases of the circulatory system	1.180187201	0.000130453	0.000578269
[274.89]	"endocrine, nutritional and metabolic diseases, and immunity disorders"	[477.9]	diseases of the respiratory system	0.983287825	-4.67E-06	0.000578269
[274.89]	"endocrine, nutritional and metabolic diseases, and immunity disorders"	[518.3]	diseases of the respiratory system	1.197321727	7.07E-05	0.000578269
[274.89]	"endocrine, nutritional and metabolic diseases, and immunity disorders"	[518.89]	diseases of the respiratory system	1.547295591	0.000366829	0.000578269
[274.89]	"endocrine, nutritional and metabolic diseases, and immunity disorders"	[623.8]	diseases of the genitourinary system	2.038012738	0.000201427	0.000578269
[274.89]	"endocrine, nutritional and metabolic diseases, and immunity disorders"	[714.31]	diseases of the musculoskeletal system and connective tissue	479.9049687	0.00856208	0.000578269
[274.89]	"endocrine, nutritional and metabolic diseases, and immunity disorders"	[729.1]	diseases of the musculoskeletal system and connective tissue	0.663867859	-0.000114354	0.000578269
[275.1]	"endocrine, nutritional and metabolic diseases, and immunity disorders"	[340]	diseases of the nervous system	2.479406069	0.000260352	0.558175864
[276.2]	"endocrine, nutritional and metabolic diseases, and immunity disorders"	[283.9]	diseases of the blood and blood-forming organs	2.673117386	0.004050727	4.194913062
[277.0]	"endocrine, nutritional and metabolic diseases, and immunity disorders"	[285.9]	diseases of the blood and blood-forming organs	6.536235226	0.000882519	1.637089707
[277.0]	"endocrine, nutritional and metabolic diseases, and immunity disorders"	[331.0]	diseases of the nervous system	14.21921265	0.000979484	1.646061651
[277.0]	"endocrine, nutritional and metabolic diseases, and immunity disorders"	[411.1]	diseases of the circulatory system	2.864678143	0.000319354	3.435516372
[277.0]	"endocrine, nutritional and metabolic diseases, and immunity disorders"	[492.8]	diseases of the respiratory system	18.67711652	0.001623834	3.383472192
[277.0]	"endocrine, nutritional and metabolic diseases, and immunity disorders"	[577.0]	diseases of the digestive system	19.5178518	0.001168292	5.124650259
[277.0]	"endocrine, nutritional and metabolic diseases, and immunity disorders"	[714.0]	diseases of the musculoskeletal system and connective tissue	18.53122975	0.0011355	2.651062842
[277.1]	"endocrine, nutritional and metabolic diseases, and immunity disorders"	[331.0]	diseases of the nervous system	0.789956258	-0.000208809	0.293238401
[277.1]	"endocrine, nutritional and metabolic diseases, and immunity disorders"	[573.9]	diseases of the digestive system	12.25524271	0.002356703	2.696624488
[277.3]	"endocrine, nutritional and metabolic diseases, and immunity disorders"	[340]	diseases of the nervous system	0.744271532	-0.000142289	0.558175864
[277.6]	"endocrine, nutritional and metabolic diseases, and immunity disorders"	[331.0]	diseases of the nervous system	0.107517676	-0.000760498	0.277046878
[277.6]	"endocrine, nutritional and metabolic diseases, and immunity disorders"	[346.9]	diseases of the nervous system	2.086374405	0.000208385	4.408013519
[277.6]	"endocrine, nutritional and metabolic diseases, and immunity disorders"	[573.9]	diseases of the digestive system	9.531487711	0.001531204	2.680432966
[277.9]	"endocrine, nutritional and metabolic diseases, and immunity disorders"	[285.9]	diseases of the blood and blood-forming organs	3.0481175	0.005226529	3.384581346
[277.9]	"endocrine, nutritional and metabolic diseases, and immunity disorders"	[290.8]	mental disorders	15.1620896	0.001007294	2.192751402
[277.9]	"endocrine, nutritional and metabolic diseases, and immunity disorders"	[300.02]	mental disorders	0.912749743	-2.53E-05	6.865828325
[277.9]	"endocrine, nutritional and metabolic diseases, and immunity disorders"	[340]	diseases of the nervous system	1.601333481	0.00018623	1.139934501
[277.9]	"endocrine, nutritional and metabolic diseases, and immunity disorders"	[401.9]	diseases of the circulatory system	1.203846419	0.001237893	2.558136018
[277.9]	"endocrine, nutritional and metabolic diseases, and immunity disorders"	[411.1]	diseases of the circulatory system	0.760187761	-0.000657489	3.45223878
[277.9]	"endocrine, nutritional and metabolic diseases, and immunity disorders"	[416.0]	diseases of the circulatory system	2.650237585	0.001195029	3.457443198
[277.9]	"endocrine, nutritional and metabolic diseases, and immunity disorders"	[429.2]	diseases of the circulatory system	1.556643883	0.000859843	3.436625526
[277.9]	"endocrine, nutritional and metabolic diseases, and immunity disorders"	[440.9]	diseases of the circulatory system	2.281828879	0.001591872	5.567751402
[277.9]	"endocrine, nutritional and metabolic diseases, and immunity disorders"	[446.5]	diseases of the circulatory system	3.048648307	0.000796712	3.441829944
[277.9]	"endocrine, nutritional and metabolic diseases, and immunity disorders"	[453.9]	diseases of the circulatory system	2.018884807	0.000280989	3.436625526
[277.9]	"endocrine, nutritional and metabolic diseases, and immunity disorders"	[492.8]	diseases of the respiratory system	1.348396705	0.000512334	2.942751402
[277.9]	"endocrine, nutritional and metabolic diseases, and immunity disorders"	[511.8]	diseases of the respiratory system	2.080098862	0.000549641	3.473056452
[277.9]	"endocrine, nutritional and metabolic diseases, and immunity disorders"	[570]	diseases of the digestive system	4.041832187	0.000726037	2.942751402
[277.9]	"endocrine, nutritional and metabolic diseases, and immunity disorders"	[577.1]	diseases of the digestive system	4.218835088	0.001149206	4.228465688
[277.9]	"endocrine, nutritional and metabolic diseases, and immunity disorders"	[586]	diseases of the genitourinary system	7.256130765	0.004609217	3.019674479
[277.9]	"endocrine, nutritional and metabolic diseases, and immunity disorders"	[617.0]	diseases of the genitourinary system	0.896886747	-4.27E-05	3.442408212
[277.9]	"endocrine, nutritional and metabolic diseases, and immunity disorders"	[695.4]	diseases of the skin and subcutaneous tissue	3.535573422	0.000528294	7.302829242
[277.9]	"endocrine, nutritional and metabolic diseases, and immunity disorders"	[710.0]	diseases of the musculoskeletal system and connective tissue	2.90433634	0.000692572	1.957676775
[277.9]	"endocrine, nutritional and metabolic diseases, and immunity disorders"	[714.0]	diseases of the musculoskeletal system and connective tissue	1.2293889	0.000237846	1.335940257
[277.9]	"endocrine, nutritional and metabolic diseases, and immunity disorders"	[720.0]	diseases of the musculoskeletal system and connective tissue	1.995449909	0.000195209	7.33405575
[277.9]	"endocrine, nutritional and metabolic diseases, and immunity disorders"	[791.0]	"symptoms, signs, and ill-defined conditions"	2.291864367	0.000334362	4.228465688
[278.00]	"endocrine, nutritional and metabolic diseases, and immunity disorders"	[285.9]	diseases of the blood and blood-forming organs	2.61449409	0.000643408	0.788673418
[278.00]	"endocrine, nutritional and metabolic diseases, and immunity disorders"	[362.50]	diseases of the sense organs	22.4723478	0.00125551	0.793877836
[278.00]	"endocrine, nutritional and metabolic diseases, and immunity disorders"	[401.9]	diseases of the circulatory system	1.879100375	0.0008337	3.80404686
[278.00]	"endocrine, nutritional and metabolic diseases, and immunity disorders"	[410.9]	diseases of the circulatory system	108.1178939	0.002853459	0.394336709
[278.00]	"endocrine, nutritional and metabolic diseases, and immunity disorders"	[411.1]	diseases of the circulatory system	0.916697006	-3.57E-05	1.297507322
[278.00]	"endocrine, nutritional and metabolic diseases, and immunity disorders"	[492.8]	diseases of the respiratory system	1.494169321	0.000113487	1.245463142
[278.00]	"endocrine, nutritional and metabolic diseases, and immunity disorders"	[714.0]	diseases of the musculoskeletal system and connective tissue	2.96499676	0.000318183	4.7690497
[278.00]	"endocrine, nutritional and metabolic diseases, and immunity disorders"	[728.9]	diseases of the musculoskeletal system and connective tissue	36.33303518	0.001624229	0.435972053
[278]	"endocrine, nutritional and metabolic diseases, and immunity disorders"	[340]	diseases of the nervous system	28.29942789	0.002011051	0.485314012
[278]	"endocrine, nutritional and metabolic diseases, and immunity disorders"	[401.9]	diseases of the circulatory system	1.349928431	0.00050547	1.152702961
[278]	"endocrine, nutritional and metabolic diseases, and immunity disorders"	[493.9]	diseases of the respiratory system	317.529174	0.006957273	2.614622487
[278]	"endocrine, nutritional and metabolic diseases, and immunity disorders"	[493.91]	diseases of the respiratory system	5.577044286	0.000537569	2.661462249
[278.1]	"endocrine, nutritional and metabolic diseases, and immunity disorders"	[286.9]	diseases of the blood and blood-forming organs	1.012207074	8.91E-06	7.262318437
[278.1]	"endocrine, nutritional and metabolic diseases, and immunity disorders"	[443.81]	diseases of the circulatory system	0.852948335	-8.83E-05	4.989591164
[279.00]	"endocrine, nutritional and metabolic diseases, and immunity disorders"	[279.06]	"endocrine, nutritional and metabolic diseases, and immunity disorders"	1710.090913	0.155691781	6.127824064
[279.03]	"endocrine, nutritional and metabolic diseases, and immunity disorders"	[695.4]	diseases of the skin and subcutaneous tissue	6.380216122	0.000834457	2.641854406
[279.06]	"endocrine, nutritional and metabolic diseases, and immunity disorders"	[279.3]	"endocrine, nutritional and metabolic diseases, and immunity disorders"	211.2630379	0.016519265	2.393015916
[279.06]	"endocrine, nutritional and metabolic diseases, and immunity disorders"	[590.80]	diseases of the genitourinary system	1.78437801	0.000325794	6.143437318
[279.06]	"endocrine, nutritional and metabolic diseases, and immunity disorders"	[695.4]	diseases of the skin and subcutaneous tissue	5.515925049	0.000753288	2.615832316
[279.06]	"endocrine, nutritional and metabolic diseases, and immunity disorders"	[710.0]	diseases of the musculoskeletal system and connective tissue	7.249789343	0.001819706	1.312057074
[279.06]	"endocrine, nutritional and metabolic diseases, and immunity disorders"	[710.1]	diseases of the musculoskeletal system and connective tissue	5.181124742	0.000719635	0.896608544
[279.06]	"endocrine, nutritional and metabolic diseases, and immunity disorders"	[710.2]	diseases of the musculoskeletal system and connective tissue	11.51845521	0.001717071	3.183059206
[279.06]	"endocrine, nutritional and metabolic diseases, and immunity disorders"	[714.0]	diseases of the musculoskeletal system and connective tissue	2.030819698	0.000855699	0.804686805
[279.2]	"endocrine, nutritional and metabolic diseases, and immunity disorders"	[279.3]	"endocrine, nutritional and metabolic diseases, and immunity disorders"	763.6045733	0.027557721	5.083857718
[279.2]	"endocrine, nutritional and metabolic diseases, and immunity disorders"	[279.8]	"endocrine, nutritional and metabolic diseases, and immunity disorders"	300.1788317	0.006763105	3.030083315
[279.2]	"endocrine, nutritional and metabolic diseases, and immunity disorders"	[535.1]	diseases of the digestive system	5.210859065	0.000511206	3.045696569
[279.2]	"endocrine, nutritional and metabolic diseases, and immunity disorders"	[579.0]	diseases of the digestive system	39.71459987	0.001701449	2.364774999
[279.2]	"endocrine, nutritional and metabolic diseases, and immunity disorders"	[714.0]	diseases of the musculoskeletal system and connective tissue	4.266182388	0.001247082	0.489618108
[279.3]	"endocrine, nutritional and metabolic diseases, and immunity disorders"	[279.4]	"endocrine, nutritional and metabolic diseases, and immunity disorders"	66.56001402	0.007709951	2.398220334
[279.3]	"endocrine, nutritional and metabolic diseases, and immunity disorders"	[583.9]	diseases of the genitourinary system	16.19015478	0.003306929	2.22442162
[279.3]	"endocrine, nutritional and metabolic diseases, and immunity disorders"	[695.4]	diseases of the skin and subcutaneous tissue	9.076926129	0.002100611	2.335767319
[279.3]	"endocrine, nutritional and metabolic diseases, and immunity disorders"	[710.0]	diseases of the musculoskeletal system and connective tissue	15.28550215	0.006485101	0.588371103
[279.3]	"endocrine, nutritional and metabolic diseases, and immunity disorders"	[710.1]	diseases of the musculoskeletal system and connective tissue	6.394487706	0.001447621	0.844564364
[279.3]	"endocrine, nutritional and metabolic diseases, and immunity disorders"	[710.2]	diseases of the musculoskeletal system and connective tissue	8.292638621	0.001856121	5.0786533
[279.3]	"endocrine, nutritional and metabolic diseases, and immunity disorders"	[714.0]	diseases of the musculoskeletal system and connective tissue	12.81056834	0.01528603	0.474004854
[279.4]	"endocrine, nutritional and metabolic diseases, and immunity disorders"	[331.0]	diseases of the nervous system	0.540948307	-0.000652532	0.29786455
[279.4]	"endocrine, nutritional and metabolic diseases, and immunity disorders"	[340]	diseases of the nervous system	2.787647449	0.00066346	0.537358192
[279.4]	"endocrine, nutritional and metabolic diseases, and immunity disorders"	[365.11]	diseases of the sense organs	2.119652676	0.000369082	4.064887001
[279.4]	"endocrine, nutritional and metabolic diseases, and immunity disorders"	[502]	diseases of the respiratory system	3.306468284	0.000351327	9.984965015
[279.4]	"endocrine, nutritional and metabolic diseases, and immunity disorders"	[695.4]	diseases of the skin and subcutaneous tissue	32.00510587	0.007741626	2.621036734
[279.4]	"endocrine, nutritional and metabolic diseases, and immunity disorders"	[710.0]	diseases of the musculoskeletal system and connective tissue	47.72819027	0.020365711	0.645619701
[279.8]	"endocrine, nutritional and metabolic diseases, and immunity disorders"	[362.50]	diseases of the sense organs	0.898893912	-2.96E-05	2.238874524
[279.8]	"endocrine, nutritional and metabolic diseases, and immunity disorders"	[710.0]	diseases of the musculoskeletal system and connective tissue	29.53129191	0.008102407	0.624802029
[280.8]	diseases of the blood and blood-forming organs	[283.0]	diseases of the blood and blood-forming organs	2.211918122	0.00071404	0.000578269
[280.8]	diseases of the blood and blood-forming organs	[285.0]	diseases of the blood and blood-forming organs	3.966776248	0.001701833	0.000578269
[280.8]	diseases of the blood and blood-forming organs	[289.0]	diseases of the blood and blood-forming organs	1.044553029	2.70E-05	0.000578269
[280.8]	diseases of the blood and blood-forming organs	[292.0]	mental disorders	2.442606036	0.000957094	0.000578269
[280.8]	diseases of the blood and blood-forming organs	[341.9]	diseases of the nervous system	1.376704698	8.89E-05	0.000578269
[280.8]	diseases of the blood and blood-forming organs	[361.10]	diseases of the sense organs	4.852319837	0.000484455	0.000578269
[280.8]	diseases of the blood and blood-forming organs	[365.04]	diseases of the sense organs	1.79207776	0.00016391	0.000578269
[280.8]	diseases of the blood and blood-forming organs	[370.9]	diseases of the sense organs	2.592626365	0.000274003	0.000578269
[280.8]	diseases of the blood and blood-forming organs	[434.0]	diseases of the circulatory system	1.05536755	8.98E-05	0.000578269
[280.8]	diseases of the blood and blood-forming organs	[437.0]	diseases of the circulatory system	2.116524773	0.002396126	0.000578269
[280.8]	diseases of the blood and blood-forming organs	[477.9]	diseases of the respiratory system	1.343549913	0.000284589	0.000578269
[280.8]	diseases of the blood and blood-forming organs	[518.3]	diseases of the respiratory system	1.840502999	0.000892662	0.000578269
[280.8]	diseases of the blood and blood-forming organs	[518.89]	diseases of the respiratory system	1.62480321	0.00124136	0.000578269
[280.8]	diseases of the blood and blood-forming organs	[523.4]	diseases of the digestive system	1.752293103	0.000222655	0.000578269
[280.8]	diseases of the blood and blood-forming organs	[572.4]	diseases of the digestive system	2.645143074	0.000626643	0.000578269
[280.8]	diseases of the blood and blood-forming organs	[572.8]	diseases of the digestive system	2.772254777	0.001063457	0.000578269
[280.8]	diseases of the blood and blood-forming organs	[588.0]	diseases of the genitourinary system	18.69420063	0.003927236	0.000578269
[280.8]	diseases of the blood and blood-forming organs	[623.8]	diseases of the genitourinary system	2.088532803	0.000626137	0.000578269
[280.8]	diseases of the blood and blood-forming organs	[686.8]	diseases of the skin and subcutaneous tissue	6.184384423	0.001414663	0.000578269
[280.8]	diseases of the blood and blood-forming organs	[703.8]	diseases of the skin and subcutaneous tissue	1.10266302	6.06E-05	0.000578269
[280.8]	diseases of the blood and blood-forming organs	[708.9]	diseases of the skin and subcutaneous tissue	1.310663513	0.000150371	0.000578269
[280.8]	diseases of the blood and blood-forming organs	[729.1]	diseases of the musculoskeletal system and connective tissue	1.73860681	0.000744849	0.000578269
[280.8]	diseases of the blood and blood-forming organs	[755.59]	congenital anomalies	9.651897066	0.001091003	0.000578269
[280.9]	diseases of the blood and blood-forming organs	[282.4]	diseases of the blood and blood-forming organs	5.894656061	0.018632096	7.494795582
[280.9]	diseases of the blood and blood-forming organs	[289.6]	diseases of the blood and blood-forming organs	0.525797173	-0.000258686	22.49479558
[281.4]	diseases of the blood and blood-forming organs	[331.0]	diseases of the nervous system	1.992989374	0.000708597	0.303068968
[281.4]	diseases of the blood and blood-forming organs	[440.9]	diseases of the circulatory system	1.541037473	0.000404222	5.604182328
[281.4]	diseases of the blood and blood-forming organs	[710.0]	diseases of the musculoskeletal system and connective tissue	1.604821967	0.000132331	0.650824119
[281.4]	diseases of the blood and blood-forming organs	[714.0]	diseases of the musculoskeletal system and connective tissue	2.597369129	0.000996422	0.257820099
[281.9]	diseases of the blood and blood-forming organs	[285.8]	diseases of the blood and blood-forming organs	6.846880824	0.018102222	22.48959116
[281.9]	diseases of the blood and blood-forming organs	[340]	diseases of the nervous system	1.183908491	0.000516867	0.552971446
[281.9]	diseases of the blood and blood-forming organs	[579.0]	diseases of the digestive system	4.475391323	0.003764098	2.422023596
[282]	diseases of the blood and blood-forming organs	[285.9]	diseases of the blood and blood-forming organs	4.357490151	0.000802815	2.206608968
[282.2]	diseases of the blood and blood-forming organs	[283.9]	diseases of the blood and blood-forming organs	69.23806011	0.008190802	4.205321898
[282.4]	diseases of the blood and blood-forming organs	[284.9]	diseases of the blood and blood-forming organs	6.598854375	0.004006632	4.254487778
[282.4]	diseases of the blood and blood-forming organs	[295.9]	mental disorders	3.692709974	0.000388202	2.321714669
[282.4]	diseases of the blood and blood-forming organs	[331.0]	diseases of the nervous system	0.956931359	-0.00015468	0.292660132
[282.4]	diseases of the blood and blood-forming organs	[345.9]	diseases of the nervous system	2.624686106	0.000277826	1.049854573
[282.4]	diseases of the blood and blood-forming organs	[429.2]	diseases of the circulatory system	0.994113863	-2.75E-05	5.593773492
[282.4]	diseases of the blood and blood-forming organs	[442.9]	diseases of the circulatory system	2.22331297	0.000321445	2.540202064
[282.4]	diseases of the blood and blood-forming organs	[443.81]	diseases of the circulatory system	1.598426633	0.000819966	4.968773492
[282.4]	diseases of the blood and blood-forming organs	[714.0]	diseases of the musculoskeletal system and connective tissue	1.554957836	0.001742277	0.247411263
[282.4]	diseases of the blood and blood-forming organs	[733.42]	diseases of the musculoskeletal system and connective tissue	1.353163924	0.000412431	7.47397791
[282.4]	diseases of the blood and blood-forming organs	[758.0]	congenital anomalies	2.529069126	0.000266373	2.2764658
[283.0]	diseases of the blood and blood-forming organs	[284.9]	diseases of the blood and blood-forming organs	12.27903651	0.007462845	0.000578269
[283.0]	diseases of the blood and blood-forming organs	[285.0]	diseases of the blood and blood-forming organs	10.02858276	0.005416102	0.000578269
[283.0]	diseases of the blood and blood-forming organs	[289.0]	diseases of the blood and blood-forming organs	1.146211235	9.27E-05	0.000578269
[283.0]	diseases of the blood and blood-forming organs	[289.50]	diseases of the blood and blood-forming organs	8.826034159	0.000729749	0.000578269
[283.0]	diseases of the blood and blood-forming organs	[341.9]	diseases of the nervous system	3.776721594	0.000685596	0.000578269
[283.0]	diseases of the blood and blood-forming organs	[346.1]	diseases of the nervous system	1.935626085	0.000186302	0.000578269
[283.0]	diseases of the blood and blood-forming organs	[365.04]	diseases of the sense organs	1.638738936	0.000138228	0.000578269
[283.0]	diseases of the blood and blood-forming organs	[370.9]	diseases of the sense organs	4.741577475	0.00067318	0.000578269
[283.0]	diseases of the blood and blood-forming organs	[434.0]	diseases of the circulatory system	0.777413639	-0.00037748	0.000578269
[283.0]	diseases of the blood and blood-forming organs	[437.0]	diseases of the circulatory system	0.875549267	-0.000279302	0.000578269
[283.0]	diseases of the blood and blood-forming organs	[446.5]	diseases of the circulatory system	1.816253714	0.000888678	0.000578269
[283.0]	diseases of the blood and blood-forming organs	[477.9]	diseases of the respiratory system	2.25241371	0.001084952	0.000578269
[283.0]	diseases of the blood and blood-forming organs	[518.3]	diseases of the respiratory system	3.366041354	0.002627877	0.000578269
[283.0]	diseases of the blood and blood-forming organs	[518.81]	diseases of the respiratory system	1.542977449	0.002314946	0.000578269
[283.0]	diseases of the blood and blood-forming organs	[518.89]	diseases of the respiratory system	2.16601255	0.002422662	0.000578269
[283.0]	diseases of the blood and blood-forming organs	[523.1]	diseases of the digestive system	1.068414661	1.83E-05	0.000578269
[283.0]	diseases of the blood and blood-forming organs	[523.4]	diseases of the digestive system	1.602358446	0.000186438	0.000578269
[283.0]	diseases of the blood and blood-forming organs	[570]	diseases of the digestive system	5.331889308	0.002894585	0.000578269
[283.0]	diseases of the blood and blood-forming organs	[572.4]	diseases of the digestive system	5.805148473	0.001914071	0.000578269
[283.0]	diseases of the blood and blood-forming organs	[572.8]	diseases of the digestive system	2.535047275	0.000963275	0.000578269
[283.0]	diseases of the blood and blood-forming organs	[577.0]	diseases of the digestive system	1.662748864	0.001873891	0.000578269
[283.0]	diseases of the blood and blood-forming organs	[583.9]	diseases of the genitourinary system	1.932171666	0.000455139	0.000578269
[283.0]	diseases of the blood and blood-forming organs	[588.0]	diseases of the genitourinary system	1.424552882	9.85E-05	0.000578269
[283.0]	diseases of the blood and blood-forming organs	[623.8]	diseases of the genitourinary system	1.697624759	0.000419648	0.000578269
[283.0]	diseases of the blood and blood-forming organs	[686.8]	diseases of the skin and subcutaneous tissue	5.655218637	0.001328407	0.000578269
[283.0]	diseases of the blood and blood-forming organs	[694.4]	diseases of the skin and subcutaneous tissue	6.78429362	0.001740148	0.000578269
[283.0]	diseases of the blood and blood-forming organs	[703.8]	diseases of the skin and subcutaneous tissue	1.008313849	5.13E-06	0.000578269
[283.0]	diseases of the blood and blood-forming organs	[708.9]	diseases of the skin and subcutaneous tissue	2.397033631	0.000707158	0.000578269
[283.0]	diseases of the blood and blood-forming organs	[710.2]	diseases of the musculoskeletal system and connective tissue	6.597755076	0.003195368	0.000578269
[283.0]	diseases of the blood and blood-forming organs	[729.1]	diseases of the musculoskeletal system and connective tissue	0.967730654	-3.40E-05	0.000578269
[283.0]	diseases of the blood and blood-forming organs	[745.4]	congenital anomalies	3.535537631	0.000647049	0.000578269
[283.0]	diseases of the blood and blood-forming organs	[790.99]	"symptoms, signs, and ill-defined conditions"	4.693613541	0.000472297	0.000578269
[283.11]	diseases of the blood and blood-forming organs	[586]	diseases of the genitourinary system	21.09548437	0.005830986	6.476008523
[283.11]	diseases of the blood and blood-forming organs	[710.0]	diseases of the musculoskeletal system and connective tissue	3.74458459	0.000393115	0.609188775
[283.11]	diseases of the blood and blood-forming organs	[791.0]	"symptoms, signs, and ill-defined conditions"	14.77459734	0.00140411	3.855794881
[283.9]	diseases of the blood and blood-forming organs	[333.4]	diseases of the nervous system	1.45027356	0.000103578	2.600219062
[283.9]	diseases of the blood and blood-forming organs	[695.4]	diseases of the skin and subcutaneous tissue	8.49969943	0.004094621	2.600219062
[283.9]	diseases of the blood and blood-forming organs	[784.69]	"symptoms, signs, and ill-defined conditions"	1.281998692	0.000138014	4.205321898
[284.9]	diseases of the blood and blood-forming organs	[285.9]	diseases of the blood and blood-forming organs	5.09032793	0.031379819	4.192034762
[284.9]	diseases of the blood and blood-forming organs	[287.1]	diseases of the blood and blood-forming organs	22.1646547	0.007368576	4.270101032
[284.9]	diseases of the blood and blood-forming organs	[287.5]	diseases of the blood and blood-forming organs	19.80334979	0.04611556	4.22326127
[284.9]	diseases of the blood and blood-forming organs	[298.8]	mental disorders	1.538120299	0.000294499	4.238874524
[284.9]	diseases of the blood and blood-forming organs	[307.1]	mental disorders	3.279174592	0.000493124	3.404289864
[284.9]	diseases of the blood and blood-forming organs	[331.0]	diseases of the nervous system	1.044401016	0.000158331	0.995382981
[284.9]	diseases of the blood and blood-forming organs	[335.20]	diseases of the nervous system	0.56257459	-0.00022853	1.136781253
[284.9]	diseases of the blood and blood-forming organs	[340]	diseases of the nervous system	0.797812776	-0.000188244	1.773737318
[284.9]	diseases of the blood and blood-forming organs	[358.0]	diseases of the nervous system	1.687049895	0.000507824	8.52458881
[284.9]	diseases of the blood and blood-forming organs	[362.52]	diseases of the sense organs	4.082334745	0.000422633	4.275883718
[284.9]	diseases of the blood and blood-forming organs	[410.9]	diseases of the circulatory system	1.459790099	0.000235782	4.153277718
[284.9]	diseases of the blood and blood-forming organs	[446.1]	diseases of the circulatory system	45.43243507	0.001826205	4.228465688
[284.9]	diseases of the blood and blood-forming organs	[446.5]	diseases of the circulatory system	2.700250175	0.001987836	4.24928336
[284.9]	diseases of the blood and blood-forming organs	[492.8]	diseases of the respiratory system	1.404112454	0.00178655	4.207648016
[284.9]	diseases of the blood and blood-forming organs	[501]	diseases of the respiratory system	2.005902917	0.000944204	4.280509868
[284.9]	diseases of the blood and blood-forming organs	[502]	diseases of the respiratory system	2.1028824	0.000421433	8.556393586
[284.9]	diseases of the blood and blood-forming organs	[515]	diseases of the respiratory system	2.37370465	0.004458201	4.265474882
[284.9]	diseases of the blood and blood-forming organs	[516.3]	diseases of the respiratory system	2.913145689	0.002367447	2.137873354
[284.9]	diseases of the blood and blood-forming organs	[518.81]	diseases of the respiratory system	2.043030235	0.00477534	4.27530545
[284.9]	diseases of the blood and blood-forming organs	[523.1]	diseases of the digestive system	7.412660459	0.001845667	4.259692196
[284.9]	diseases of the blood and blood-forming organs	[530.11]	diseases of the digestive system	0.553292275	-0.000407763	8.124569584
[284.9]	diseases of the blood and blood-forming organs	[555.0]	diseases of the digestive system	2.111948247	0.000599665	2.111426101
[284.9]	diseases of the blood and blood-forming organs	[570]	diseases of the digestive system	3.132441774	0.001530151	5.942751402
[284.9]	diseases of the blood and blood-forming organs	[577.0]	diseases of the digestive system	1.450451721	0.001367704	3.542751402
[284.9]	diseases of the blood and blood-forming organs	[577.1]	diseases of the digestive system	2.669077533	0.00179147	4.228465688
[284.9]	diseases of the blood and blood-forming organs	[579.0]	diseases of the digestive system	5.962766669	0.001780619	7.2400487
[284.9]	diseases of the blood and blood-forming organs	[581.9]	diseases of the genitourinary system	4.997791773	0.002973604	4.270101032
[284.9]	diseases of the blood and blood-forming organs	[583.9]	diseases of the genitourinary system	4.189189432	0.001672156	4.181625926
[284.9]	diseases of the blood and blood-forming organs	[691.8]	diseases of the skin and subcutaneous tissue	1.837050635	0.000296362	3.046199678
[284.9]	diseases of the blood and blood-forming organs	[694.4]	diseases of the skin and subcutaneous tissue	1.470919569	0.000152136	4.270101032
[284.9]	diseases of the blood and blood-forming organs	[694.5]	diseases of the skin and subcutaneous tissue	0.681376627	-0.000151251	4.259692196
[284.9]	diseases of the blood and blood-forming organs	[696.0]	diseases of the skin and subcutaneous tissue	2.795071529	0.000892512	4.238874524
[284.9]	diseases of the blood and blood-forming organs	[697.0]	diseases of the skin and subcutaneous tissue	3.490472087	0.000522276	4.264896614
[284.9]	diseases of the blood and blood-forming organs	[701.1]	diseases of the skin and subcutaneous tissue	1.149718765	8.65E-05	4.259692196
[284.9]	diseases of the blood and blood-forming organs	[710.0]	diseases of the musculoskeletal system and connective tissue	3.472780653	0.002703589	3.300960358
[284.9]	diseases of the blood and blood-forming organs	[710.1]	diseases of the musculoskeletal system and connective tissue	2.022250406	0.000660687	0.870586454
[284.9]	diseases of the blood and blood-forming organs	[710.2]	diseases of the musculoskeletal system and connective tissue	4.29142705	0.002017621	3.157037117
[284.9]	diseases of the blood and blood-forming organs	[714.0]	diseases of the musculoskeletal system and connective tissue	2.081710838	0.003371855	0.500026944
[284.9]	diseases of the blood and blood-forming organs	[720.0]	diseases of the musculoskeletal system and connective tissue	1.988337158	0.000582666	4.228465688
[284.9]	diseases of the blood and blood-forming organs	[742.2]	congenital anomalies	10.91787199	0.000831541	3.579115039
[284.9]	diseases of the blood and blood-forming organs	[759.89]	congenital anomalies	3.912237464	0.000407898	0.906606824
[284.9]	diseases of the blood and blood-forming organs	[791.0]	"symptoms, signs, and ill-defined conditions"	3.171798683	0.001689871	4.228465688
[284.9]	diseases of the blood and blood-forming organs	[996.85]	injury and poisoning	370.6330229	0.011893668	4.280509868
[285.0]	diseases of the blood and blood-forming organs	[289.0]	diseases of the blood and blood-forming organs	1.813742611	0.000502304	0.000578269
[285.0]	diseases of the blood and blood-forming organs	[290.4]	mental disorders	3.652837227	0.00038451	0.000578269
[285.0]	diseases of the blood and blood-forming organs	[292.0]	mental disorders	1.009832396	6.64E-06	0.000578269
[285.0]	diseases of the blood and blood-forming organs	[341.9]	diseases of the nervous system	2.656094046	0.000398111	0.000578269
[285.0]	diseases of the blood and blood-forming organs	[346.1]	diseases of the nervous system	2.041931656	0.000201993	0.000578269
[285.0]	diseases of the blood and blood-forming organs	[370.9]	diseases of the sense organs	7.502980991	0.001139126	0.000578269
[285.0]	diseases of the blood and blood-forming organs	[434.0]	diseases of the circulatory system	1.102906004	0.00016991	0.000578269
[285.0]	diseases of the blood and blood-forming organs	[437.0]	diseases of the circulatory system	1.215309051	0.000470459	0.000578269
[285.0]	diseases of the blood and blood-forming organs	[477.9]	diseases of the respiratory system	0.648032024	-0.000296858	0.000578269
[285.0]	diseases of the blood and blood-forming organs	[518.3]	diseases of the respiratory system	3.090603424	0.002260672	0.000578269
[285.0]	diseases of the blood and blood-forming organs	[518.89]	diseases of the respiratory system	1.661797137	0.001338744	0.000578269
[285.0]	diseases of the blood and blood-forming organs	[523.4]	diseases of the digestive system	4.225901972	0.000972108	0.000578269
[285.0]	diseases of the blood and blood-forming organs	[572.4]	diseases of the digestive system	4.082646791	0.001195523	0.000578269
[285.0]	diseases of the blood and blood-forming organs	[572.8]	diseases of the digestive system	3.291413371	0.001399959	0.000578269
[285.0]	diseases of the blood and blood-forming organs	[588.0]	diseases of the genitourinary system	3.005580105	0.000453225	0.000578269
[285.0]	diseases of the blood and blood-forming organs	[623.8]	diseases of the genitourinary system	2.462431367	0.000856489	0.000578269
[285.0]	diseases of the blood and blood-forming organs	[686.8]	diseases of the skin and subcutaneous tissue	0.994301021	-1.58E-06	0.000578269
[285.0]	diseases of the blood and blood-forming organs	[703.8]	diseases of the skin and subcutaneous tissue	2.127381919	0.000677309	0.000578269
[285.0]	diseases of the blood and blood-forming organs	[708.9]	diseases of the skin and subcutaneous tissue	2.844764933	0.000909146	0.000578269
[285.0]	diseases of the blood and blood-forming organs	[729.1]	diseases of the musculoskeletal system and connective tissue	1.75007814	0.000770157	0.000578269
[285.0]	diseases of the blood and blood-forming organs	[755.59]	congenital anomalies	4.655382227	0.000469316	0.000578269
[285.0]	diseases of the blood and blood-forming organs	[782]	"symptoms, signs, and ill-defined conditions"	214.1475824	0.004034858	0.000578269
[285.0]	diseases of the blood and blood-forming organs	[984.9]	injury and poisoning	19.46796204	0.001159483	0.000578269
[285.8]	diseases of the blood and blood-forming organs	[362.50]	diseases of the sense organs	1.340693088	0.000553558	2.27530545
[285.8]	diseases of the blood and blood-forming organs	[579.0]	diseases of the digestive system	1.718301322	0.000372024	2.422023596
[285.9]	diseases of the blood and blood-forming organs	[286]	diseases of the blood and blood-forming organs	5.602487337	0.000970557	2.170178042
[285.9]	diseases of the blood and blood-forming organs	[286.4]	diseases of the blood and blood-forming organs	1.5379377	0.001620315	2.206608968
[285.9]	diseases of the blood and blood-forming organs	[286.6]	diseases of the blood and blood-forming organs	2.185317228	0.011285875	2.212391655
[285.9]	diseases of the blood and blood-forming organs	[287.0]	diseases of the blood and blood-forming organs	2.176794543	0.004433625	2.196200132
[285.9]	diseases of the blood and blood-forming organs	[287.5]	diseases of the blood and blood-forming organs	3.187349995	0.057921804	4.659769207
[285.9]	diseases of the blood and blood-forming organs	[300.02]	mental disorders	1.22217328	0.002091646	2.185791296
[285.9]	diseases of the blood and blood-forming organs	[300.3]	mental disorders	1.186697872	0.001038532	2.190995714
[285.9]	diseases of the blood and blood-forming organs	[302.75]	mental disorders	6.536235226	0.000624035	2.217017804
[285.9]	diseases of the blood and blood-forming organs	[307.1]	mental disorders	2.176208702	0.002747734	2.154564789
[285.9]	diseases of the blood and blood-forming organs	[307.50]	mental disorders	1.53623267	0.000907671	2.20140455
[285.9]	diseases of the blood and blood-forming organs	[331.0]	diseases of the nervous system	1.777513845	0.029936022	0.958952055
[285.9]	diseases of the blood and blood-forming organs	[340]	diseases of the nervous system	1.012030379	0.000120937	4.27251766
[285.9]	diseases of the blood and blood-forming organs	[358.0]	diseases of the nervous system	1.1783231	0.00142313	2.17538246
[285.9]	diseases of the blood and blood-forming organs	[362.0]	diseases of the sense organs	1.089372538	2.47E-05	5.000660099
[285.9]	diseases of the blood and blood-forming organs	[362.02]	diseases of the sense organs	1.938586044	0.006609773	2.190995714
[285.9]	diseases of the blood and blood-forming organs	[362.50]	diseases of the sense organs	1.343914624	0.004179701	2.133747117
[285.9]	diseases of the blood and blood-forming organs	[375.15]	diseases of the sense organs	1.94600525	0.002872307	2.217017804
[285.9]	diseases of the blood and blood-forming organs	[411.1]	diseases of the circulatory system	1.289885064	0.025798155	4.696200132
[285.9]	diseases of the blood and blood-forming organs	[440]	diseases of the circulatory system	2.752099043	0.001491051	1.706320476
[285.9]	diseases of the blood and blood-forming organs	[442.9]	diseases of the circulatory system	2.114202587	0.00313867	2.134325385
[285.9]	diseases of the blood and blood-forming organs	[446.5]	diseases of the circulatory system	2.146546015	0.014473407	2.185791296
[285.9]	diseases of the blood and blood-forming organs	[453.9]	diseases of the circulatory system	2.206407289	0.010799487	2.180586878
[285.9]	diseases of the blood and blood-forming organs	[487]	diseases of the respiratory system	2.723431344	0.000951689	7.149360371
[285.9]	diseases of the blood and blood-forming organs	[493.0]	diseases of the respiratory system	0.622498593	-0.000194995	4.906320476
[285.9]	diseases of the blood and blood-forming organs	[493.9]	diseases of the respiratory system	1.95717778	0.002870961	2.170178042
[285.9]	diseases of the blood and blood-forming organs	[502]	diseases of the respiratory system	1.429725212	0.00177297	1.929409459
[285.9]	diseases of the blood and blood-forming organs	[513.0]	diseases of the respiratory system	2.471427598	0.010826251	2.138951535
[285.9]	diseases of the blood and blood-forming organs	[516.3]	diseases of the respiratory system	1.716516394	0.00957348	4.618712131
[285.9]	diseases of the blood and blood-forming organs	[523.1]	diseases of the digestive system	1.874867473	0.002718747	2.196200132
[285.9]	diseases of the blood and blood-forming organs	[533]	diseases of the digestive system	3.00423234	0.002026951	2.20140455
[285.9]	diseases of the blood and blood-forming organs	[555.0]	diseases of the digestive system	1.935754762	0.005448759	4.243669874
[285.9]	diseases of the blood and blood-forming organs	[570]	diseases of the digestive system	1.941072185	0.007291078	5.906320476
[285.9]	diseases of the blood and blood-forming organs	[571.0]	diseases of the digestive system	1.526040854	0.001581148	1.908591787
[285.9]	diseases of the blood and blood-forming organs	[577.0]	diseases of the digestive system	1.629773431	0.020646175	7.106320476
[285.9]	diseases of the blood and blood-forming organs	[577.1]	diseases of the digestive system	2.276085133	0.014788502	4.664973625
[285.9]	diseases of the blood and blood-forming organs	[579.0]	diseases of the digestive system	2.407504084	0.00545266	7.123338281
[285.9]	diseases of the blood and blood-forming organs	[583.9]	diseases of the genitourinary system	4.380819961	0.019139475	2.118133863
[285.9]	diseases of the blood and blood-forming organs	[586]	diseases of the genitourinary system	3.990312757	0.071512716	2.154564789
[285.9]	diseases of the blood and blood-forming organs	[608.1]	diseases of the genitourinary system	0.602885624	-0.002095102	1.939818295
[285.9]	diseases of the blood and blood-forming organs	[617.0]	diseases of the genitourinary system	0.487562088	-0.006886529	2.186369565
[285.9]	diseases of the blood and blood-forming organs	[626.0]	diseases of the genitourinary system	1.867495779	0.00036587	2.217017804
[285.9]	diseases of the blood and blood-forming organs	[691.8]	diseases of the skin and subcutaneous tissue	1.841513229	0.003216938	3.009768752
[285.9]	diseases of the blood and blood-forming organs	[695.4]	diseases of the skin and subcutaneous tissue	1.969227066	0.006554966	4.633747117
[285.9]	diseases of the blood and blood-forming organs	[697.0]	diseases of the skin and subcutaneous tissue	1.652282511	0.001476949	2.20140455
[285.9]	diseases of the blood and blood-forming organs	[704.01]	diseases of the skin and subcutaneous tissue	1.28161475	0.000226692	2.185791296
[285.9]	diseases of the blood and blood-forming organs	[710.0]	diseases of the musculoskeletal system and connective tissue	2.312454362	0.015493544	1.249604059
[285.9]	diseases of the blood and blood-forming organs	[710.1]	diseases of the musculoskeletal system and connective tissue	1.923074559	0.006441494	0.834155528
[285.9]	diseases of the blood and blood-forming organs	[714.0]	diseases of the musculoskeletal system and connective tissue	2.175277038	0.039555737	1.578147102
[285.9]	diseases of the blood and blood-forming organs	[714]	diseases of the musculoskeletal system and connective tissue	2.824299172	0.001850699	2.185791296
[285.9]	diseases of the blood and blood-forming organs	[720.0]	diseases of the musculoskeletal system and connective tissue	1.784007732	0.004990524	7.164973625
[285.9]	diseases of the blood and blood-forming organs	[720]	diseases of the musculoskeletal system and connective tissue	2.61449409	0.000287741	2.441531744
[285.9]	diseases of the blood and blood-forming organs	[758.0]	congenital anomalies	1.714422354	0.001334227	2.214012784
[285.9]	diseases of the blood and blood-forming organs	[758.2]	congenital anomalies	2.904993434	0.000455506	2.217017804
[285.9]	diseases of the blood and blood-forming organs	[759.5]	congenital anomalies	1.605391108	0.000364296	3.542684113
[285.9]	diseases of the blood and blood-forming organs	[780.09]	"symptoms, signs, and ill-defined conditions"	2.279601916	0.013829942	2.217017804
[285.9]	diseases of the blood and blood-forming organs	[798.0]	"symptoms, signs, and ill-defined conditions"	2.108462976	0.000983815	2.170756311
[286.0]	diseases of the blood and blood-forming organs	[286.3]	diseases of the blood and blood-forming organs	294.2396067	0.043397673	4.439240026
[286.0]	diseases of the blood and blood-forming organs	[434.91]	diseases of the circulatory system	0.290894322	-0.000364721	9.994795582
[286.0]	diseases of the blood and blood-forming organs	[452]	diseases of the circulatory system	8.48604903	0.000711737	44.99479558
[286.0]	diseases of the blood and blood-forming organs	[513.0]	diseases of the respiratory system	1.480773703	0.000109454	2.898021388
[286.0]	diseases of the blood and blood-forming organs	[710.0]	diseases of the musculoskeletal system and connective tissue	6.333924998	0.001948348	0.666437373
[286.0]	diseases of the blood and blood-forming organs	[733.42]	diseases of the musculoskeletal system and connective tissue	2.048285366	0.000406087	8.994795582
[286]	diseases of the blood and blood-forming organs	[331.0]	diseases of the nervous system	16.25052874	0.001494843	0.27184246
[286.1]	diseases of the blood and blood-forming organs	[286.2]	diseases of the blood and blood-forming organs	1017.038755	0.040433967	44.99479558
[286.1]	diseases of the blood and blood-forming organs	[995.2]	injury and poisoning	2.010907527	0.000485291	15.99479558
[286.2]	diseases of the blood and blood-forming organs	[995.2]	injury and poisoning	0.677726746	-0.000188439	15.99479558
[286.3]	diseases of the blood and blood-forming organs	[286.9]	diseases of the blood and blood-forming organs	20.51787923	0.020115494	4.418422355
[286.3]	diseases of the blood and blood-forming organs	[362.50]	diseases of the sense organs	0.780289854	-0.000154181	2.238874524
[286.3]	diseases of the blood and blood-forming organs	[434.91]	diseases of the circulatory system	1.420372331	0.000403476	4.429409459
[286.3]	diseases of the blood and blood-forming organs	[443.81]	diseases of the circulatory system	1.710635272	0.000602741	3.847831814
[286.3]	diseases of the blood and blood-forming organs	[452]	diseases of the circulatory system	19.49905488	0.003282086	4.439240026
[286.3]	diseases of the blood and blood-forming organs	[453.9]	diseases of the circulatory system	6.610445741	0.002899969	4.402809101
[286.3]	diseases of the blood and blood-forming organs	[513.0]	diseases of the respiratory system	1.701244455	0.000297917	2.856386045
[286.3]	diseases of the blood and blood-forming organs	[710.0]	diseases of the musculoskeletal system and connective tissue	4.796188762	0.002587624	0.624802029
[286.3]	diseases of the blood and blood-forming organs	[733.42]	diseases of the musculoskeletal system and connective tissue	1.617860955	0.000446647	4.418422355
[286.3]	diseases of the blood and blood-forming organs	[995.1]	injury and poisoning	0.442510622	-0.000232193	4.434035608
[286.4]	diseases of the blood and blood-forming organs	[286.6]	diseases of the blood and blood-forming organs	8.327081362	0.002536852	13.32350277
[286.4]	diseases of the blood and blood-forming organs	[287.5]	diseases of the blood and blood-forming organs	5.17226416	0.00401753	3.184386746
[286.4]	diseases of the blood and blood-forming organs	[453.9]	diseases of the circulatory system	1.449129501	0.000146199	4.984386746
[286.4]	diseases of the blood and blood-forming organs	[586]	diseases of the genitourinary system	1.225495804	0.000196096	3.061309823
[286.6]	diseases of the blood and blood-forming organs	[287.5]	diseases of the blood and blood-forming organs	13.29597449	0.037426872	3.190169433
[286.6]	diseases of the blood and blood-forming organs	[368.2]	diseases of the sense organs	0.894132806	-8.78E-05	14.99479558
[286.6]	diseases of the blood and blood-forming organs	[443.81]	diseases of the circulatory system	1.539031734	0.00091014	4.434613877
[286.6]	diseases of the blood and blood-forming organs	[453.9]	diseases of the circulatory system	4.282429278	0.003377547	4.990169433
[286.6]	diseases of the blood and blood-forming organs	[586]	diseases of the genitourinary system	4.163762769	0.008696957	3.06709251
[286.6]	diseases of the blood and blood-forming organs	[710.2]	diseases of the musculoskeletal system and connective tissue	1.59262541	0.000450862	3.204455147
[286.9]	diseases of the blood and blood-forming organs	[440]	diseases of the circulatory system	4.579032003	0.000656307	0.57397791
[286.9]	diseases of the blood and blood-forming organs	[443.81]	diseases of the circulatory system	1.941530114	0.002980152	9.97397791
[287.0]	diseases of the blood and blood-forming organs	[300.02]	mental disorders	1.256358756	0.000109774	13.82013176
[287.0]	diseases of the blood and blood-forming organs	[300.3]	mental disorders	1.198731566	5.03E-05	8.155796092
[287.0]	diseases of the blood and blood-forming organs	[340]	diseases of the nervous system	1.10208157	4.67E-05	1.804963826
[287.0]	diseases of the blood and blood-forming organs	[446.5]	diseases of the circulatory system	1.631904775	0.000362815	13.82013176
[287.0]	diseases of the blood and blood-forming organs	[513.0]	diseases of the respiratory system	2.74148614	0.000582792	2.877203717
[287.0]	diseases of the blood and blood-forming organs	[516.3]	diseases of the respiratory system	1.040730358	2.48E-05	2.169099861
[287.0]	diseases of the blood and blood-forming organs	[530.0]	diseases of the digestive system	2.002043446	0.000339837	8.984386746
[287.0]	diseases of the blood and blood-forming organs	[555.0]	diseases of the digestive system	7.658175811	0.001763377	2.142652609
[287.0]	diseases of the blood and blood-forming organs	[570]	diseases of the digestive system	7.417865697	0.00226159	2.97397791
[287.0]	diseases of the blood and blood-forming organs	[577.1]	diseases of the digestive system	3.31830615	0.001221996	4.259692196
[287.0]	diseases of the blood and blood-forming organs	[583.9]	diseases of the genitourinary system	20.83268528	0.005106742	4.589362526
[287.0]	diseases of the blood and blood-forming organs	[590.1]	diseases of the genitourinary system	176.8673937	0.003662493	7.995373851
[287.0]	diseases of the blood and blood-forming organs	[617.0]	diseases of the genitourinary system	0.617262029	-0.000233946	5.59897791
[287.0]	diseases of the blood and blood-forming organs	[694.4]	diseases of the skin and subcutaneous tissue	3.047845427	0.000324898	8.984386746
[287.0]	diseases of the blood and blood-forming organs	[695.1]	diseases of the skin and subcutaneous tissue	37.95296605	0.008792086	8.994795582
[287.0]	diseases of the blood and blood-forming organs	[695.4]	diseases of the skin and subcutaneous tissue	1.622185657	0.00019139	2.621036734
[287.0]	diseases of the blood and blood-forming organs	[696.0]	diseases of the skin and subcutaneous tissue	2.574034837	0.000384337	8.953160238
[287.0]	diseases of the blood and blood-forming organs	[710.0]	diseases of the musculoskeletal system and connective tissue	6.662812777	0.003040557	1.988903283
[287.0]	diseases of the blood and blood-forming organs	[710.1]	diseases of the musculoskeletal system and connective tissue	2.285585691	0.000408042	0.901812962
[287.0]	diseases of the blood and blood-forming organs	[714.0]	diseases of the musculoskeletal system and connective tissue	2.488526824	0.002278664	0.809891223
[287.0]	diseases of the blood and blood-forming organs	[791.0]	"symptoms, signs, and ill-defined conditions"	6.309295371	0.002028789	4.259692196
[287.1]	diseases of the blood and blood-forming organs	[287.5]	diseases of the blood and blood-forming organs	17.03372189	0.01926807	3.184386746
[287.1]	diseases of the blood and blood-forming organs	[710.0]	diseases of the musculoskeletal system and connective tissue	5.086506315	0.002189267	0.656028537
[287.5]	diseases of the blood and blood-forming organs	[287.9]	diseases of the blood and blood-forming organs	11.71308091	0.011351157	3.184386746
[287.5]	diseases of the blood and blood-forming organs	[290.8]	mental disorders	1.561880992	0.000414704	2.187546984
[287.5]	diseases of the blood and blood-forming organs	[340]	diseases of the nervous system	0.794792663	-0.000659465	1.7685329
[287.5]	diseases of the blood and blood-forming organs	[363.20]	diseases of the sense organs	3.109400924	0.001330758	3.194795582
[287.5]	diseases of the blood and blood-forming organs	[365.11]	diseases of the sense organs	0.788681551	-0.000603174	3.142751402
[287.5]	diseases of the blood and blood-forming organs	[382.9]	diseases of the sense organs	1.385836431	0.001233795	3.179182328
[287.5]	diseases of the blood and blood-forming organs	[389.14]	diseases of the sense organs	2.064115001	0.000544986	3.158364656
[287.5]	diseases of the blood and blood-forming organs	[453.9]	diseases of the circulatory system	2.561810674	0.004469485	3.158364656
[287.5]	diseases of the blood and blood-forming organs	[487]	diseases of the respiratory system	2.481852561	0.000261593	3.127138148
[287.5]	diseases of the blood and blood-forming organs	[502]	diseases of the respiratory system	2.045513421	0.001378987	3.184965015
[287.5]	diseases of the blood and blood-forming organs	[513.0]	diseases of the respiratory system	2.000403473	0.002353067	2.840772791
[287.5]	diseases of the blood and blood-forming organs	[533]	diseases of the digestive system	2.219793595	0.000394368	3.179182328
[287.5]	diseases of the blood and blood-forming organs	[555.0]	diseases of the digestive system	1.138814446	0.000258399	3.190559033
[287.5]	diseases of the blood and blood-forming organs	[570]	diseases of the digestive system	7.443980568	0.01596037	2.937546984
[287.5]	diseases of the blood and blood-forming organs	[579.0]	diseases of the digestive system	2.118295835	0.001384954	2.369979417
[287.5]	diseases of the blood and blood-forming organs	[586]	diseases of the genitourinary system	2.764707695	0.013491474	3.014470061
[287.5]	diseases of the blood and blood-forming organs	[593.7]	diseases of the genitourinary system	0.745487628	-0.000259253	3.184386746
[287.5]	diseases of the blood and blood-forming organs	[617.0]	diseases of the genitourinary system	0.365361733	-0.002726499	3.164147343
[287.5]	diseases of the blood and blood-forming organs	[695.4]	diseases of the skin and subcutaneous tissue	3.675183559	0.005783869	3.111524894
[287.5]	diseases of the blood and blood-forming organs	[710.0]	diseases of the musculoskeletal system and connective tissue	4.786915624	0.014291313	1.280830566
[287.5]	diseases of the blood and blood-forming organs	[710.1]	diseases of the musculoskeletal system and connective tissue	2.177006815	0.002625722	1.793217087
[287.5]	diseases of the blood and blood-forming organs	[710.3]	diseases of the musculoskeletal system and connective tissue	2.505425109	0.00147276	3.163569074
[287.5]	diseases of the blood and blood-forming organs	[710.4]	diseases of the musculoskeletal system and connective tissue	1.93074074	0.001737896	3.158364656
[287.5]	diseases of the blood and blood-forming organs	[714.0]	diseases of the musculoskeletal system and connective tissue	1.263035037	0.002830107	1.052098068
[287.5]	diseases of the blood and blood-forming organs	[758.0]	congenital anomalies	1.952933163	0.000568928	1.091393138
[287.9]	diseases of the blood and blood-forming organs	[492.8]	diseases of the respiratory system	0.842576685	-0.000300674	2.984386746
[287.9]	diseases of the blood and blood-forming organs	[496]	diseases of the respiratory system	1.284335944	0.001343579	17.98959116
[287.9]	diseases of the blood and blood-forming organs	[555.0]	diseases of the digestive system	1.413563973	9.64E-05	1.068724095
[287.9]	diseases of the blood and blood-forming organs	[733.42]	diseases of the musculoskeletal system and connective tissue	0.91870752	-4.07E-05	17.97397791
[288.1]	diseases of the blood and blood-forming organs	[583.9]	diseases of the genitourinary system	3.319085645	0.0003526	2.292079054
[288.3]	diseases of the blood and blood-forming organs	[691.8]	diseases of the skin and subcutaneous tissue	20.57601073	0.005733621	2.048147845
[289.0]	diseases of the blood and blood-forming organs	[290.4]	mental disorders	3.270408674	0.0003478	0.000578269
[289.0]	diseases of the blood and blood-forming organs	[292.0]	mental disorders	2.410958512	0.001007322	0.000578269
[289.0]	diseases of the blood and blood-forming organs	[341.9]	diseases of the nervous system	1.189009045	4.80E-05	0.000578269
[289.0]	diseases of the blood and blood-forming organs	[346.1]	diseases of the nervous system	5.484463652	0.000918834	0.000578269
[289.0]	diseases of the blood and blood-forming organs	[370.9]	diseases of the sense organs	2.23915572	0.000229411	0.000578269
[289.0]	diseases of the blood and blood-forming organs	[403.9]	diseases of the circulatory system	6.816985191	0.000617198	0.000578269
[289.0]	diseases of the blood and blood-forming organs	[434.0]	diseases of the circulatory system	2.27870502	0.002231403	0.000578269
[289.0]	diseases of the blood and blood-forming organs	[437.0]	diseases of the circulatory system	1.305688816	0.00070594	0.000578269
[289.0]	diseases of the blood and blood-forming organs	[477.9]	diseases of the respiratory system	1.450468101	0.000401549	0.000578269
[289.0]	diseases of the blood and blood-forming organs	[503]	diseases of the respiratory system	7.068302618	0.000632313	0.000578269
[289.0]	diseases of the blood and blood-forming organs	[518.3]	diseases of the respiratory system	2.237178958	0.001413928	0.000578269
[289.0]	diseases of the blood and blood-forming organs	[518.89]	diseases of the respiratory system	3.347589756	0.005019078	0.000578269
[289.0]	diseases of the blood and blood-forming organs	[523.4]	diseases of the digestive system	1.513390891	0.000163509	0.000578269
[289.0]	diseases of the blood and blood-forming organs	[572.4]	diseases of the digestive system	1.370707478	0.000151948	0.000578269
[289.0]	diseases of the blood and blood-forming organs	[572.8]	diseases of the digestive system	1.289235312	0.000186764	0.000578269
[289.0]	diseases of the blood and blood-forming organs	[588.0]	diseases of the genitourinary system	1.345457604	8.25E-05	0.000578269
[289.0]	diseases of the blood and blood-forming organs	[623.8]	diseases of the genitourinary system	1.202525808	0.000125359	0.000578269
[289.0]	diseases of the blood and blood-forming organs	[703.8]	diseases of the skin and subcutaneous tissue	1.523726977	0.000332544	0.000578269
[289.0]	diseases of the blood and blood-forming organs	[708.9]	diseases of the skin and subcutaneous tissue	0.565985855	-0.000226061	0.000578269
[289.0]	diseases of the blood and blood-forming organs	[729.1]	diseases of the musculoskeletal system and connective tissue	0.652856758	-0.000376713	0.000578269
[289.0]	diseases of the blood and blood-forming organs	[745.4]	congenital anomalies	5.565390668	0.001198829	0.000578269
[289.50]	diseases of the blood and blood-forming organs	[437.0]	diseases of the circulatory system	0.670269362	-0.000111991	0.000578269
[289.50]	diseases of the blood and blood-forming organs	[518.3]	diseases of the respiratory system	2.72000262	0.000289108	0.000578269
[289.50]	diseases of the blood and blood-forming organs	[518.89]	diseases of the respiratory system	5.467858575	0.001404871	0.000578269
[289.50]	diseases of the blood and blood-forming organs	[572.8]	diseases of the digestive system	34.036613	0.003137413	0.000578269
[290.4]	mental disorders	[292.0]	mental disorders	2.731284422	0.000290228	0.000578269
[290.4]	mental disorders	[342.8]	diseases of the nervous system	6950.436034	0.023084952	0.000578269
[290.4]	mental disorders	[425]	diseases of the circulatory system	817.698357	0.007909537	0.000578269
[290.4]	mental disorders	[434.0]	diseases of the circulatory system	4.589261165	0.001470721	0.000578269
[290.4]	mental disorders	[437.0]	diseases of the circulatory system	26.55924481	0.013859708	0.000578269
[290.4]	mental disorders	[477.9]	diseases of the respiratory system	1.752726273	0.000157554	0.000578269
[290.4]	mental disorders	[518.3]	diseases of the respiratory system	4.268490252	0.000877121	0.000578269
[290.4]	mental disorders	[518.89]	diseases of the respiratory system	1.838719423	0.000421052	0.000578269
[290.4]	mental disorders	[708.9]	diseases of the skin and subcutaneous tissue	5.129473088	0.000505049	0.000578269
[290.4]	mental disorders	[729.1]	diseases of the musculoskeletal system and connective tissue	2.36671015	0.000348254	0.000578269
[290.8]	mental disorders	[294.8]	mental disorders	18.2229531	0.004743313	6.729182328
[290.8]	mental disorders	[296.80]	mental disorders	6.244557242	0.001162908	2.203603948
[290.8]	mental disorders	[298.8]	mental disorders	19.80123641	0.003096509	4.895911641
[290.8]	mental disorders	[307.1]	mental disorders	18.09213252	0.001112903	2.182342566
[290.8]	mental disorders	[331.0]	diseases of the nervous system	12.40579697	0.012240022	3.863522977
[290.8]	mental disorders	[340]	diseases of the nervous system	0.978168545	-6.12E-06	2.360700373
[290.8]	mental disorders	[358.0]	diseases of the nervous system	1.551321804	0.000122634	2.203160238
[290.8]	mental disorders	[362.50]	diseases of the sense organs	0.669617038	-0.000111914	2.161524894
[290.8]	mental disorders	[382.9]	diseases of the sense organs	1.975861908	0.000272069	2.229182328
[290.8]	mental disorders	[411.1]	diseases of the circulatory system	0.518988174	-0.001193134	2.22397791
[290.8]	mental disorders	[429.2]	diseases of the circulatory system	2.063590368	0.001486387	4.458364656
[290.8]	mental disorders	[440.9]	diseases of the circulatory system	1.920410876	0.001034131	6.708364656
[290.8]	mental disorders	[518.89]	diseases of the respiratory system	1.199148961	0.000133721	0.000578269
[290.8]	mental disorders	[572.2]	diseases of the digestive system	1.726122268	0.000216611	2.239591164
[290.8]	mental disorders	[573.9]	diseases of the digestive system	1.502430572	0.000113565	2.167307581
[290.8]	mental disorders	[579.0]	diseases of the digestive system	6.579653614	0.000602472	2.151116059
[290.8]	mental disorders	[702.1]	diseases of the skin and subcutaneous tissue	2.214784357	0.000226122	2.239591164
[290.8]	mental disorders	[710.0]	diseases of the musculoskeletal system and connective tissue	0.70964118	-9.55E-05	3.254120596
[290.8]	mental disorders	[710.1]	diseases of the musculoskeletal system and connective tissue	2.02860486	0.000200064	1.751581744
[290.8]	mental disorders	[714.0]	diseases of the musculoskeletal system and connective tissue	0.883491287	-0.000109294	1.846376037
[290.8]	mental disorders	[781.3]	"symptoms, signs, and ill-defined conditions"	3.958426383	0.001368068	2.19795582
[291.0]	mental disorders	[297.1]	mental disorders	2.186149081	0.001238396	12.85193844
[291.0]	mental disorders	[331.0]	diseases of the nervous system	0.857240526	-0.000776093	0.303068968
[291.0]	mental disorders	[443.1]	diseases of the circulatory system	3.929072638	0.001158475	12.8415296
[291.0]	mental disorders	[714.0]	diseases of the musculoskeletal system and connective tissue	0.517222768	-0.00229424	0.257820099
[291.4]	mental disorders	[429.9]	diseases of the circulatory system	3.716746086	0.000390995	17.99479558
[291.4]	mental disorders	[586]	diseases of the genitourinary system	2.054000009	0.000204368	3.071718659
[291.9]	mental disorders	[296.80]	mental disorders	7.6417496	0.001488431	1.148641736
[291.9]	mental disorders	[298.8]	mental disorders	2.769334447	0.000294514	4.994795582
[291.9]	mental disorders	[300.3]	mental disorders	3.12481484	0.000332952	8.176613764
[291.9]	mental disorders	[301.4]	mental disorders	9.326557082	0.001308093	13.32812892
[291.9]	mental disorders	[416.0]	diseases of the circulatory system	1.056590247	3.75E-05	11.24479558
[291.9]	mental disorders	[564.1]	diseases of the digestive system	1.564427042	0.000331518	17.99479558
[292.0]	mental disorders	[304.9]	mental disorders	47.44342201	0.00186803	0.000578269
[292.0]	mental disorders	[341.9]	diseases of the nervous system	0.993001856	-1.95E-06	0.000578269
[292.0]	mental disorders	[346.1]	diseases of the nervous system	13.74106263	0.002856787	0.000578269
[292.0]	mental disorders	[403.9]	diseases of the circulatory system	5.693210641	0.000544932	0.000578269
[292.0]	mental disorders	[434.0]	diseases of the circulatory system	0.782370066	-0.000415596	0.000578269
[292.0]	mental disorders	[437.0]	diseases of the circulatory system	1.744715297	0.00188202	0.000578269
[292.0]	mental disorders	[477.9]	diseases of the respiratory system	1.695903434	0.000678843	0.000578269
[292.0]	mental disorders	[518.3]	diseases of the respiratory system	1.770045914	0.000963068	0.000578269
[292.0]	mental disorders	[518.89]	diseases of the respiratory system	1.793228625	0.001855862	0.000578269
[292.0]	mental disorders	[523.4]	diseases of the digestive system	2.527819229	0.000532488	0.000578269
[292.0]	mental disorders	[572.4]	diseases of the digestive system	0.763164965	-0.000106232	0.000578269
[292.0]	mental disorders	[572.8]	diseases of the digestive system	1.230521032	0.000162891	0.000578269
[292.0]	mental disorders	[588.0]	diseases of the genitourinary system	3.370979985	0.000619693	0.000578269
[292.0]	mental disorders	[623.8]	diseases of the genitourinary system	1.339053855	0.000229662	0.000578269
[292.0]	mental disorders	[686.8]	diseases of the skin and subcutaneous tissue	0.743454669	-8.24E-05	0.000578269
[292.0]	mental disorders	[703.8]	diseases of the skin and subcutaneous tissue	2.863219061	0.001294655	0.000578269
[292.0]	mental disorders	[708.9]	diseases of the skin and subcutaneous tissue	0.945367081	-3.11E-05	0.000578269
[292.0]	mental disorders	[729.1]	diseases of the musculoskeletal system and connective tissue	5.343291676	0.005157822	0.000578269
[292.0]	mental disorders	[745.4]	congenital anomalies	0.929588094	-2.02E-05	0.000578269
[292.0]	mental disorders	[755.59]	congenital anomalies	3.480903245	0.000368398	0.000578269
[292.0]	mental disorders	[984.9]	injury and poisoning	14.55650448	0.000984391	0.000578269
[294.8]	mental disorders	[331.0]	diseases of the nervous system	7.028557461	0.027688482	0.667441437
[294.8]	mental disorders	[332]	diseases of the nervous system	10.13594382	0.002514598	3.615545964
[294.8]	mental disorders	[335.20]	diseases of the nervous system	0.678563684	-0.000216295	2.516495761
[294.8]	mental disorders	[502]	diseases of the respiratory system	1.268222608	0.00013201	11.23496501
[294.8]	mental disorders	[570]	diseases of the digestive system	0.989548084	-9.66E-06	2.979182328
[294.8]	mental disorders	[608.1]	diseases of the genitourinary system	0.77570054	-0.000141162	11.24537385
[294.8]	mental disorders	[758.0]	congenital anomalies	1.54716228	0.000121896	2.286874636
[294.8]	mental disorders	[759.5]	congenital anomalies	14.90161564	0.000997891	3.615545964
[295.7]	mental disorders	[295.9]	mental disorders	517.5856621	0.006288342	2.347736758
[295.7]	mental disorders	[296.80]	mental disorders	78.19676904	0.004837035	1.148641736
[295.9]	mental disorders	[296.80]	mental disorders	3.483499685	0.000368643	5.680755664
[295.9]	mental disorders	[331]	diseases of the nervous system	172.1004435	0.005108174	2.290488161
[295.9]	mental disorders	[345.9]	diseases of the nervous system	131.1086554	0.004450391	0.992605976
[295.9]	mental disorders	[429.2]	diseases of the circulatory system	1.896036644	0.000838279	2.311305833
[295.9]	mental disorders	[442.9]	diseases of the circulatory system	27.76480333	0.001406764	2.26504434
[295.9]	mental disorders	[443.81]	diseases of the circulatory system	2.047302852	0.000287042	2.311884101
[295.9]	mental disorders	[714.0]	diseases of the musculoskeletal system and connective tissue	0.591422226	-0.000256578	0.468800436
[295.9]	mental disorders	[733.42]	diseases of the musculoskeletal system and connective tissue	2.816392379	0.000424299	2.326919087
[296.3]	mental disorders	[309.81]	mental disorders	69.14463134	0.003209737	11.23959116
[296.3]	mental disorders	[311]	mental disorders	18.62216719	0.012296152	35.98959116
[296.80]	mental disorders	[296.9]	mental disorders	81.86224259	0.002475983	1.143437318
[296.80]	mental disorders	[298.8]	mental disorders	5.960119592	0.002814943	2.260852546
[296.80]	mental disorders	[299.80]	mental disorders	40.9311213	0.001729134	3.419903118
[296.80]	mental disorders	[300.02]	mental disorders	5.544805698	0.004109356	3.425107536
[296.80]	mental disorders	[300.3]	mental disorders	14.52638686	0.00722644	3.430311954
[296.80]	mental disorders	[301.12]	mental disorders	17.84463054	0.002470258	1.148641736
[296.80]	mental disorders	[301.4]	mental disorders	13.91691578	0.006918532	1.1382329
[296.80]	mental disorders	[301.83]	mental disorders	24.02478859	0.006762631	1.148641736
[296.80]	mental disorders	[307.1]	mental disorders	6.099165921	0.001144067	3.393881028
[296.80]	mental disorders	[307.50]	mental disorders	8.712611185	0.00125383	2.286874636
[296.80]	mental disorders	[311]	mental disorders	5.600163879	0.017583086	1.1382329
[296.80]	mental disorders	[331.0]	diseases of the nervous system	1.856853485	0.003168507	3.041676782
[296.80]	mental disorders	[333.91]	diseases of the nervous system	10.82475935	0.000827291	1.148641736
[296.80]	mental disorders	[335.20]	diseases of the nervous system	1.046371785	2.51E-05	0.996840236
[296.80]	mental disorders	[340]	diseases of the nervous system	0.989271814	-1.04E-05	1.633796301
[296.80]	mental disorders	[345.9]	diseases of the nervous system	12.37992327	0.00200363	2.100107683
[296.80]	mental disorders	[358.0]	diseases of the nervous system	1.830419479	0.000636497	2.260852546
[296.80]	mental disorders	[359.9]	diseases of the nervous system	1.275361131	0.000117015	1.114285796
[296.80]	mental disorders	[416.0]	diseases of the circulatory system	1.591784252	0.001335989	1.133028482
[296.80]	mental disorders	[446.4]	diseases of the circulatory system	0.605826032	-0.000140312	1.127824064
[296.80]	mental disorders	[555.0]	diseases of the digestive system	1.718570041	0.000401853	0.935196347
[296.80]	mental disorders	[564.1]	diseases of the digestive system	2.885945272	0.003776685	2.292079054
[296.80]	mental disorders	[572.2]	diseases of the digestive system	1.600239318	0.000617002	1.143437318
[296.80]	mental disorders	[573.9]	diseases of the digestive system	1.39286105	0.000305983	1.071153735
[296.80]	mental disorders	[579.0]	diseases of the digestive system	3.327169894	0.000865863	2.208808366
[296.80]	mental disorders	[691.8]	diseases of the skin and subcutaneous tissue	3.416858821	0.00088735	2.078697917
[296.80]	mental disorders	[710.0]	diseases of the musculoskeletal system and connective tissue	1.136352591	0.000154594	1.146093968
[296.80]	mental disorders	[710.1]	diseases of the musculoskeletal system and connective tissue	1.367754477	0.000246473	0.730645437
[296.80]	mental disorders	[714.0]	diseases of the musculoskeletal system and connective tissue	1.28071181	0.000907386	0.638723698
[296.80]	mental disorders	[758.0]	congenital anomalies	2.385784848	0.000248561	4.418195001
[296.9]	mental disorders	[311]	mental disorders	6.662240848	0.000867329	35.98959116
[297.3]	mental disorders	[362.50]	diseases of the sense organs	9.44216294	0.00107696	2.280509868
[297.3]	mental disorders	[720.0]	diseases of the musculoskeletal system and connective tissue	17.1876988	0.001081588	4.280509868
[298.8]	mental disorders	[300]	mental disorders	19.61421175	0.001164207	4.994795582
[298.8]	mental disorders	[300.3]	mental disorders	11.69843313	0.004245337	8.13497842
[298.8]	mental disorders	[301.12]	mental disorders	12.93362192	0.001299877	4.994795582
[298.8]	mental disorders	[301.4]	mental disorders	7.759116049	0.002689022	4.984386746
[298.8]	mental disorders	[307.1]	mental disorders	5.525773275	0.000754214	6.876237161
[298.8]	mental disorders	[307.50]	mental disorders	10.52469899	0.001150106	4.979182328
[298.8]	mental disorders	[309.81]	mental disorders	14.62432865	0.002611044	4.979182328
[298.8]	mental disorders	[331.0]	diseases of the nervous system	4.24454109	0.008911498	2.098909226
[298.8]	mental disorders	[335.20]	diseases of the nervous system	1.896001295	0.000360555	2.490473671
[298.8]	mental disorders	[340]	diseases of the nervous system	0.597512493	-0.000288631	0.51654052
[298.8]	mental disorders	[362.50]	diseases of the sense organs	2.045171805	0.000906137	2.238874524
[298.8]	mental disorders	[365.52]	diseases of the sense organs	4.215487782	0.000433812	4.989591164
[298.8]	mental disorders	[416.0]	diseases of the circulatory system	0.933956031	-0.000110744	4.979182328
[298.8]	mental disorders	[429.2]	diseases of the circulatory system	1.649825011	0.002324314	4.958364656
[298.8]	mental disorders	[437.1]	diseases of the circulatory system	2.426963892	0.001367799	4.994795582
[298.8]	mental disorders	[492.8]	diseases of the respiratory system	1.495801104	0.001688276	2.953160238
[298.8]	mental disorders	[501]	diseases of the respiratory system	0.587855501	-0.000297977	4.994795582
[298.8]	mental disorders	[502]	diseases of the respiratory system	2.657692745	0.000487895	4.984965015
[298.8]	mental disorders	[564.1]	diseases of the digestive system	1.673364991	0.001001571	9.984386746
[298.8]	mental disorders	[572.2]	diseases of the digestive system	1.317998346	0.000242793	4.989591164
[298.8]	mental disorders	[577.1]	diseases of the digestive system	1.236865298	0.00019582	8.52458881
[298.8]	mental disorders	[579.0]	diseases of the digestive system	1.004792388	1.32E-06	2.385592671
[298.8]	mental disorders	[691.8]	diseases of the skin and subcutaneous tissue	2.063756193	0.000290092	2.022125755
[298.8]	mental disorders	[710.0]	diseases of the musculoskeletal system and connective tissue	0.975336831	-2.08E-05	1.968085611
[298.8]	mental disorders	[714.0]	diseases of the musculoskeletal system and connective tissue	0.998406262	-3.83E-06	0.231798009
[299.0]	mental disorders	[300.02]	mental disorders	30.17962861	0.001471747	2.260866371
[299.0]	mental disorders	[331.0]	diseases of the nervous system	11.0084227	0.00206447	1.224440584
[299.0]	mental disorders	[340]	diseases of the nervous system	26.47365835	0.001371915	1.927783621
[299.0]	mental disorders	[411.1]	diseases of the circulatory system	0.369635889	-0.000300546	1.055058991
[299.0]	mental disorders	[429.2]	diseases of the circulatory system	1.095099506	2.55E-05	1.039445737
[299.0]	mental disorders	[583.9]	diseases of the genitourinary system	83.40541025	0.002499313	0.976992722
[299.0]	mental disorders	[714.0]	diseases of the musculoskeletal system and connective tissue	4.782252838	0.000681988	0.364712077
[299.80]	mental disorders	[564.1]	diseases of the digestive system	5.985330246	0.000565802	5.984386746
[300]	mental disorders	[416.0]	diseases of the circulatory system	1.247242206	6.15E-05	11.24479558
[300]	mental disorders	[440]	diseases of the circulatory system	945.2673626	0.008505486	0.594795582
[300]	mental disorders	[564.1]	diseases of the digestive system	7.914486276	0.001525984	17.99479558
[300.02]	mental disorders	[300.3]	mental disorders	64.75386733	0.040306911	8.145387256
[300.02]	mental disorders	[301.7]	mental disorders	8.242894156	0.00139804	6.917872505
[300.02]	mental disorders	[301.83]	mental disorders	57.20187759	0.019534452	6.917872505
[300.02]	mental disorders	[307.1]	mental disorders	8.713094172	0.002047913	10.34818446
[300.02]	mental disorders	[307.50]	mental disorders	26.96760605	0.004995738	13.82533617
[300.02]	mental disorders	[345.9]	diseases of the nervous system	1.768560466	0.000160135	1.044650155
[300.02]	mental disorders	[358.0]	diseases of the nervous system	0.747109991	-0.000229383	6.876237161
[300.02]	mental disorders	[362.11]	diseases of the sense organs	1.072899641	2.76E-05	6.917872505
[300.02]	mental disorders	[362.9]	diseases of the sense organs	4.737055629	0.000672832	2.271261382
[300.02]	mental disorders	[375.15]	diseases of the sense organs	4.513424816	0.001212441	6.917872505
[300.02]	mental disorders	[442.9]	diseases of the circulatory system	2.996216131	0.000639119	5.106426217
[300.02]	mental disorders	[446.4]	diseases of the circulatory system	0.86546576	-5.67E-05	6.897054833
[300.02]	mental disorders	[446.5]	diseases of the circulatory system	1.68160177	0.000977918	6.886645997
[300.02]	mental disorders	[530.0]	diseases of the digestive system	2.139420276	0.00096562	6.907463669
[300.02]	mental disorders	[555.0]	diseases of the digestive system	1.227550029	0.000150593	3.216581122
[300.02]	mental disorders	[570]	diseases of the digestive system	0.693600869	-0.000269804	2.963569074
[300.02]	mental disorders	[577.0]	diseases of the digestive system	1.322009909	0.001199823	3.563569074
[300.02]	mental disorders	[577.1]	diseases of the digestive system	2.482201888	0.00195229	8.534997646
[300.02]	mental disorders	[579.0]	diseases of the digestive system	3.96091654	0.001303699	4.828433939
[300.02]	mental disorders	[586]	diseases of the genitourinary system	0.889423122	-0.000300555	3.040492151
[300.02]	mental disorders	[617.0]	diseases of the genitourinary system	0.75856013	-0.000368774	5.588569074
[300.02]	mental disorders	[694.4]	diseases of the skin and subcutaneous tissue	0.977095025	-9.08E-06	6.907463669
[300.02]	mental disorders	[710.0]	diseases of the musculoskeletal system and connective tissue	1.281600667	0.000377827	1.306852656
[300.02]	mental disorders	[710.1]	diseases of the musculoskeletal system and connective tissue	1.465451226	0.000369162	1.819239177
[300.02]	mental disorders	[714.0]	diseases of the musculoskeletal system and connective tissue	1.069032698	0.000264068	1.078120158
[300.02]	mental disorders	[791.0]	"symptoms, signs, and ill-defined conditions"	1.095612137	9.13E-05	4.24928336
[300.02]	mental disorders	[798.0]	"symptoms, signs, and ill-defined conditions"	7.544907151	0.00066022	8.534997646
[300.23]	mental disorders	[300.3]	mental disorders	246.6547924	0.011462765	8.176613764
[300.23]	mental disorders	[311]	mental disorders	11.22061616	0.00341209	17.99479558
[300.23]	mental disorders	[564.1]	diseases of the digestive system	12.60069526	0.002029025	17.99479558
[300.23]	mental disorders	[691.8]	diseases of the skin and subcutaneous tissue	74.59392449	0.002359975	1.029278341
[300.3]	mental disorders	[301.12]	mental disorders	14.59382189	0.001393917	8.176613764
[300.3]	mental disorders	[301.4]	mental disorders	308.6172871	0.115207391	8.166204928
[300.3]	mental disorders	[302.79]	mental disorders	95.6416542	0.002680513	8.176613764
[300.3]	mental disorders	[307.1]	mental disorders	40.52801179	0.006201146	13.81492734
[300.3]	mental disorders	[307.23]	mental disorders	76.51332336	0.005346895	8.155796092
[300.3]	mental disorders	[307.50]	mental disorders	41.56488741	0.004611075	8.16100051
[300.3]	mental disorders	[311]	mental disorders	9.742278669	0.02336474	8.166204928
[300.3]	mental disorders	[331.0]	diseases of the nervous system	1.857346323	0.002216761	1.385777541
[300.3]	mental disorders	[333.4]	diseases of the nervous system	6.28630591	0.001011568	2.615832316
[300.3]	mental disorders	[333.6]	diseases of the nervous system	11.29943594	0.001469996	8.145387256
[300.3]	mental disorders	[375.15]	diseases of the sense organs	9.228002472	0.001677677	8.176613764
[300.3]	mental disorders	[416.0]	diseases of the circulatory system	0.650902125	-0.000551063	8.16100051
[300.3]	mental disorders	[442.9]	diseases of the circulatory system	2.144088325	0.00021643	2.540202064
[300.3]	mental disorders	[564.1]	diseases of the digestive system	7.513316588	0.009120075	24.52984129
[300.3]	mental disorders	[570]	diseases of the digestive system	0.850868349	-7.76E-05	2.968773492
[300.3]	mental disorders	[577.1]	diseases of the digestive system	1.015005948	1.17E-05	4.254487778
[300.3]	mental disorders	[617.0]	diseases of the genitourinary system	0.377617135	-0.000561686	5.593773492
[300.3]	mental disorders	[691.8]	diseases of the skin and subcutaneous tissue	6.985999089	0.001536721	3.072221768
[300.3]	mental disorders	[714.0]	diseases of the musculoskeletal system and connective tissue	0.913430918	-0.000195663	0.526049034
[301.12]	mental disorders	[301.4]	mental disorders	65.3367255	0.006614038	13.32812892
[301.12]	mental disorders	[307.1]	mental disorders	41.36048824	0.001738047	3.456334044
[301.12]	mental disorders	[416.0]	diseases of the circulatory system	1.64486438	0.000279422	11.24479558
[301.12]	mental disorders	[564.1]	diseases of the digestive system	8.871988158	0.003025651	17.99479558
[301.4]	mental disorders	[307.1]	mental disorders	15.50807027	0.002281861	6.907463669
[301.4]	mental disorders	[307.50]	mental disorders	23.63003524	0.00257899	11.23438675
[301.4]	mental disorders	[331.0]	diseases of the nervous system	1.812993194	0.002107473	0.308273386
[301.4]	mental disorders	[333.4]	diseases of the nervous system	6.254193599	0.001008002	2.63144557
[301.4]	mental disorders	[416.0]	diseases of the circulatory system	0.616740118	-0.000606541	11.23438675
[301.4]	mental disorders	[564.1]	diseases of the digestive system	6.535677326	0.007771046	17.98438675
[301.4]	mental disorders	[691.8]	diseases of the skin and subcutaneous tissue	3.475156269	0.00063705	1.018869505
[301.7]	mental disorders	[301.83]	mental disorders	136.5775324	0.00850074	44.99479558
[301.83]	mental disorders	[307.1]	mental disorders	41.24809561	0.003471281	3.456334044
[301.83]	mental disorders	[307.50]	mental disorders	58.92258447	0.003619739	11.24479558
[302.4]	mental disorders	[319]	mental disorders	41.22410021	0.002454843	0.958651004
[302.79]	mental disorders	[564.1]	diseases of the digestive system	6.840377424	0.000620034	17.99479558
[303.9]	mental disorders	[577.1]	diseases of the digestive system	5.332066541	0.001375749	4.270101032
[304.6]	mental disorders	[331.0]	diseases of the nervous system	3.345697094	0.000358309	0.677850273
[305]	mental disorders	[492.8]	diseases of the respiratory system	7.470846607	0.000664578	2.984965015
[307.1]	mental disorders	[307.50]	mental disorders	302.912844	0.014412635	10.36379771
[307.1]	mental disorders	[311]	mental disorders	11.29245946	0.011552218	3.445925208
[307.1]	mental disorders	[331.0]	diseases of the nervous system	3.178217496	0.002365232	1.349346615
[307.1]	mental disorders	[416.0]	diseases of the circulatory system	0.5270651	-0.00031352	3.44072079
[307.1]	mental disorders	[516.3]	diseases of the respiratory system	1.082650347	3.11E-05	3.358028371
[307.1]	mental disorders	[564.1]	diseases of the digestive system	8.026892251	0.004132087	6.907463669
[307.1]	mental disorders	[577.0]	diseases of the digestive system	1.545068594	0.000503956	3.532342566
[307.1]	mental disorders	[577.1]	diseases of the digestive system	2.157478446	0.000378307	8.503771138
[307.1]	mental disorders	[579.0]	diseases of the digestive system	19.27938084	0.001997132	2.364774999
[307.1]	mental disorders	[586]	diseases of the genitourinary system	1.697718285	0.00047058	3.009265643
[307.1]	mental disorders	[710.0]	diseases of the musculoskeletal system and connective tissue	0.693118684	-0.00010217	0.603984357
[307.1]	mental disorders	[714.0]	diseases of the musculoskeletal system and connective tissue	1.725842119	0.000688966	1.04689365
[307.1]	mental disorders	[791.0]	"symptoms, signs, and ill-defined conditions"	2.734762487	0.000411029	3.404289864
[307.23]	mental disorders	[331.0]	diseases of the nervous system	1.300042299	0.00014705	0.29786455
[307.50]	mental disorders	[331.0]	diseases of the nervous system	1.891691262	0.000701571	0.667441437
[307.50]	mental disorders	[340]	diseases of the nervous system	1.819697137	0.000168385	0.54256261
[307.50]	mental disorders	[411.1]	diseases of the circulatory system	0.889257073	-0.000201396	9.979182328
[307.50]	mental disorders	[564.1]	diseases of the digestive system	5.945516519	0.002107185	11.23438675
[307.50]	mental disorders	[577.0]	diseases of the digestive system	2.077287996	0.000721703	3.579182328
[307.50]	mental disorders	[577.1]	diseases of the digestive system	1.369751652	8.76E-05	4.264896614
[307.50]	mental disorders	[714.0]	diseases of the musculoskeletal system and connective tissue	0.821784024	-0.000122571	0.257820099
[309.81]	mental disorders	[331.0]	diseases of the nervous system	1.051420654	6.42E-05	0.303068968
[309.81]	mental disorders	[340]	diseases of the nervous system	0.722432578	-9.05E-05	0.54256261
[309.81]	mental disorders	[535.1]	diseases of the digestive system	1.275192623	9.55E-05	8.16100051
[309.81]	mental disorders	[714.0]	diseases of the musculoskeletal system and connective tissue	0.587257281	-0.000450539	0.53645787
[311]	mental disorders	[564.1]	diseases of the digestive system	4.554883193	0.035612361	17.98438675
[311]	mental disorders	[691.8]	diseases of the skin and subcutaneous tissue	2.131917071	0.002078989	1.018869505
[312.9]	mental disorders	[357.5]	diseases of the nervous system	7.481812204	0.001312791	22.49479558
[312.9]	mental disorders	[429.9]	diseases of the circulatory system	3.27627392	0.001636731	17.99537385
[312.9]	mental disorders	[586]	diseases of the genitourinary system	3.621160288	0.002539202	3.072296928
[319]	mental disorders	[331.4]	diseases of the nervous system	3.807451142	0.00416656	0.9384116
[319]	mental disorders	[583.9]	diseases of the genitourinary system	1.177130761	0.000110825	0.859767062
[319]	mental disorders	[755.9]	congenital anomalies	52.07254763	0.001961013	0.958651004
[319]	mental disorders	[759.89]	congenital anomalies	2.748273347	0.000292202	1.840594321
[322.9]	diseases of the nervous system	[500]	diseases of the respiratory system	1.458338865	0.000315596	44.99479558
[322.9]	diseases of the nervous system	[513.0]	diseases of the respiratory system	2.753193993	0.000828038	2.898021388
[322.9]	diseases of the nervous system	[720.0]	diseases of the musculoskeletal system and connective tissue	4.137564714	0.001282034	4.280509868
[322.9]	diseases of the nervous system	[759.89]	congenital anomalies	8.141041682	0.000693233	0.958651004
[323.9]	diseases of the nervous system	[330.0]	diseases of the nervous system	27.32172073	0.001972453	24.27010103
[330.0]	diseases of the nervous system	[330]	diseases of the nervous system	7950.620732	0.024690449	14.15105341
[331]	diseases of the nervous system	[331.0]	diseases of the nervous system	36.5536087	0.026442622	3.176413381
[331]	diseases of the nervous system	[401.9]	diseases of the circulatory system	0.792672615	-0.000789436	2.5529316
[331]	diseases of the nervous system	[414.9]	diseases of the circulatory system	0.814763845	-0.000233078	3.328128915
[331]	diseases of the nervous system	[425.4]	diseases of the circulatory system	0.631635237	-0.000318189	1.798012101
[331]	diseases of the nervous system	[492.8]	diseases of the respiratory system	0.648832832	-0.000323797	2.937546984
[331]	diseases of the nervous system	[586]	diseases of the genitourinary system	2.533096786	0.000708225	3.014470061
[331]	diseases of the nervous system	[758.0]	congenital anomalies	58.9342138	0.002089993	1.091393138
[331.0]	diseases of the nervous system	[332]	diseases of the nervous system	6.312108718	0.00569724	0.995382981
[331.0]	diseases of the nervous system	[333.4]	diseases of the nervous system	1.06810987	9.02E-05	0.964156473
[331.0]	diseases of the nervous system	[334.1]	diseases of the nervous system	1.416021177	0.000239271	0.266638042
[331.0]	diseases of the nervous system	[335.20]	diseases of the nervous system	0.749724813	-0.000656223	1.939300051
[331.0]	diseases of the nervous system	[335.24]	diseases of the nervous system	1.152909134	0.00011937	0.313477804
[331.0]	diseases of the nervous system	[340]	diseases of the nervous system	0.418843877	-0.002715525	4.326842599
[331.0]	diseases of the nervous system	[345.9]	diseases of the nervous system	5.698436828	0.004003609	0.495695644
[331.0]	diseases of the nervous system	[349.9]	diseases of the nervous system	2.160202101	0.002033586	0.632738294
[331.0]	diseases of the nervous system	[356.1]	diseases of the nervous system	0.822536136	-0.000284102	0.225002698
[331.0]	diseases of the nervous system	[357.2]	diseases of the nervous system	0.576501035	-0.004856349	0.318682222
[331.0]	diseases of the nervous system	[358.0]	diseases of the nervous system	0.607488822	-0.001456032	0.641419348
[331.0]	diseases of the nervous system	[359.1]	diseases of the nervous system	0.438108953	-0.000978029	0.547739824
[331.0]	diseases of the nervous system	[359.2]	diseases of the nervous system	0.490317678	-0.000352255	0.308273386
[331.0]	diseases of the nervous system	[359.9]	diseases of the nervous system	0.886104781	-0.000234242	0.1677541
[331.0]	diseases of the nervous system	[361.9]	diseases of the sense organs	0.369780418	-0.002317412	0.318682222
[331.0]	diseases of the nervous system	[362.50]	diseases of the sense organs	1.240022681	0.001355904	0.964156473
[331.0]	diseases of the nervous system	[362.9]	diseases of the sense organs	1.151936215	0.000111874	0.58417075
[331.0]	diseases of the nervous system	[365.11]	diseases of the sense organs	0.816609485	-0.000761104	0.631010512
[331.0]	diseases of the nervous system	[365.12]	diseases of the sense organs	0.605072879	-0.000317202	0.308273386
[331.0]	diseases of the nervous system	[401.9]	diseases of the circulatory system	0.8694135	-0.011964805	0.157345265
[331.0]	diseases of the nervous system	[411.1]	diseases of the circulatory system	0.41291352	-0.024285498	1.026609489
[331.0]	diseases of the nervous system	[414]	diseases of the circulatory system	2.881523998	0.002496928	0.287455714
[331.0]	diseases of the nervous system	[425.4]	diseases of the circulatory system	0.589043598	-0.0085418	0.214593862
[331.0]	diseases of the nervous system	[429.2]	diseases of the circulatory system	1.60285308	0.014050133	2.104113644
[331.0]	diseases of the nervous system	[435.9]	diseases of the circulatory system	1.796501375	0.019483217	0.318682222
[331.0]	diseases of the nervous system	[437.1]	diseases of the circulatory system	2.32048084	0.008247303	0.318682222
[331.0]	diseases of the nervous system	[437.5]	diseases of the circulatory system	4.989197421	0.001115798	0.662237019
[331.0]	diseases of the nervous system	[440]	diseases of the circulatory system	3.492438195	0.000985917	6.127887276
[331.0]	diseases of the nervous system	[440.9]	diseases of the circulatory system	1.660932541	0.012384047	1.010996235
[331.0]	diseases of the nervous system	[442.9]	diseases of the circulatory system	1.047371949	6.20E-05	2.017366321
[331.0]	diseases of the nervous system	[443.1]	diseases of the circulatory system	0.690811951	-0.000402567	0.308273386
[331.0]	diseases of the nervous system	[446.1]	diseases of the circulatory system	3.669474232	0.000550641	1.724127921
[331.0]	diseases of the nervous system	[446.5]	diseases of the circulatory system	0.851925986	-0.000868841	0.287455714
[331.0]	diseases of the nervous system	[453]	diseases of the circulatory system	2.031316093	0.000202178	0.308273386
[331.0]	diseases of the nervous system	[460]	diseases of the respiratory system	0.835400498	-0.000301927	0.287455714
[331.0]	diseases of the nervous system	[487]	diseases of the respiratory system	3.554803162	0.000655753	1.708514667
[331.0]	diseases of the nervous system	[493.0]	diseases of the respiratory system	2.708421457	0.000410187	0.594579586
[331.0]	diseases of the nervous system	[494]	diseases of the respiratory system	0.695772517	-0.002228967	0.303068968
[331.0]	diseases of the nervous system	[502]	diseases of the respiratory system	0.530765683	-0.000899875	0.673224124
[331.0]	diseases of the nervous system	[513.0]	diseases of the respiratory system	0.848210431	-0.000519115	0.240615952
[331.0]	diseases of the nervous system	[516.3]	diseases of the respiratory system	0.959407665	-0.000252098	0.949121488
[331.0]	diseases of the nervous system	[518.81]	diseases of the respiratory system	0.950182667	-0.001144673	0.313477804
[331.0]	diseases of the nervous system	[523.1]	diseases of the digestive system	3.629641124	0.003798439	1.026609489
[331.0]	diseases of the nervous system	[535.1]	diseases of the digestive system	0.998393778	-7.99E-06	0.292660132
[331.0]	diseases of the nervous system	[555.0]	diseases of the digestive system	0.554376051	-0.001206108	1.198354242
[331.0]	diseases of the nervous system	[569.9]	diseases of the digestive system	1.225794194	0.00054066	0.303068968
[331.0]	diseases of the nervous system	[570]	diseases of the digestive system	0.698762409	-0.001084826	2.067682718
[331.0]	diseases of the nervous system	[571.0]	diseases of the digestive system	0.559968993	-0.000614778	0.247548153
[331.0]	diseases of the nervous system	[573.9]	diseases of the digestive system	1.253666081	0.000956182	0.60556669
[331.0]	diseases of the nervous system	[574.5]	diseases of the digestive system	3.999153558	0.001257093	0.620601676
[331.0]	diseases of the nervous system	[575.9]	diseases of the digestive system	0.975460498	-5.01E-05	0.313477804
[331.0]	diseases of the nervous system	[576.2]	diseases of the digestive system	0.808904032	-0.001167558	0.29786455
[331.0]	diseases of the nervous system	[577.0]	diseases of the digestive system	0.857508411	-0.002171334	0.984974145
[331.0]	diseases of the nervous system	[577]	diseases of the digestive system	1.96127071	0.000191782	0.308273386
[331.0]	diseases of the nervous system	[577.1]	diseases of the digestive system	0.706009137	-0.001583655	0.995382981
[331.0]	diseases of the nervous system	[579.0]	diseases of the digestive system	0.577918888	-0.000760041	1.682492577
[331.0]	diseases of the nervous system	[581.9]	diseases of the genitourinary system	0.627915946	-0.001388985	0.308273386
[331.0]	diseases of the nervous system	[583.9]	diseases of the genitourinary system	0.857156583	-0.000375881	0.58417075
[331.0]	diseases of the nervous system	[586]	diseases of the genitourinary system	1.930034277	0.010338267	1.349346615
[331.0]	diseases of the nervous system	[593.4]	diseases of the genitourinary system	0.547748088	-0.002614161	0.318682222
[331.0]	diseases of the nervous system	[606.0]	diseases of the genitourinary system	1.579912517	0.000128907	0.626384362
[331.0]	diseases of the nervous system	[606.1]	diseases of the genitourinary system	0.902807152	-4.04E-05	0.282765312
[331.0]	diseases of the nervous system	[608.1]	diseases of the genitourinary system	0.402553052	-0.001465112	0.27877466
[331.0]	diseases of the nervous system	[617.0]	diseases of the genitourinary system	0.170428043	-0.005181975	0.652406452
[331.0]	diseases of the nervous system	[621.0]	diseases of the genitourinary system	0.275155093	-0.003785751	0.308273386
[331.0]	diseases of the nervous system	[642.30]	"complications of pregnancy, childbirth, and the puerperium"	56.8768506	0.002070111	0.668019706
[331.0]	diseases of the nervous system	[643]	"complications of pregnancy, childbirth, and the puerperium"	37.9179004	0.002368968	0.318682222
[331.0]	diseases of the nervous system	[691.8]	diseases of the skin and subcutaneous tissue	1.780492714	0.00138686	1.188009658
[331.0]	diseases of the nervous system	[694.4]	diseases of the skin and subcutaneous tissue	2.821567001	0.002953405	0.308273386
[331.0]	diseases of the nervous system	[695.4]	diseases of the skin and subcutaneous tissue	0.742971645	-0.000807994	0.964156473
[331.0]	diseases of the nervous system	[696.0]	diseases of the skin and subcutaneous tissue	0.376252595	-0.001556448	0.277046878
[331.0]	diseases of the nervous system	[697.0]	diseases of the skin and subcutaneous tissue	0.704793688	-0.000310697	0.303068968
[331.0]	diseases of the nervous system	[702]	diseases of the skin and subcutaneous tissue	1.133040818	0.000392087	0.282251296
[331.0]	diseases of the nervous system	[704.01]	diseases of the skin and subcutaneous tissue	1.115232365	4.31E-05	0.651828184
[331.0]	diseases of the nervous system	[707]	diseases of the skin and subcutaneous tissue	6.894163709	0.004693669	0.313477804
[331.0]	diseases of the nervous system	[710.0]	diseases of the musculoskeletal system and connective tissue	0.516826177	-0.002651259	3.260261297
[331.0]	diseases of the nervous system	[710.1]	diseases of the musculoskeletal system and connective tissue	0.519694497	-0.001557936	1.890732507
[331.0]	diseases of the nervous system	[710.2]	diseases of the musculoskeletal system and connective tissue	0.577681303	-0.00129924	0.615397258
[331.0]	diseases of the nervous system	[710.3]	diseases of the musculoskeletal system and connective tissue	0.424454109	-0.000818681	1.016200653
[331.0]	diseases of the nervous system	[710.4]	diseases of the musculoskeletal system and connective tissue	0.614541232	-0.00104649	0.646623766
[331.0]	diseases of the nervous system	[714.0]	diseases of the musculoskeletal system and connective tissue	0.591706005	-0.006387403	4.102481381
[331.0]	diseases of the nervous system	[714]	diseases of the musculoskeletal system and connective tissue	1.755458352	0.000356232	0.287455714
[331.0]	diseases of the nervous system	[720.0]	diseases of the musculoskeletal system and connective tissue	0.437171087	-0.001665269	1.359755451
[331.0]	diseases of the nervous system	[742.2]	congenital anomalies	3.527246549	0.001063423	0.266638042
[331.0]	diseases of the nervous system	[742.9]	congenital anomalies	1.952853239	0.000538852	0.308273386
[331.0]	diseases of the nervous system	[746.86]	congenital anomalies	0.710960632	-9.58E-05	0.318682222
[331.0]	diseases of the nervous system	[751.61]	congenital anomalies	2.187571177	0.000224341	0.303068968
[331.0]	diseases of the nervous system	[753.12]	congenital anomalies	0.433603751	-0.001294391	0.29786455
[331.0]	diseases of the nervous system	[753.13]	congenital anomalies	0.836937103	-0.000243989	0.267216311
[331.0]	diseases of the nervous system	[756.4]	congenital anomalies	0.657535845	-0.000236005	0.292660132
[331.0]	diseases of the nervous system	[758.0]	congenital anomalies	3.833230368	0.002459455	6.315246323
[331.0]	diseases of the nervous system	[759.89]	congenital anomalies	0.94794751	-3.66E-05	0.116288189
[331.0]	diseases of the nervous system	[781.3]	"symptoms, signs, and ill-defined conditions"	1.821397281	0.006334492	0.27184246
[331.0]	diseases of the nervous system	[791.0]	"symptoms, signs, and ill-defined conditions"	0.963232854	-0.000143578	0.995382981
[331.0]	diseases of the nervous system	[798.0]	"symptoms, signs, and ill-defined conditions"	3.210789953	0.000912057	1.365538138
[331.4]	diseases of the nervous system	[333.4]	diseases of the nervous system	3.602130522	0.001202044	2.621615002
[331.4]	diseases of the nervous system	[751.3]	congenital anomalies	3.836269006	0.000401462	13.04049215
[331.4]	diseases of the nervous system	[798.0]	"symptoms, signs, and ill-defined conditions"	3.712518393	0.000390293	4.260270465
[333.2]	diseases of the nervous system	[345.9]	diseases of the nervous system	6.694303971	0.000609587	0.930910961
[333.4]	diseases of the nervous system	[334.3]	diseases of the nervous system	4.525471054	0.000649194	2.57940139
[333.4]	diseases of the nervous system	[340]	diseases of the nervous system	0.642162292	-0.000123745	0.474905176
[333.4]	diseases of the nervous system	[345.9]	diseases of the nervous system	19.28671927	0.001153226	0.992605976
[333.4]	diseases of the nervous system	[710.1]	diseases of the musculoskeletal system and connective tissue	1.33176798	7.96E-05	0.839359946
[333.4]	diseases of the nervous system	[784.69]	"symptoms, signs, and ill-defined conditions"	7.05701158	0.001263203	2.641854406
[333.6]	diseases of the nervous system	[333.81]	diseases of the nervous system	329.0845511	0.016612232	5.328128915
[334.1]	diseases of the nervous system	[335.20]	diseases of the nervous system	10.80563394	0.000826258	1.136781253
[334.1]	diseases of the nervous system	[344.1]	diseases of the nervous system	153.4908215	0.022879928	3.631159218
[334.3]	diseases of the nervous system	[340]	diseases of the nervous system	4.732261839	0.00242461	1.129525665
[334.3]	diseases of the nervous system	[346.8]	diseases of the nervous system	3.107765721	0.000468378	3.071718659
[334.3]	diseases of the nervous system	[355.9]	diseases of the nervous system	7.448989163	0.002853615	3.030083315
[334.3]	diseases of the nervous system	[356.1]	diseases of the nervous system	9.293334773	0.001845877	2.978039135
[334.3]	diseases of the nervous system	[357.0]	diseases of the nervous system	2.907142327	0.000819913	3.071718659
[334.3]	diseases of the nervous system	[359.1]	diseases of the nervous system	3.930823747	0.000709248	1.386888021
[334.3]	diseases of the nervous system	[378.72]	diseases of the sense organs	72.29440009	0.002322504	3.061309823
[334.3]	diseases of the nervous system	[425.4]	diseases of the circulatory system	1.129070749	0.000372984	1.792807683
[334.3]	diseases of the nervous system	[781.3]	"symptoms, signs, and ill-defined conditions"	28.5247083	0.029511412	3.024878897
[334.8]	diseases of the nervous system	[714.0]	diseases of the musculoskeletal system and connective tissue	0.845531395	-8.11E-05	0.268228935
[334.8]	diseases of the nervous system	[781.3]	"symptoms, signs, and ill-defined conditions"	26.40364808	0.006577039	3.989591164
[335.20]	diseases of the nervous system	[335.2]	diseases of the nervous system	2278.638057	0.049450681	10.52415307
[335.20]	diseases of the nervous system	[335.21]	diseases of the nervous system	125.304663	0.014751516	1.188825433
[335.20]	diseases of the nervous system	[335.24]	diseases of the nervous system	580.6568021	0.066297496	1.183621015
[335.20]	diseases of the nervous system	[340]	diseases of the nervous system	7.539731737	0.004476995	1.665022809
[335.20]	diseases of the nervous system	[344.1]	diseases of the nervous system	13.46242201	0.008524581	1.188825433
[335.20]	diseases of the nervous system	[361.9]	diseases of the sense organs	0.529085286	-0.000253699	1.188825433
[335.20]	diseases of the nervous system	[362.50]	diseases of the sense organs	0.89763722	-8.47E-05	2.448838327
[335.20]	diseases of the nervous system	[365.11]	diseases of the sense organs	0.830871111	-0.000102837	1.136781253
[335.20]	diseases of the nervous system	[365.9]	diseases of the sense organs	0.970895009	-6.74E-05	1.152394507
[335.20]	diseases of the nervous system	[429.2]	diseases of the circulatory system	0.827175221	-0.00059012	1.152394507
[335.20]	diseases of the nervous system	[442.9]	diseases of the circulatory system	2.084994219	0.000208141	2.405465465
[335.20]	diseases of the nervous system	[460]	diseases of the respiratory system	1.062487874	1.68E-05	1.157598925
[335.20]	diseases of the nervous system	[492.8]	diseases of the respiratory system	1.201124729	0.000653789	2.459247163
[335.20]	diseases of the nervous system	[501]	diseases of the respiratory system	0.967548868	-2.24E-05	1.188825433
[335.20]	diseases of the nervous system	[516.3]	diseases of the respiratory system	0.835826825	-0.00014938	1.09051976
[335.20]	diseases of the nervous system	[570]	diseases of the digestive system	0.275805738	-0.000382095	1.115963581
[335.20]	diseases of the nervous system	[577.0]	diseases of the digestive system	0.85758486	-0.00031795	1.126372417
[335.20]	diseases of the nervous system	[577.1]	diseases of the digestive system	0.86365208	-0.000107607	1.136781253
[335.20]	diseases of the nervous system	[583.9]	diseases of the genitourinary system	1.032781193	1.26E-05	2.141729201
[335.20]	diseases of the nervous system	[586]	diseases of the genitourinary system	0.844654687	-0.000252995	2.469655999
[335.20]	diseases of the nervous system	[691.8]	diseases of the skin and subcutaneous tissue	1.132242513	3.44E-05	3.651602624
[335.20]	diseases of the nervous system	[695.4]	diseases of the skin and subcutaneous tissue	1.447558521	0.000206131	1.105554745
[335.20]	diseases of the nervous system	[710.0]	diseases of the musculoskeletal system and connective tissue	0.951290513	-3.92E-05	1.774335401
[335.20]	diseases of the nervous system	[710.1]	diseases of the musculoskeletal system and connective tissue	0.339924002	-0.000313683	2.514449265
[335.20]	diseases of the nervous system	[710.3]	diseases of the musculoskeletal system and connective tissue	1.76672848	0.000159787	1.157598925
[335.20]	diseases of the nervous system	[710.4]	diseases of the musculoskeletal system and connective tissue	9.217398995	0.003268567	1.152394507
[335.20]	diseases of the nervous system	[714.0]	diseases of the musculoskeletal system and connective tissue	0.814234181	-0.000425778	0.669950206
[335.2]	diseases of the nervous system	[429.2]	diseases of the circulatory system	2.121755292	0.000216482	5.552138148
[335.24]	diseases of the nervous system	[359.9]	diseases of the nervous system	19.06339348	0.001620505	1.301066574
[335.24]	diseases of the nervous system	[512.8]	diseases of the respiratory system	1.60569864	0.000229766	22.48959116
[335.24]	diseases of the nervous system	[577.0]	diseases of the digestive system	0.879182513	-8.03E-05	3.589591164
[336.9]	diseases of the nervous system	[340]	diseases of the nervous system	7.228921634	0.005449051	1.186774263
[336.9]	diseases of the nervous system	[414.11]	diseases of the circulatory system	0.802405453	-6.11E-05	22.49479558
[336.9]	diseases of the nervous system	[443.81]	diseases of the circulatory system	0.659224505	-0.000435606	4.989591164
[336.9]	diseases of the nervous system	[446.5]	diseases of the circulatory system	1.911465938	0.001001265	6.912668087
[336.9]	diseases of the nervous system	[492.8]	diseases of the respiratory system	1.302416982	0.001256203	2.989591164
[336.9]	diseases of the nervous system	[511.8]	diseases of the respiratory system	1.415985366	0.000597955	22.49479558
[336.9]	diseases of the nervous system	[529.1]	diseases of the digestive system	17.52947297	0.001093679	22.48959116
[336.9]	diseases of the nervous system	[691.8]	diseases of the skin and subcutaneous tissue	2.080672227	0.000359505	1.024073923
[336.9]	diseases of the nervous system	[695.4]	diseases of the skin and subcutaneous tissue	2.438438361	0.000846575	2.636649988
[336.9]	diseases of the nervous system	[697.0]	diseases of the skin and subcutaneous tissue	1.976681587	0.000192447	11.23959116
[336.9]	diseases of the nervous system	[702]	diseases of the skin and subcutaneous tissue	1.513216165	0.000283168	5.614591164
[336.9]	diseases of the nervous system	[710.4]	diseases of the musculoskeletal system and connective tissue	2.674485538	0.00085111	5.614591164
[336.9]	diseases of the nervous system	[714.0]	diseases of the musculoskeletal system and connective tissue	2.28523117	0.00376426	0.546866706
[337.9]	diseases of the nervous system	[356.2]	diseases of the nervous system	12.93403796	0.002432071	26.66146225
[340]	diseases of the nervous system	[345.9]	diseases of the nervous system	4.654159218	0.000812978	0.370816817
[340]	diseases of the nervous system	[349.9]	diseases of the nervous system	9.901006273	0.004073436	0.477922761
[340]	diseases of the nervous system	[358.0]	diseases of the nervous system	3.031072682	0.001967149	3.685554604
[340]	diseases of the nervous system	[359.1]	diseases of the nervous system	30.12023385	0.013233882	0.422860996
[340]	diseases of the nervous system	[359.9]	diseases of the nervous system	3.729168362	0.001465487	0.407247743
[340]	diseases of the nervous system	[361.9]	diseases of the sense organs	0.833688957	-0.000159671	0.558175864
[340]	diseases of the nervous system	[362.10]	diseases of the sense organs	0.573102939	-0.000156269	0.558175864
[340]	diseases of the nervous system	[362.50]	diseases of the sense organs	0.424326809	-0.000849074	1.108707993
[340]	diseases of the nervous system	[362.9]	diseases of the sense organs	2.077679516	0.000207181	0.459291922
[340]	diseases of the nervous system	[363.20]	diseases of the sense organs	1.338798383	8.11E-05	0.558175864
[340]	diseases of the nervous system	[365.11]	diseases of the sense organs	0.392765451	-0.000657986	1.139934501
[340]	diseases of the nervous system	[382.9]	diseases of the sense organs	0.886886908	-0.000137312	0.54256261
[340]	diseases of the nervous system	[411.1]	diseases of the circulatory system	0.477446357	-0.005643762	2.438766643
[340]	diseases of the nervous system	[414.11]	diseases of the circulatory system	0.412818616	-0.000253261	0.558175864
[340]	diseases of the nervous system	[429.2]	diseases of the circulatory system	0.55340848	-0.002717517	1.155547755
[340]	diseases of the nervous system	[442.9]	diseases of the circulatory system	0.657072385	-0.000117235	1.109286262
[340]	diseases of the nervous system	[443.81]	diseases of the circulatory system	0.557183883	-0.000789397	1.156126023
[340]	diseases of the nervous system	[446.4]	diseases of the circulatory system	0.379594546	-0.000279058	1.171161009
[340]	diseases of the nervous system	[446.5]	diseases of the circulatory system	0.622822526	-0.00057783	2.428357807
[340]	diseases of the nervous system	[482.9]	diseases of the respiratory system	1.414392742	0.000742619	0.558175864
[340]	diseases of the nervous system	[492.8]	diseases of the respiratory system	0.583072117	-0.00241524	1.119116829
[340]	diseases of the nervous system	[493.9]	diseases of the respiratory system	1.159157357	5.79E-05	0.511336102
[340]	diseases of the nervous system	[511.8]	diseases of the respiratory system	0.824345034	-0.000352125	0.558175864
[340]	diseases of the nervous system	[513.0]	diseases of the respiratory system	0.770956702	-0.000204518	0.480109594
[340]	diseases of the nervous system	[516.3]	diseases of the respiratory system	0.731681653	-0.00043508	2.995081459
[340]	diseases of the nervous system	[518.81]	diseases of the respiratory system	1.230018036	0.001379926	0.552971446
[340]	diseases of the nervous system	[523.1]	diseases of the digestive system	2.699616477	0.000640992	2.438766643
[340]	diseases of the nervous system	[529.1]	diseases of the digestive system	9.018498998	0.000739894	1.186774263
[340]	diseases of the nervous system	[530.11]	diseases of the digestive system	1.343356591	0.000410692	0.532153774
[340]	diseases of the nervous system	[535.1]	diseases of the digestive system	0.957357604	-5.54E-05	2.433562225
[340]	diseases of the nervous system	[555.0]	diseases of the digestive system	0.615320269	-0.000271838	7.950364278
[340]	diseases of the nervous system	[569.9]	diseases of the digestive system	2.358285658	0.000849171	1.176365427
[340]	diseases of the nervous system	[570]	diseases of the digestive system	1.564530964	0.000530801	4.92193373
[340]	diseases of the nervous system	[572.3]	diseases of the digestive system	0.306843419	-0.000775752	0.547767028
[340]	diseases of the nervous system	[573.9]	diseases of the digestive system	0.555373537	-0.000437589	1.11449068
[340]	diseases of the nervous system	[577.0]	diseases of the digestive system	0.835356195	-0.000655052	1.763328482
[340]	diseases of the nervous system	[577.1]	diseases of the digestive system	0.894287128	-0.000148678	3.041342952
[340]	diseases of the nervous system	[577.8]	diseases of the digestive system	0.615930509	-0.000358914	0.54256261
[340]	diseases of the nervous system	[579.0]	diseases of the digestive system	2.43216929	0.00067333	6.168721692
[340]	diseases of the nervous system	[583.9]	diseases of the genitourinary system	1.301897139	0.000207416	2.99450319
[340]	diseases of the nervous system	[586]	diseases of the genitourinary system	0.807741192	-0.000557992	1.129525665
[340]	diseases of the nervous system	[590.80]	diseases of the genitourinary system	4.03986753	0.006212661	0.552971446
[340]	diseases of the nervous system	[593.7]	diseases of the genitourinary system	6.162829103	0.001996444	0.547767028
[340]	diseases of the nervous system	[608.1]	diseases of the genitourinary system	0.187370641	-0.000520304	0.488331597
[340]	diseases of the nervous system	[617.0]	diseases of the genitourinary system	0.636480241	-0.000592874	1.161330441
[340]	diseases of the nervous system	[691.8]	diseases of the skin and subcutaneous tissue	2.140913241	0.000529309	6.038611243
[340]	diseases of the nervous system	[694.4]	diseases of the skin and subcutaneous tissue	3.428442439	0.001028013	1.181569845
[340]	diseases of the nervous system	[695.1]	diseases of the skin and subcutaneous tissue	2.477678661	0.000938087	0.558175864
[340]	diseases of the nervous system	[695.4]	diseases of the skin and subcutaneous tissue	1.140471663	0.000115295	5.545327711
[340]	diseases of the nervous system	[696.0]	diseases of the skin and subcutaneous tissue	1.447732585	0.000291701	3.051751788
[340]	diseases of the nervous system	[696.1]	diseases of the skin and subcutaneous tissue	1.045027138	6.80E-05	1.160752173
[340]	diseases of the nervous system	[697.0]	diseases of the skin and subcutaneous tissue	1.016955897	4.66E-06	1.176365427
[340]	diseases of the nervous system	[702]	diseases of the skin and subcutaneous tissue	1.816532446	0.000628295	1.155547755
[340]	diseases of the nervous system	[710.0]	diseases of the musculoskeletal system and connective tissue	1.461491002	0.000661157	10.92462806
[340]	diseases of the nervous system	[710.1]	diseases of the musculoskeletal system and connective tissue	1.285498095	0.000241784	4.744983519
[340]	diseases of the nervous system	[710.2]	diseases of the musculoskeletal system and connective tissue	2.14339834	0.000918416	1.758124064
[340]	diseases of the nervous system	[710.4]	diseases of the musculoskeletal system and connective tissue	1.987497078	0.000699981	1.155547755
[340]	diseases of the nervous system	[714.0]	diseases of the musculoskeletal system and connective tissue	0.480542967	-0.002121748	7.432343909
[340]	diseases of the nervous system	[714]	diseases of the musculoskeletal system and connective tissue	10.13189394	0.001124283	1.160752173
[340]	diseases of the nervous system	[720.0]	diseases of the musculoskeletal system and connective tissue	0.772407914	-0.000175816	3.041342952
[340]	diseases of the nervous system	[742.2]	congenital anomalies	6.36188689	0.000589073	0.506131684
[340]	diseases of the nervous system	[753.13]	congenital anomalies	1.509534167	0.000199059	0.506709953
[340]	diseases of the nervous system	[780.09]	"symptoms, signs, and ill-defined conditions"	1.609007881	0.00079881	0.558175864
[340]	diseases of the nervous system	[798.0]	"symptoms, signs, and ill-defined conditions"	6.618414588	0.000605175	0.511914371
[340]	diseases of the nervous system	[995.3]	injury and poisoning	0.637836846	-0.000217679	0.537358192
[341.1]	diseases of the nervous system	[359.1]	diseases of the nervous system	33.00574353	0.001542945	1.397296857
[341.1]	diseases of the nervous system	[714.0]	diseases of the musculoskeletal system and connective tissue	0.828211385	-7.44E-05	0.778664715
[341.9]	diseases of the nervous system	[434.0]	diseases of the circulatory system	4.004397184	0.00204176	0.000578269
[341.9]	diseases of the nervous system	[437.0]	diseases of the circulatory system	6.405488907	0.00486142	0.000578269
[341.9]	diseases of the nervous system	[477.9]	diseases of the respiratory system	1.27446298	9.53E-05	0.000578269
[341.9]	diseases of the nervous system	[518.3]	diseases of the respiratory system	0.775938732	-9.97E-05	0.000578269
[341.9]	diseases of the nervous system	[518.89]	diseases of the respiratory system	1.78265511	0.000651646	0.000578269
[341.9]	diseases of the nervous system	[623.8]	diseases of the genitourinary system	2.641517285	0.000395695	0.000578269
[341.9]	diseases of the nervous system	[703.8]	diseases of the skin and subcutaneous tissue	1.255155332	6.31E-05	0.000578269
[341.9]	diseases of the nervous system	[708.9]	diseases of the skin and subcutaneous tissue	7.459605824	0.00131029	0.000578269
[341.9]	diseases of the nervous system	[729.1]	diseases of the musculoskeletal system and connective tissue	2.581365257	0.000668304	0.000578269
[341.9]	diseases of the nervous system	[984.9]	injury and poisoning	114.860976	0.002942315	0.000578269
[342.8]	diseases of the nervous system	[437.0]	diseases of the circulatory system	30.83239064	0.001493929	0.000578269
[345.9]	diseases of the nervous system	[429.2]	diseases of the circulatory system	2.246092559	0.001382768	1.039445737
[345.9]	diseases of the nervous system	[516.3]	diseases of the respiratory system	2.637041534	0.000484078	0.97757099
[345.9]	diseases of the nervous system	[586]	diseases of the genitourinary system	2.205429122	0.000638	1.013423647
[345.9]	diseases of the nervous system	[710.0]	diseases of the musculoskeletal system and connective tissue	1.12549896	3.28E-05	1.150720117
[345.9]	diseases of the nervous system	[714.0]	diseases of the musculoskeletal system and connective tissue	0.980859041	-1.43E-05	0.364712077
[345.9]	diseases of the nervous system	[733.42]	diseases of the musculoskeletal system and connective tissue	2.001821426	0.000277581	1.055058991
[346.1]	diseases of the nervous system	[346.8]	diseases of the nervous system	125.2644425	0.011909708	0.000578269
[346.1]	diseases of the nervous system	[434.0]	diseases of the circulatory system	1.282695761	0.000154933	0.000578269
[346.1]	diseases of the nervous system	[437.0]	diseases of the circulatory system	1.616954932	0.000447466	0.000578269
[346.1]	diseases of the nervous system	[477.9]	diseases of the respiratory system	3.919087589	0.000817223	0.000578269
[346.1]	diseases of the nervous system	[518.89]	diseases of the respiratory system	1.199148961	0.000133721	0.000578269
[346.1]	diseases of the nervous system	[523.4]	diseases of the digestive system	7.667065533	0.000666877	0.000578269
[346.1]	diseases of the nervous system	[623.8]	diseases of the genitourinary system	2.030725446	0.000200372	0.000578269
[346.1]	diseases of the nervous system	[703.8]	diseases of the skin and subcutaneous tissue	3.859714848	0.000570277	0.000578269
[346.1]	diseases of the nervous system	[708.9]	diseases of the skin and subcutaneous tissue	5.734738685	0.000774526	0.000578269
[346.1]	diseases of the nervous system	[729.1]	diseases of the musculoskeletal system and connective tissue	9.260917072	0.002815454	0.000578269
[346.8]	diseases of the nervous system	[781.3]	"symptoms, signs, and ill-defined conditions"	2.758000855	0.001210808	3.994795582
[348.8]	diseases of the nervous system	[759.89]	congenital anomalies	4.898498031	0.000487947	0.958651004
[349.9]	diseases of the nervous system	[555.0]	diseases of the digestive system	1.092069754	2.44E-05	1.069302364
[349.9]	diseases of the nervous system	[569.9]	diseases of the digestive system	11.16128762	0.002382983	11.22918233
[349.9]	diseases of the nervous system	[579.0]	diseases of the digestive system	2.466635113	0.000258657	2.147127177
[349.9]	diseases of the nervous system	[710.0]	diseases of the musculoskeletal system and connective tissue	2.394325535	0.000749331	1.253621731
[349.9]	diseases of the nervous system	[714.0]	diseases of the musculoskeletal system and connective tissue	1.258600054	0.000396224	0.511280804
[354]	diseases of the nervous system	[354.0]	diseases of the nervous system	223.0493346	0.004120514	89.99479558
[355.9]	diseases of the nervous system	[356.1]	diseases of the nervous system	11.36216011	0.002950136	6.795265501
[355.9]	diseases of the nervous system	[357.0]	diseases of the nervous system	19.8025986	0.010339999	4.439240026
[355.9]	diseases of the nervous system	[573.9]	diseases of the digestive system	3.588845478	0.001735446	2.680432966
[356.1]	diseases of the nervous system	[357.0]	diseases of the nervous system	4.012029919	0.000833167	2.10005874
[356.1]	diseases of the nervous system	[359.9]	diseases of the nervous system	9.067109486	0.001484135	1.949130619
[356.1]	diseases of the nervous system	[492.8]	diseases of the respiratory system	1.360518397	0.000715535	2.027196888
[356.1]	diseases of the nervous system	[573.9]	diseases of the digestive system	1.350336636	0.00011813	2.022570739
[356.9]	diseases of the nervous system	[359.1]	diseases of the nervous system	3.847624938	0.002206124	1.444136619
[356.9]	diseases of the nervous system	[389.14]	diseases of the sense organs	2.802543973	0.000597437	5.614591164
[356.9]	diseases of the nervous system	[606.1]	diseases of the genitourinary system	4.492967322	0.000646534	5.283708811
[357.2]	diseases of the nervous system	[362.0]	diseases of the sense organs	57.1243354	0.004615227	1.69290879
[357.2]	diseases of the nervous system	[362.02]	diseases of the sense organs	21.22723317	0.042424865	7.494795582
[357.2]	diseases of the nervous system	[440]	diseases of the circulatory system	1.202617587	5.14E-05	0.594795582
[357.2]	diseases of the nervous system	[710.3]	diseases of the musculoskeletal system and connective tissue	1.860222591	0.000784035	6.917872505
[357.2]	diseases of the nervous system	[710.4]	diseases of the musculoskeletal system and connective tissue	2.758313662	0.003058743	5.619795582
[357.2]	diseases of the nervous system	[714.0]	diseases of the musculoskeletal system and connective tissue	0.897071527	-0.001031754	0.273433353
[357.5]	diseases of the nervous system	[429.9]	diseases of the circulatory system	0.872027615	-0.000137117	17.99479558
[357.5]	diseases of the nervous system	[586]	diseases of the genitourinary system	1.297455522	0.000429385	3.071718659
[358.0]	diseases of the nervous system	[362.9]	diseases of the sense organs	3.29508606	0.000350281	2.260852546
[358.0]	diseases of the nervous system	[446.5]	diseases of the circulatory system	2.287449901	0.001565823	5.257686721
[358.0]	diseases of the nervous system	[513.0]	diseases of the respiratory system	1.528368945	0.00037455	2.856386045
[358.0]	diseases of the nervous system	[518.81]	diseases of the respiratory system	3.824846376	0.013453857	5.283708811
[358.0]	diseases of the nervous system	[555.0]	diseases of the digestive system	1.707762504	0.00039706	2.121834937
[358.0]	diseases of the nervous system	[570]	diseases of the digestive system	0.689239035	-0.000231968	5.953160238
[358.0]	diseases of the nervous system	[573.9]	diseases of the digestive system	1.635756663	0.00049673	2.680432966
[358.0]	diseases of the nervous system	[577.0]	diseases of the digestive system	1.309243003	0.000976761	3.553160238
[358.0]	diseases of the nervous system	[577.1]	diseases of the digestive system	1.479955268	0.000535893	8.52458881
[358.0]	diseases of the nervous system	[579.0]	diseases of the digestive system	1.102082129	3.81E-05	9.682889968
[358.0]	diseases of the nervous system	[583.9]	diseases of the genitourinary system	1.290461029	0.000158427	2.260852546
[358.0]	diseases of the nervous system	[590.80]	diseases of the genitourinary system	1.316508681	0.000513531	5.283708811
[358.0]	diseases of the nervous system	[694.4]	diseases of the skin and subcutaneous tissue	2.038995813	0.000349175	5.278504393
[358.0]	diseases of the nervous system	[695.4]	diseases of the skin and subcutaneous tissue	1.085235403	5.55E-05	7.894336709
[358.0]	diseases of the nervous system	[710.0]	diseases of the musculoskeletal system and connective tissue	3.328187381	0.002647997	3.311369193
[358.0]	diseases of the nervous system	[710.1]	diseases of the musculoskeletal system and connective tissue	2.208623798	0.000812595	1.808830341
[358.0]	diseases of the nervous system	[710.2]	diseases of the musculoskeletal system and connective tissue	3.777013911	0.001770835	9.596017381
[358.0]	diseases of the nervous system	[714.0]	diseases of the musculoskeletal system and connective tissue	1.42064129	0.001363999	1.903624635
[359.0]	diseases of the nervous system	[359.1]	diseases of the nervous system	1477.007023	0.064701565	1.449341037
[359.1]	diseases of the nervous system	[359.2]	diseases of the nervous system	662.1065966	0.044438557	1.438932201
[359.1]	diseases of the nervous system	[359.9]	diseases of the nervous system	57.52705056	0.011306978	5.597185633
[359.1]	diseases of the nervous system	[362.02]	diseases of the sense organs	0.757245334	-7.73E-05	3.059682583
[359.1]	diseases of the nervous system	[378.72]	diseases of the sense organs	443.1021069	0.010075029	1.438932201
[359.1]	diseases of the nervous system	[389.14]	diseases of the sense organs	14.62383191	0.00098671	1.412910111
[359.1]	diseases of the nervous system	[425.4]	diseases of the circulatory system	1.499382422	0.001009528	2.981616313
[359.1]	diseases of the nervous system	[429.2]	diseases of the circulatory system	0.769100242	-0.000523388	1.412910111
[359.1]	diseases of the nervous system	[441.2]	diseases of the circulatory system	0.306353544	-0.000347346	1.438932201
[359.1]	diseases of the nervous system	[518.81]	diseases of the respiratory system	2.767122587	0.003949109	1.444136619
[359.1]	diseases of the nervous system	[572.3]	diseases of the digestive system	0.441787788	-0.000232718	3.075295837
[359.1]	diseases of the nervous system	[617.0]	diseases of the genitourinary system	0.416542327	-0.000354472	1.236874616
[359.1]	diseases of the nervous system	[620.2]	diseases of the genitourinary system	0.871326317	-7.64E-05	1.444136619
[359.1]	diseases of the nervous system	[691.8]	diseases of the skin and subcutaneous tissue	2.568707866	0.000271105	0.893963473
[359.1]	diseases of the nervous system	[710.1]	diseases of the musculoskeletal system and connective tissue	1.542364728	0.000171102	1.715150818
[359.1]	diseases of the nervous system	[710.4]	diseases of the musculoskeletal system and connective tissue	33.01804076	0.008454413	1.412910111
[359.1]	diseases of the nervous system	[714.0]	diseases of the musculoskeletal system and connective tissue	0.705311871	-0.000448379	0.416756257
[359.1]	diseases of the nervous system	[759.89]	congenital anomalies	16.41118915	0.001053626	0.823336136
[359.9]	diseases of the nervous system	[425.4]	diseases of the circulatory system	3.456226286	0.005866954	1.704332577
[359.9]	diseases of the nervous system	[442.9]	diseases of the circulatory system	3.388369378	0.000359382	1.223578573
[359.9]	diseases of the nervous system	[512.8]	diseases of the respiratory system	2.005429525	0.001004799	1.301066574
[359.9]	diseases of the nervous system	[530.0]	diseases of the digestive system	0.483886731	-0.000205564	1.295862156
[359.9]	diseases of the nervous system	[535.1]	diseases of the digestive system	2.350890653	0.000772205	1.280248902
[359.9]	diseases of the nervous system	[570]	diseases of the digestive system	3.137525256	0.000884612	1.23340914
[359.9]	diseases of the nervous system	[577.0]	diseases of the digestive system	1.114943822	0.000201286	1.243817976
[359.9]	diseases of the nervous system	[691.8]	diseases of the skin and subcutaneous tissue	5.520095678	0.000923001	0.878350219
[359.9]	diseases of the nervous system	[710.0]	diseases of the musculoskeletal system and connective tissue	5.990606116	0.00314697	0.96849784
[359.9]	diseases of the nervous system	[710.1]	diseases of the musculoskeletal system and connective tissue	5.524178766	0.001686407	1.699537564
[359.9]	diseases of the nervous system	[710.2]	diseases of the musculoskeletal system and connective tissue	9.824894609	0.003119962	2.714023394
[359.9]	diseases of the nervous system	[728.3]	diseases of the musculoskeletal system and connective tissue	4.639159608	0.000936054	1.295862156
[361.1]	diseases of the sense organs	[434.0]	diseases of the circulatory system	10.24934993	0.000801959	0.000578269
[361.1]	diseases of the sense organs	[518.89]	diseases of the respiratory system	6.844122299	0.000620804	0.000578269
[361.10]	diseases of the sense organs	[365.04]	diseases of the sense organs	143.7971029	0.006595906	0.000578269
[361.10]	diseases of the sense organs	[434.0]	diseases of the circulatory system	1.176154911	6.38E-05	0.000578269
[361.10]	diseases of the sense organs	[437.0]	diseases of the circulatory system	0.336966018	-0.00031761	0.000578269
[361.10]	diseases of the sense organs	[518.3]	diseases of the respiratory system	1.367433011	8.71E-05	0.000578269
[361.10]	diseases of the sense organs	[518.89]	diseases of the respiratory system	1.178086625	7.90E-05	0.000578269
[361.10]	diseases of the sense organs	[572.8]	diseases of the digestive system	4.277825677	0.000439033	0.000578269
[361.10]	diseases of the sense organs	[729.1]	diseases of the musculoskeletal system and connective tissue	1.516375766	0.000116235	0.000578269
[361.9]	diseases of the sense organs	[516.3]	diseases of the respiratory system	0.566840704	-0.000552735	2.189917533
[361.9]	diseases of the sense organs	[570]	diseases of the digestive system	1.122274954	9.05E-05	2.994795582
[361.9]	diseases of the sense organs	[583.9]	diseases of the genitourinary system	0.525308354	-0.000256652	2.30248789
[361.9]	diseases of the sense organs	[586]	diseases of the genitourinary system	0.918499395	-0.000186146	3.071718659
[361.9]	diseases of the sense organs	[710.1]	diseases of the musculoskeletal system and connective tissue	0.691588573	-0.000205544	0.922630634
[361.9]	diseases of the sense organs	[710.3]	diseases of the musculoskeletal system and connective tissue	1.797238825	0.000233006	6.917872505
[362.0]	diseases of the sense organs	[362.02]	diseases of the sense organs	139.2700376	0.003245689	3.364999907
[362.0]	diseases of the sense organs	[401.9]	diseases of the circulatory system	1.304930816	0.000200352	1.090249946
[362.0]	diseases of the sense organs	[586]	diseases of the genitourinary system	12.15283339	0.000889034	5.026682189
[362.0]	diseases of the sense organs	[714.0]	diseases of the musculoskeletal system and connective tissue	6.177076583	0.000580792	2.924496195
[362.02]	diseases of the sense organs	[362.50]	diseases of the sense organs	4.248489233	0.003356484	2.254487778
[362.02]	diseases of the sense organs	[362.9]	diseases of the sense organs	42.30988484	0.005563488	2.2764658
[362.02]	diseases of the sense organs	[441.2]	diseases of the circulatory system	0.086660122	-0.000860105	7.484386746
[362.02]	diseases of the sense organs	[446.5]	diseases of the circulatory system	1.535330339	0.000574526	6.891850415
[362.02]	diseases of the sense organs	[492.8]	diseases of the respiratory system	0.349507692	-0.002639825	2.968773492
[362.02]	diseases of the sense organs	[572.3]	diseases of the digestive system	0.999769955	-1.80E-07	7.484386746
[362.02]	diseases of the sense organs	[583.9]	diseases of the genitourinary system	2.982582602	0.000954219	2.2764658
[362.02]	diseases of the sense organs	[586]	diseases of the genitourinary system	3.570147927	0.005225566	3.045696569
[362.02]	diseases of the sense organs	[620.2]	diseases of the genitourinary system	0.369716197	-0.000704105	7.489591164
[362.02]	diseases of the sense organs	[621.0]	diseases of the genitourinary system	0.336875721	-0.000633473	7.484386746
[362.02]	diseases of the sense organs	[697.0]	diseases of the skin and subcutaneous tissue	4.141859854	0.000604819	11.21877349
[362.02]	diseases of the sense organs	[710.1]	diseases of the musculoskeletal system and connective tissue	1.308894754	0.000183261	1.824443595
[362.02]	diseases of the sense organs	[710.4]	diseases of the musculoskeletal system and connective tissue	0.311333914	-0.000341973	5.593773492
[362.02]	diseases of the sense organs	[714.0]	diseases of the musculoskeletal system and connective tissue	0.313525035	-0.001964276	0.247411263
[362.10]	diseases of the sense organs	[411.1]	diseases of the circulatory system	1.360322023	0.001167682	9.994795582
[362.10]	diseases of the sense organs	[516.3]	diseases of the respiratory system	0.649439	-0.00017056	2.189917533
[362.11]	diseases of the sense organs	[362.9]	diseases of the sense organs	18.927851	0.001141276	2.30248789
[362.11]	diseases of the sense organs	[442.9]	diseases of the circulatory system	11.97197942	0.001242065	2.566224153
[362.11]	diseases of the sense organs	[577.0]	diseases of the digestive system	1.298205739	0.00039287	3.594795582
[362.11]	diseases of the sense organs	[577.1]	diseases of the digestive system	2.833752271	0.00085401	4.280509868
[362.11]	diseases of the sense organs	[586]	diseases of the genitourinary system	2.759473637	0.001690937	3.071718659
[362.11]	diseases of the sense organs	[791.0]	"symptoms, signs, and ill-defined conditions"	11.44946577	0.00352791	4.280509868
[362.16]	diseases of the sense organs	[362.50]	diseases of the sense organs	154.2219947	0.052761276	1.995373851
[362.16]	diseases of the sense organs	[362.55]	diseases of the sense organs	380.7401632	0.007622203	29.99479558
[362.18]	diseases of the sense organs	[443.81]	diseases of the circulatory system	2.893931851	0.00030872	4.994795582
[362.5]	diseases of the sense organs	[362.50]	diseases of the sense organs	132.1902812	0.008945649	14.81608578
[362.5]	diseases of the sense organs	[429.2]	diseases of the circulatory system	0.998473079	-4.30E-07	4.168890972
[362.5]	diseases of the sense organs	[714.0]	diseases of the musculoskeletal system and connective tissue	2.180144676	0.000222854	0.516218467
[362.50]	diseases of the sense organs	[362.52]	diseases of the sense organs	65.13723999	0.013931432	1.990169433
[362.50]	diseases of the sense organs	[362.55]	diseases of the sense organs	42.6690148	0.004331101	2.280509868
[362.50]	diseases of the sense organs	[362.57]	diseases of the sense organs	23.90675297	0.002597163	2.280509868
[362.50]	diseases of the sense organs	[362.74]	diseases of the sense organs	7.607429857	0.002969734	1.449986433
[362.50]	diseases of the sense organs	[362.76]	diseases of the sense organs	80.25838499	0.003468005	2.233670106
[362.50]	diseases of the sense organs	[362.9]	diseases of the sense organs	18.48990641	0.004065021	4.52690951
[362.50]	diseases of the sense organs	[395.9]	diseases of the circulatory system	1.010447293	2.88E-06	2.280509868
[362.50]	diseases of the sense organs	[410.9]	diseases of the circulatory system	3.260912823	0.001836699	2.238874524
[362.50]	diseases of the sense organs	[414]	diseases of the circulatory system	3.940980712	0.001231961	2.24928336
[362.50]	diseases of the sense organs	[416.0]	diseases of the circulatory system	1.274488179	0.000946655	2.264896614
[362.50]	diseases of the sense organs	[429.2]	diseases of the circulatory system	1.456861232	0.003360948	4.815507513
[362.50]	diseases of the sense organs	[435.9]	diseases of the circulatory system	1.791299192	0.00610975	2.280509868
[362.50]	diseases of the sense organs	[440.9]	diseases of the circulatory system	1.545208492	0.003224606	4.815507513
[362.50]	diseases of the sense organs	[442.9]	diseases of the circulatory system	1.799227205	0.000330326	4.76924602
[362.50]	diseases of the sense organs	[443.1]	diseases of the circulatory system	0.909811652	-3.71E-05	2.270101032
[362.50]	diseases of the sense organs	[443.81]	diseases of the circulatory system	0.779437632	-0.000475356	2.244657211
[362.50]	diseases of the sense organs	[446.5]	diseases of the circulatory system	3.882125907	0.005338054	2.24928336
[362.50]	diseases of the sense organs	[480.3]	diseases of the respiratory system	56.18086949	0.002040605	2.280509868
[362.50]	diseases of the sense organs	[516.3]	diseases of the respiratory system	1.582785453	0.001142466	2.106646846
[362.50]	diseases of the sense organs	[523.1]	diseases of the digestive system	2.217665901	0.000555195	2.259692196
[362.50]	diseases of the sense organs	[570]	diseases of the digestive system	0.714012321	-0.000325092	2.207648016
[362.50]	diseases of the sense organs	[577.0]	diseases of the digestive system	0.941875738	-0.000279578	3.511524894
[362.50]	diseases of the sense organs	[579.0]	diseases of the digestive system	1.902823691	0.00051316	4.758258916
[362.50]	diseases of the sense organs	[583.9]	diseases of the genitourinary system	1.448247677	0.00037232	4.52690951
[362.50]	diseases of the sense organs	[586]	diseases of the genitourinary system	1.175016508	0.000614096	4.789485423
[362.50]	diseases of the sense organs	[593.7]	diseases of the genitourinary system	0.703139793	-0.000138783	2.270101032
[362.50]	diseases of the sense organs	[691.8]	diseases of the skin and subcutaneous tissue	1.9541172	0.000535148	0.946007653
[362.50]	diseases of the sense organs	[695.4]	diseases of the skin and subcutaneous tissue	1.561447179	0.000557115	2.19723918
[362.50]	diseases of the sense organs	[710.0]	diseases of the musculoskeletal system and connective tissue	1.077441333	0.000134131	2.598092059
[362.50]	diseases of the sense organs	[710.1]	diseases of the musculoskeletal system and connective tissue	1.100003971	0.00010239	0.839359946
[362.50]	diseases of the sense organs	[714.0]	diseases of the musculoskeletal system and connective tissue	1.239194647	0.001181167	1.304713749
[362.50]	diseases of the sense organs	[720.0]	diseases of the musculoskeletal system and connective tissue	0.705014833	-0.000275497	4.19723918
[362.50]	diseases of the sense organs	[758.0]	congenital anomalies	2.046661912	0.000286795	1.065371048
[362.50]	diseases of the sense organs	[791.0]	"symptoms, signs, and ill-defined conditions"	1.417047424	0.000514069	2.228465688
[362.52]	diseases of the sense organs	[492.8]	diseases of the respiratory system	1.082731392	7.06E-05	2.990169433
[362.52]	diseases of the sense organs	[501]	diseases of the respiratory system	2.340346466	0.000242789	14.99479558
[362.52]	diseases of the sense organs	[577.1]	diseases of the digestive system	1.790602884	0.000163755	4.275883718
[362.74]	diseases of the sense organs	[362.76]	diseases of the sense organs	630.5744269	0.006943546	8.409494282
[362.74]	diseases of the sense organs	[362.9]	diseases of the sense organs	22.34947336	0.001250726	3.16514241
[362.75]	diseases of the sense organs	[362.76]	diseases of the sense organs	62090.5619	0.069005521	8.463569074
[362.9]	diseases of the sense organs	[411.1]	diseases of the circulatory system	0.81226317	-0.000319516	2.281670218
[362.9]	diseases of the sense organs	[416.0]	diseases of the circulatory system	1.146199799	6.57E-05	2.286874636
[362.9]	diseases of the sense organs	[429.2]	diseases of the circulatory system	1.203223254	0.000194868	5.520911641
[362.9]	diseases of the sense organs	[440.9]	diseases of the circulatory system	1.31582256	0.000243471	2.266056964
[362.9]	diseases of the sense organs	[443.81]	diseases of the circulatory system	2.92323749	0.00054027	2.266635233
[362.9]	diseases of the sense organs	[577.0]	diseases of the digestive system	0.988245661	-7.37E-06	2.240034874
[362.9]	diseases of the sense organs	[579.0]	diseases of the digestive system	13.97551742	0.000961312	2.208808366
[362.9]	diseases of the sense organs	[586]	diseases of the genitourinary system	0.369200002	-0.000288496	2.240034874
[362.9]	diseases of the sense organs	[710.0]	diseases of the musculoskeletal system and connective tissue	1.507313797	0.000114531	1.239195223
[362.9]	diseases of the sense organs	[714.0]	diseases of the musculoskeletal system and connective tissue	1.313606159	0.000201853	0.453187182
[362.9]	diseases of the sense organs	[720.0]	diseases of the musculoskeletal system and connective tissue	5.17806622	0.000508606	4.558136018
[362.9]	diseases of the sense organs	[791.0]	"symptoms, signs, and ill-defined conditions"	2.973621489	0.000317096	4.558136018
[363.20]	diseases of the sense organs	[555.0]	diseases of the digestive system	3.987034435	0.000414373	1.079132931
[363.20]	diseases of the sense organs	[714.0]	diseases of the musculoskeletal system and connective tissue	1.692901902	0.000555593	0.273433353
[364.21]	diseases of the sense organs	[437.0]	diseases of the circulatory system	4.933182502	0.000492409	0.000578269
[365.04]	diseases of the sense organs	[434.0]	diseases of the circulatory system	0.434382136	-0.000336905	0.000578269
[365.04]	diseases of the sense organs	[437.0]	diseases of the circulatory system	0.995596872	-3.47E-06	0.000578269
[365.04]	diseases of the sense organs	[518.3]	diseases of the respiratory system	1.515077141	0.00020093	0.000578269
[365.04]	diseases of the sense organs	[518.89]	diseases of the respiratory system	1.16025484	0.000116947	0.000578269
[365.04]	diseases of the sense organs	[523.4]	diseases of the digestive system	6.491087772	0.000596936	0.000578269
[365.04]	diseases of the sense organs	[623.8]	diseases of the genitourinary system	1.719251916	0.000151961	0.000578269
[365.04]	diseases of the sense organs	[686.8]	diseases of the skin and subcutaneous tissue	7.636352243	0.000665134	0.000578269
[365.04]	diseases of the sense organs	[703.8]	diseases of the skin and subcutaneous tissue	1.633855074	0.000137376	0.000578269
[365.04]	diseases of the sense organs	[729.1]	diseases of the musculoskeletal system and connective tissue	2.240135339	0.000459354	0.000578269
[365.11]	diseases of the sense organs	[365.12]	diseases of the sense organs	101.791434	0.018773325	8.166204928
[365.11]	diseases of the sense organs	[365.52]	diseases of the sense organs	83.12954011	0.016742634	4.080500255
[365.11]	diseases of the sense organs	[365.9]	diseases of the sense organs	14.43370685	0.049266898	12.23109193
[365.11]	diseases of the sense organs	[440]	diseases of the circulatory system	9.123183447	0.000745146	0.542751402
[365.11]	diseases of the sense organs	[502]	diseases of the respiratory system	0.776441144	-9.94E-05	4.075874106
[365.11]	diseases of the sense organs	[530.11]	diseases of the digestive system	0.953355646	-4.96E-05	8.124569584
[365.11]	diseases of the sense organs	[570]	diseases of the digestive system	0.440602802	-0.000467165	2.942751402
[365.11]	diseases of the sense organs	[579.0]	diseases of the digestive system	0.880645989	-4.98E-05	3.992025149
[365.11]	diseases of the sense organs	[691.8]	diseases of the skin and subcutaneous tissue	0.904385142	-3.94E-05	0.977234161
[365.11]	diseases of the sense organs	[695.3]	diseases of the skin and subcutaneous tissue	2.348787066	0.000545293	4.086282942
[365.11]	diseases of the sense organs	[695.4]	diseases of the skin and subcutaneous tissue	0.722653497	-0.000202185	4.002433985
[365.11]	diseases of the sense organs	[710.0]	diseases of the musculoskeletal system and connective tissue	0.569886528	-0.000547307	1.286034984
[365.11]	diseases of the sense organs	[710.1]	diseases of the musculoskeletal system and connective tissue	0.543032457	-0.000343729	0.870586454
[365.11]	diseases of the sense organs	[710.4]	diseases of the musculoskeletal system and connective tissue	0.38749736	-0.000385624	4.049273747
[365.11]	diseases of the sense organs	[714.0]	diseases of the musculoskeletal system and connective tissue	0.851398926	-0.000539104	0.778664715
[365.11]	diseases of the sense organs	[743.44]	congenital anomalies	312.0128739	0.008449662	4.075295837
[365.11]	diseases of the sense organs	[747.22]	congenital anomalies	1.243822499	0.000148402	4.085704673
[365.12]	diseases of the sense organs	[365.9]	diseases of the sense organs	12.04125634	0.007836622	9.984386746
[365.12]	diseases of the sense organs	[702]	diseases of the skin and subcutaneous tissue	4.386180473	0.000447876	5.609386746
[365.12]	diseases of the sense organs	[714.0]	diseases of the musculoskeletal system and connective tissue	0.630850374	-0.000259182	0.263024517
[365.52]	diseases of the sense organs	[577.1]	diseases of the digestive system	2.194522185	0.000316066	4.27530545
[365.9]	diseases of the sense organs	[743.44]	congenital anomalies	7.255628822	0.000647627	4.690269099
[365.9]	diseases of the sense organs	[756.89]	congenital anomalies	2.418542941	0.000359727	10.58336466
[366.8]	diseases of the sense organs	[366.9]	diseases of the sense organs	15.10271111	0.013881485	2.156957744
[366.8]	diseases of the sense organs	[367.4]	diseases of the sense organs	11.47815026	0.000856615	44.99479558
[366.9]	diseases of the sense organs	[367.4]	diseases of the sense organs	24.49890571	0.007681573	2.156957744
[368.00]	diseases of the sense organs	[702.1]	diseases of the skin and subcutaneous tissue	6.636443128	0.0010498	29.99479558
[368.2]	diseases of the sense organs	[710.2]	diseases of the musculoskeletal system and connective tissue	2.080542084	0.000622735	3.209081296
[370.9]	diseases of the sense organs	[377.49]	diseases of the sense organs	30.35895179	0.001475695	0.000578269
[370.9]	diseases of the sense organs	[434.0]	diseases of the circulatory system	1.571068238	0.000282798	0.000578269
[370.9]	diseases of the sense organs	[437.0]	diseases of the circulatory system	2.160517884	0.000760537	0.000578269
[370.9]	diseases of the sense organs	[477.9]	diseases of the respiratory system	3.600125351	0.000657733	0.000578269
[370.9]	diseases of the sense organs	[518.3]	diseases of the respiratory system	3.653142205	0.00086047	0.000578269
[370.9]	diseases of the sense organs	[518.89]	diseases of the respiratory system	1.678558462	0.000411689	0.000578269
[370.9]	diseases of the sense organs	[572.8]	diseases of the digestive system	2.285670362	0.000235587	0.000578269
[370.9]	diseases of the sense organs	[708.9]	diseases of the skin and subcutaneous tissue	7.024008404	0.000890404	0.000578269
[370.9]	diseases of the sense organs	[729.1]	diseases of the musculoskeletal system and connective tissue	1.620419066	0.000191059	0.000578269
[375.15]	diseases of the sense organs	[570]	diseases of the digestive system	0.95172938	-1.37E-05	2.994795582
[375.15]	diseases of the sense organs	[577.1]	diseases of the digestive system	2.128731892	0.000479478	4.280509868
[375.15]	diseases of the sense organs	[617.0]	diseases of the genitourinary system	0.316784602	-0.000336551	5.619795582
[375.15]	diseases of the sense organs	[714.0]	diseases of the musculoskeletal system and connective tissue	4.444430015	0.004249326	0.273433353
[377.23]	diseases of the sense organs	[743.57]	congenital anomalies	651950.9	0.223606532	89.99479558
[378.72]	diseases of the sense organs	[425.4]	diseases of the circulatory system	2.121241671	0.000305124	1.844851862
[382.9]	diseases of the sense organs	[483.0]	diseases of the respiratory system	3.407109675	0.001533387	12.8415296
[382.9]	diseases of the sense organs	[490]	diseases of the respiratory system	3.271141262	0.006942342	12.84673402
[382.9]	diseases of the sense organs	[515]	diseases of the respiratory system	1.662439528	0.002803109	7.251909601
[382.9]	diseases of the sense organs	[516.0]	diseases of the respiratory system	10.36092588	0.000805862	11.22918233
[382.9]	diseases of the sense organs	[593.7]	diseases of the genitourinary system	0.518694662	-0.000185196	12.8415296
[382.9]	diseases of the sense organs	[608.1]	diseases of the genitourinary system	0.946203277	-3.43E-05	12.85251671
[382.9]	diseases of the sense organs	[714.0]	diseases of the musculoskeletal system and connective tissue	1.526697206	0.002140653	0.257820099
[386]	diseases of the sense organs	[389.9]	diseases of the sense organs	14.31924436	0.000976556	0.893671987
[389]	diseases of the sense organs	[401.9]	diseases of the circulatory system	0.881778493	-0.000227571	1.225500561
[389.14]	diseases of the sense organs	[389.9]	diseases of the sense organs	31.65120103	0.010362994	1.868477016
[389.14]	diseases of the sense organs	[401.9]	diseases of the circulatory system	1.09304106	0.00035471	1.189133887
[389.9]	diseases of the sense organs	[581.9]	diseases of the genitourinary system	0.831348933	-0.000285841	0.883263151
[389.9]	diseases of the sense organs	[702]	diseases of the skin and subcutaneous tissue	1.46248725	0.000618836	1.868477016
[389.9]	diseases of the sense organs	[757.31]	congenital anomalies	24.73324026	0.001324018	1.863272598
[395.9]	diseases of the circulatory system	[410.9]	diseases of the circulatory system	14.58424827	0.001706559	4.205321898
[395.9]	diseases of the circulatory system	[416.0]	diseases of the circulatory system	6.51437296	0.002941006	11.24479558
[395.9]	diseases of the circulatory system	[710.0]	diseases of the musculoskeletal system and connective tissue	1.070843435	1.90E-05	0.666437373
[395.9]	diseases of the circulatory system	[720.0]	diseases of the musculoskeletal system and connective tissue	7.357324305	0.000918169	4.280509868
[395.9]	diseases of the circulatory system	[791.0]	"symptoms, signs, and ill-defined conditions"	2.112554835	0.000212075	4.280509868
[401.9]	diseases of the circulatory system	[414.9]	diseases of the circulatory system	1.476443333	0.073853983	1.225564813
[401.9]	diseases of the circulatory system	[440]	diseases of the circulatory system	1.236250247	0.00047844	1.033458625
[401.9]	diseases of the circulatory system	[516.3]	diseases of the respiratory system	0.916509021	-0.002654634	1.12725914
[401.9]	diseases of the circulatory system	[555.0]	diseases of the digestive system	0.842395826	-0.002183859	0.917795974
[401.9]	diseases of the circulatory system	[583.9]	diseases of the genitourinary system	1.42339152	0.005703895	2.511296256
[401.9]	diseases of the circulatory system	[586]	diseases of the genitourinary system	1.205200884	0.011677968	1.163111797
[401.9]	diseases of the circulatory system	[642.4]	"complications of pregnancy, childbirth, and the puerperium"	3.131833959	0.000404347	2.441299058
[401.9]	diseases of the circulatory system	[695.4]	diseases of the skin and subcutaneous tissue	1.207731967	0.003343256	1.142294125
[401.9]	diseases of the circulatory system	[710.0]	diseases of the musculoskeletal system and connective tissue	1.131464397	0.003693143	0.505100416
[401.9]	diseases of the circulatory system	[710.1]	diseases of the musculoskeletal system and connective tissue	0.973358133	-0.000442421	0.761293676
[401.9]	diseases of the circulatory system	[714.0]	diseases of the musculoskeletal system and connective tissue	1.053891166	0.004316266	0.669371938
[401.9]	diseases of the circulatory system	[751.7]	congenital anomalies	1.296843921	0.001500272	1.225564813
[401.9]	diseases of the circulatory system	[753.13]	congenital anomalies	1.261566469	0.00200372	1.020252748
[401.9]	diseases of the circulatory system	[775.1]	�certain conditions originating in the perinatal period	1.565916979	0.000262923	1.225564813
[401.9]	diseases of the circulatory system	[791.0]	"symptoms, signs, and ill-defined conditions"	1.648719724	0.012969522	1.173520633
[403.9]	diseases of the circulatory system	[434.0]	diseases of the circulatory system	2.869817982	0.000530671	0.000578269
[403.9]	diseases of the circulatory system	[437.0]	diseases of the circulatory system	4.385051113	0.00127137	0.000578269
[403.9]	diseases of the circulatory system	[518.3]	diseases of the respiratory system	4.448715396	0.000641019	0.000578269
[403.9]	diseases of the circulatory system	[518.89]	diseases of the respiratory system	2.555138991	0.000540741	0.000578269
[403.9]	diseases of the circulatory system	[583.9]	diseases of the genitourinary system	11.49141208	0.00085726	0.000578269
[403.9]	diseases of the circulatory system	[588.0]	diseases of the genitourinary system	101.6687563	0.003910355	0.000578269
[403.9]	diseases of the circulatory system	[623.8]	diseases of the genitourinary system	15.1446991	0.001423925	0.000578269
[410.9]	diseases of the circulatory system	[416.0]	diseases of the circulatory system	2.002206393	0.001574687	4.189708644
[410.9]	diseases of the circulatory system	[434.91]	diseases of the circulatory system	2.057606977	0.001175117	4.195491331
[410.9]	diseases of the circulatory system	[440]	diseases of the circulatory system	23.71006444	0.001291849	1.753160238
[410.9]	diseases of the circulatory system	[440.9]	diseases of the circulatory system	2.176398882	0.003169842	4.168890972
[410.9]	diseases of the circulatory system	[443.81]	diseases of the circulatory system	3.111696624	0.002073424	4.169469241
[410.9]	diseases of the circulatory system	[593.7]	diseases of the genitourinary system	3.382912824	0.000507531	4.194913062
[410.9]	diseases of the circulatory system	[694.5]	diseases of the skin and subcutaneous tissue	1.961500252	0.000329414	4.184504226
[410.9]	diseases of the circulatory system	[710.0]	diseases of the musculoskeletal system and connective tissue	1.357644786	0.000282214	1.29644382
[410.9]	diseases of the circulatory system	[720.0]	diseases of the musculoskeletal system and connective tissue	1.271975222	0.000115722	4.153277718
[410.9]	diseases of the circulatory system	[791.0]	"symptoms, signs, and ill-defined conditions"	0.730460503	-0.000151366	4.153277718
[411.1]	diseases of the circulatory system	[429.2]	diseases of the circulatory system	2.170427008	0.063050732	5.59897791
[411.1]	diseases of the circulatory system	[440]	diseases of the circulatory system	0.804120181	-0.000179095	2.37397791
[411.1]	diseases of the circulatory system	[440.9]	diseases of the circulatory system	1.917329535	0.039729005	5.59897791
[411.1]	diseases of the circulatory system	[442.9]	diseases of the circulatory system	1.623852783	0.00188809	2.545406482
[411.1]	diseases of the circulatory system	[446.1]	diseases of the circulatory system	1.478543558	0.000228161	4.259692196
[411.1]	diseases of the circulatory system	[487]	diseases of the respiratory system	0.477446357	-0.000310021	3.307311243
[411.1]	diseases of the circulatory system	[493.0]	diseases of the respiratory system	0.54565298	-0.000252146	4.97397791
[411.1]	diseases of the circulatory system	[516.3]	diseases of the respiratory system	1.224289536	0.003219672	2.169099861
[411.1]	diseases of the circulatory system	[577.0]	diseases of the digestive system	1.028590531	0.001007016	14.37397791
[411.1]	diseases of the circulatory system	[577.1]	diseases of the digestive system	1.201408581	0.002507734	4.259692196
[411.1]	diseases of the circulatory system	[579.0]	diseases of the digestive system	0.858675752	-0.000588213	2.406410343
[411.1]	diseases of the circulatory system	[581]	diseases of the genitourinary system	2.291742515	0.000247343	5.59897791
[411.1]	diseases of the circulatory system	[626.0]	diseases of the genitourinary system	0.818479469	-8.23E-05	9.994795582
[411.1]	diseases of the circulatory system	[691.8]	diseases of the skin and subcutaneous tissue	0.916697006	-0.000342138	2.042943427
[411.1]	diseases of the circulatory system	[695.4]	diseases of the skin and subcutaneous tissue	1.737278407	0.00535717	2.621036734
[411.1]	diseases of the circulatory system	[710.0]	diseases of the musculoskeletal system and connective tissue	1.338419487	0.004292209	1.317261492
[411.1]	diseases of the circulatory system	[714.0]	diseases of the musculoskeletal system and connective tissue	0.895038889	-0.003795392	1.367166765
[411.1]	diseases of the circulatory system	[720.0]	diseases of the musculoskeletal system and connective tissue	1.101833852	0.000696429	12.83112077
[411.1]	diseases of the circulatory system	[720]	diseases of the musculoskeletal system and connective tissue	2.291742515	0.000247343	1.241583544
[411.1]	diseases of the circulatory system	[758.0]	congenital anomalies	0.125231831	-0.0017552	1.127824064
[411.1]	diseases of the circulatory system	[758.2]	congenital anomalies	1.273190286	7.02E-05	9.994795582
[411.1]	diseases of the circulatory system	[780.09]	"symptoms, signs, and ill-defined conditions"	0.736997035	-0.003053972	9.994795582
[414]	diseases of the circulatory system	[440]	diseases of the circulatory system	89.14836389	0.002585582	1.763569074
[414]	diseases of the circulatory system	[440.9]	diseases of the circulatory system	2.228078342	0.001706317	5.29169799
[414]	diseases of the circulatory system	[714.0]	diseases of the musculoskeletal system and connective tissue	0.635521519	-0.000422816	0.242206845
[414.11]	diseases of the circulatory system	[446.1]	diseases of the circulatory system	211.5761991	0.004009471	4.280509868
[414.11]	diseases of the circulatory system	[492.8]	diseases of the respiratory system	0.883123216	-0.00023937	2.994795582
[414.11]	diseases of the circulatory system	[511.8]	diseases of the respiratory system	3.064244515	0.001462983	44.99479558
[414.11]	diseases of the circulatory system	[695.4]	diseases of the skin and subcutaneous tissue	0.911459446	-2.57E-05	2.641854406
[414.11]	diseases of the circulatory system	[702]	diseases of the skin and subcutaneous tissue	1.036974257	1.01E-05	5.619795582
[414.11]	diseases of the circulatory system	[710.4]	diseases of the musculoskeletal system and connective tissue	1.221844667	5.56E-05	5.619795582
[416.0]	diseases of the circulatory system	[440]	diseases of the circulatory system	1.323827254	7.82E-05	1.179182328
[416.0]	diseases of the circulatory system	[564.1]	diseases of the digestive system	1.174911758	0.001034933	11.23438675
[416.0]	diseases of the circulatory system	[574.5]	diseases of the digestive system	1.179033648	4.58E-05	3.44072079
[416.0]	diseases of the circulatory system	[593.7]	diseases of the genitourinary system	0.755525942	-0.000221055	11.23438675
[416.0]	diseases of the circulatory system	[691.8]	diseases of the skin and subcutaneous tissue	1.574778855	0.000623528	2.048147845
[416.0]	diseases of the circulatory system	[710.0]	diseases of the musculoskeletal system and connective tissue	2.639312582	0.005491639	0.650824119
[416.0]	diseases of the circulatory system	[710.1]	diseases of the musculoskeletal system and connective tissue	7.663026156	0.013194562	0.90701738
[416.0]	diseases of the circulatory system	[714.0]	diseases of the musculoskeletal system and connective tissue	1.182237507	0.001740526	0.257820099
[416.0]	diseases of the circulatory system	[720.0]	diseases of the musculoskeletal system and connective tissue	1.207330455	0.000374509	4.264896614
[416.0]	diseases of the circulatory system	[791.0]	"symptoms, signs, and ill-defined conditions"	2.40628649	0.003352686	4.264896614
[425]	diseases of the circulatory system	[437.0]	diseases of the circulatory system	3.627340075	0.000383591	0.000578269
[425]	diseases of the circulatory system	[518.3]	diseases of the respiratory system	14.72001418	0.000991318	0.000578269
[425]	diseases of the circulatory system	[518.89]	diseases of the respiratory system	4.227252008	0.000436212	0.000578269
[425]	diseases of the circulatory system	[572.4]	diseases of the digestive system	114.2390615	0.002934425	0.000578269
[425]	diseases of the circulatory system	[572.8]	diseases of the digestive system	46.04953523	0.001839054	0.000578269
[425.1]	diseases of the circulatory system	[425.4]	diseases of the circulatory system	8.794023342	0.044726308	1.623280827
[425.4]	diseases of the circulatory system	[426.6]	diseases of the circulatory system	3.26025581	0.014596061	1.85005628
[425.4]	diseases of the circulatory system	[427.41]	diseases of the circulatory system	5.532805111	0.045024939	1.855260698
[425.4]	diseases of the circulatory system	[427.81]	diseases of the circulatory system	2.949520058	0.042594998	1.855260698
[425.4]	diseases of the circulatory system	[746.89]	congenital anomalies	3.104256103	0.002840271	1.855260698
[425.4]	diseases of the circulatory system	[759.89]	congenital anomalies	2.003394911	0.000819174	0.854562644
[427.31]	diseases of the circulatory system	[746.7]	congenital anomalies	2.405320364	0.000604567	11.23438675
[427.41]	diseases of the circulatory system	[427.81]	diseases of the circulatory system	2.219073354	0.010959925	89.99479558
[427.41]	diseases of the circulatory system	[746.89]	congenital anomalies	2.995881731	0.001108518	89.99479558
[427.81]	diseases of the circulatory system	[746.89]	congenital anomalies	2.358301581	0.001659392	89.99479558
[429.2]	diseases of the circulatory system	[437.5]	diseases of the circulatory system	2.382321732	0.000503512	5.59897791
[429.2]	diseases of the circulatory system	[440.9]	diseases of the circulatory system	19.84575441	0.459853886	5.583364656
[429.2]	diseases of the circulatory system	[442.9]	diseases of the circulatory system	2.690840979	0.00288315	7.672650371
[429.2]	diseases of the circulatory system	[443.81]	diseases of the circulatory system	2.35192475	0.012020772	11.20894292
[429.2]	diseases of the circulatory system	[446.5]	diseases of the circulatory system	1.525467138	0.004015206	5.588569074
[429.2]	diseases of the circulatory system	[453]	diseases of the circulatory system	2.424863191	0.00036376	5.609386746
[429.2]	diseases of the circulatory system	[555.0]	diseases of the digestive system	0.890858829	-0.000384687	1.042702006
[429.2]	diseases of the circulatory system	[574.5]	diseases of the digestive system	0.530438823	-0.000256308	5.557342566
[429.2]	diseases of the circulatory system	[581]	diseases of the genitourinary system	6.789616936	0.000624593	5.583364656
[429.2]	diseases of the circulatory system	[606.0]	diseases of the genitourinary system	0.943002352	-1.65E-05	3.558364656
[429.2]	diseases of the circulatory system	[617.0]	diseases of the genitourinary system	0.302776657	-0.00567171	5.583364656
[429.2]	diseases of the circulatory system	[695.4]	diseases of the skin and subcutaneous tissue	1.712500658	0.002916844	2.60542348
[429.2]	diseases of the circulatory system	[710.0]	diseases of the musculoskeletal system and connective tissue	1.232361978	0.001660407	1.301648238
[429.2]	diseases of the circulatory system	[710.1]	diseases of the musculoskeletal system and connective tissue	0.992608141	-3.12E-05	1.814034759
[429.2]	diseases of the circulatory system	[714.0]	diseases of the musculoskeletal system and connective tissue	1.126096177	0.002568941	1.07291574
[429.2]	diseases of the circulatory system	[720.0]	diseases of the musculoskeletal system and connective tissue	1.336622628	0.001297036	4.244078942
[429.2]	diseases of the circulatory system	[733.42]	diseases of the musculoskeletal system and connective tissue	1.210363776	0.001594193	5.59897791
[429.2]	diseases of the circulatory system	[758.0]	congenital anomalies	0.556525978	-0.000501333	2.266056964
[429.2]	diseases of the circulatory system	[758.7]	congenital anomalies	0.683518483	-0.000186383	5.609386746
[429.9]	diseases of the circulatory system	[523.1]	diseases of the digestive system	0.868055829	-8.79E-05	8.990169433
[429.9]	diseases of the circulatory system	[555.0]	diseases of the digestive system	0.890347047	-0.000136826	1.074506782
[429.9]	diseases of the circulatory system	[577.1]	diseases of the digestive system	1.625317021	0.001552947	4.275883718
[429.9]	diseases of the circulatory system	[586]	diseases of the genitourinary system	2.712380778	0.008775642	3.06709251
[429.9]	diseases of the circulatory system	[710.0]	diseases of the musculoskeletal system and connective tissue	1.891806786	0.002256053	0.661811224
[429.9]	diseases of the circulatory system	[714.0]	diseases of the musculoskeletal system and connective tissue	1.288646362	0.002081839	0.268807204
[434.0]	diseases of the circulatory system	[437.0]	diseases of the circulatory system	6.270304599	0.032555429	0.000578269
[434.0]	diseases of the circulatory system	[477.9]	diseases of the respiratory system	0.976990109	-5.49E-05	0.000578269
[434.0]	diseases of the circulatory system	[493.1]	diseases of the respiratory system	19.56694078	0.001165112	0.000578269
[434.0]	diseases of the circulatory system	[503]	diseases of the respiratory system	0.991872574	-2.27E-06	0.000578269
[434.0]	diseases of the circulatory system	[518.3]	diseases of the respiratory system	1.338359823	0.001034363	0.000578269
[434.0]	diseases of the circulatory system	[518.89]	diseases of the respiratory system	0.970355999	-0.000169527	0.000578269
[434.0]	diseases of the circulatory system	[523.4]	diseases of the digestive system	1.698954898	0.000595444	0.000578269
[434.0]	diseases of the circulatory system	[572.4]	diseases of the digestive system	0.897619565	-0.000112248	0.000578269
[434.0]	diseases of the circulatory system	[572.8]	diseases of the digestive system	0.827036882	-0.00029874	0.000578269
[434.0]	diseases of the circulatory system	[588.0]	diseases of the genitourinary system	1.132822888	8.49E-05	0.000578269
[434.0]	diseases of the circulatory system	[623.8]	diseases of the genitourinary system	1.181226531	0.000300052	0.000578269
[434.0]	diseases of the circulatory system	[686.8]	diseases of the skin and subcutaneous tissue	0.624597645	-0.000294849	0.000578269
[434.0]	diseases of the circulatory system	[703.8]	diseases of the skin and subcutaneous tissue	2.084742977	0.001842344	0.000578269
[434.0]	diseases of the circulatory system	[708.9]	diseases of the skin and subcutaneous tissue	0.992787586	-1.00E-05	0.000578269
[434.0]	diseases of the circulatory system	[714.31]	diseases of the musculoskeletal system and connective tissue	3.31132844	0.000352574	0.000578269
[434.0]	diseases of the circulatory system	[729.1]	diseases of the musculoskeletal system and connective tissue	1.016907921	4.91E-05	0.000578269
[434.0]	diseases of the circulatory system	[743.21]	congenital anomalies	15.3740249	0.001017592	0.000578269
[434.0]	diseases of the circulatory system	[745.4]	congenital anomalies	0.468584213	-0.000373261	0.000578269
[434.0]	diseases of the circulatory system	[755.59]	congenital anomalies	4.094169675	0.001123066	0.000578269
[434.0]	diseases of the circulatory system	[790.99]	"symptoms, signs, and ill-defined conditions"	0.622070372	-0.00013301	0.000578269
[434.91]	diseases of the circulatory system	[440]	diseases of the circulatory system	2.638462535	0.00027981	1.184965015
[434.91]	diseases of the circulatory system	[452]	diseases of the circulatory system	0.404824669	-0.000366988	9.994795582
[434.91]	diseases of the circulatory system	[513.0]	diseases of the respiratory system	0.706399082	-0.000433501	2.888190821
[434.91]	diseases of the circulatory system	[555.0]	diseases of the digestive system	0.563795181	-0.000509706	1.069302364
[434.91]	diseases of the circulatory system	[710.0]	diseases of the musculoskeletal system and connective tissue	1.579463189	0.001372732	0.656606806
[434.91]	diseases of the circulatory system	[710.1]	diseases of the musculoskeletal system and connective tissue	0.745974396	-0.00035573	0.912800066
[434.91]	diseases of the circulatory system	[733.42]	diseases of the musculoskeletal system and connective tissue	0.341995144	-0.001653139	8.984965015
[435.9]	diseases of the circulatory system	[442.9]	diseases of the circulatory system	1.905594809	0.001620704	2.566224153
[435.9]	diseases of the circulatory system	[523.1]	diseases of the digestive system	1.484504596	0.000956561	8.994795582
[435.9]	diseases of the circulatory system	[586]	diseases of the genitourinary system	1.615864305	0.00935707	3.071718659
[437.0]	diseases of the circulatory system	[477.9]	diseases of the respiratory system	1.197374394	0.000622796	0.000578269
[437.0]	diseases of the circulatory system	[503]	diseases of the respiratory system	1.136677996	5.04E-05	0.000578269
[437.0]	diseases of the circulatory system	[518.3]	diseases of the respiratory system	1.652094474	0.002638065	0.000578269
[437.0]	diseases of the circulatory system	[518.89]	diseases of the respiratory system	1.124255114	0.000940364	0.000578269
[437.0]	diseases of the circulatory system	[523.4]	diseases of the digestive system	2.12951884	0.001273403	0.000578269
[437.0]	diseases of the circulatory system	[572.4]	diseases of the digestive system	0.955188748	-6.50E-05	0.000578269
[437.0]	diseases of the circulatory system	[572.8]	diseases of the digestive system	1.03663177	8.37E-05	0.000578269
[437.0]	diseases of the circulatory system	[588.0]	diseases of the genitourinary system	2.055492709	0.000892357	0.000578269
[437.0]	diseases of the circulatory system	[623.8]	diseases of the genitourinary system	1.547058409	0.00119864	0.000578269
[437.0]	diseases of the circulatory system	[686.8]	diseases of the skin and subcutaneous tissue	1.145254208	0.000150977	0.000578269
[437.0]	diseases of the circulatory system	[703.8]	diseases of the skin and subcutaneous tissue	2.174692398	0.002640274	0.000578269
[437.0]	diseases of the circulatory system	[708.9]	diseases of the skin and subcutaneous tissue	1.319762846	0.000589562	0.000578269
[437.0]	diseases of the circulatory system	[729.1]	diseases of the musculoskeletal system and connective tissue	1.133871861	0.000514246	0.000578269
[437.0]	diseases of the circulatory system	[743.21]	congenital anomalies	8.809254467	0.00073162	0.000578269
[437.0]	diseases of the circulatory system	[745.4]	congenital anomalies	0.715991655	-0.000263992	0.000578269
[437.0]	diseases of the circulatory system	[755.59]	congenital anomalies	3.016212127	0.000968452	0.000578269
[437.0]	diseases of the circulatory system	[790.99]	"symptoms, signs, and ill-defined conditions"	0.712887645	-0.000133723	0.000578269
[437.5]	diseases of the circulatory system	[617.0]	diseases of the genitourinary system	8.064113292	0.000689653	5.59897791
[440]	diseases of the circulatory system	[440.9]	diseases of the circulatory system	5.015130723	0.00166285	2.958364656
[440]	diseases of the circulatory system	[442.9]	diseases of the circulatory system	91.57514081	0.002621323	5.245436496
[440]	diseases of the circulatory system	[443.1]	diseases of the circulatory system	92.61323958	0.002636463	1.184386746
[440]	diseases of the circulatory system	[443.81]	diseases of the circulatory system	6.752507653	0.000868129	3.492276258
[440]	diseases of the circulatory system	[482.9]	diseases of the respiratory system	6.682090955	0.00086202	0.594795582
[440]	diseases of the circulatory system	[492.8]	diseases of the respiratory system	1.966012265	0.000473737	2.32193373
[440]	diseases of the circulatory system	[573.9]	diseases of the digestive system	22.11472368	0.001759185	2.317307581
[440]	diseases of the circulatory system	[577.0]	diseases of the digestive system	1.36967381	0.00012451	2.932342566
[440]	diseases of the circulatory system	[586]	diseases of the genitourinary system	3.83773686	0.000697218	2.932342566
[440]	diseases of the circulatory system	[593.4]	diseases of the genitourinary system	4.707274297	0.000473647	0.594795582
[440]	diseases of the circulatory system	[621.0]	diseases of the genitourinary system	5.763825382	0.000549934	1.184386746
[440]	diseases of the circulatory system	[710.2]	diseases of the musculoskeletal system and connective tissue	16.59566902	0.001060476	1.727138148
[440]	diseases of the circulatory system	[714.0]	diseases of the musculoskeletal system and connective tissue	0.650218588	-0.000120947	5.739699612
[440]	diseases of the circulatory system	[733.42]	diseases of the musculoskeletal system and connective tissue	4.644576906	0.000468775	1.17397791
[440.0]	diseases of the circulatory system	[448.0]	diseases of the circulatory system	2.613726766	0.001141603	13.32812892
[440.0]	diseases of the circulatory system	[696.0]	diseases of the skin and subcutaneous tissue	0.353435392	-0.000674642	4.994795582
[440.9]	diseases of the circulatory system	[442.9]	diseases of the circulatory system	2.912929847	0.002622407	5.537103163
[440.9]	diseases of the circulatory system	[443.1]	diseases of the circulatory system	4.67143645	0.005004827	5.609386746
[440.9]	diseases of the circulatory system	[446.5]	diseases of the circulatory system	1.469815215	0.002886196	5.588569074
[440.9]	diseases of the circulatory system	[487]	diseases of the respiratory system	3.248436946	0.000604228	3.29169799
[440.9]	diseases of the circulatory system	[555.0]	diseases of the digestive system	0.681958647	-0.000901236	2.127039355
[440.9]	diseases of the circulatory system	[574.5]	diseases of the digestive system	0.812109236	-8.25E-05	3.419903118
[440.9]	diseases of the circulatory system	[575.9]	diseases of the digestive system	2.211337024	0.002587492	5.614591164
[440.9]	diseases of the circulatory system	[577.0]	diseases of the digestive system	1.379244618	0.006050541	3.558364656
[440.9]	diseases of the circulatory system	[579.0]	diseases of the digestive system	0.968204746	-5.99E-05	2.390797089
[440.9]	diseases of the circulatory system	[583.9]	diseases of the genitourinary system	1.679937251	0.001873252	2.266056964
[440.9]	diseases of the circulatory system	[691.8]	diseases of the skin and subcutaneous tissue	1.355869334	0.000662051	0.992847415
[440.9]	diseases of the circulatory system	[694.5]	diseases of the skin and subcutaneous tissue	1.282401813	0.000704402	5.59897791
[440.9]	diseases of the circulatory system	[695.4]	diseases of the skin and subcutaneous tissue	1.675680648	0.002223852	2.60542348
[440.9]	diseases of the circulatory system	[697.0]	diseases of the skin and subcutaneous tissue	1.738940224	0.000814251	5.604182328
[440.9]	diseases of the circulatory system	[710.0]	diseases of the musculoskeletal system and connective tissue	1.186643633	0.001072258	1.301648238
[440.9]	diseases of the circulatory system	[710.1]	diseases of the musculoskeletal system and connective tissue	1.139772681	0.00047467	1.814034759
[440.9]	diseases of the circulatory system	[714.0]	diseases of the musculoskeletal system and connective tissue	1.084966786	0.001391675	1.351553511
[440.9]	diseases of the circulatory system	[720.0]	diseases of the musculoskeletal system and connective tissue	1.051729232	0.000160244	8.529793228
[441.2]	diseases of the circulatory system	[442.9]	diseases of the circulatory system	18.40524998	0.006556448	2.555815318
[441.2]	diseases of the circulatory system	[446.5]	diseases of the circulatory system	3.105690254	0.003554517	6.907463669
[441.2]	diseases of the circulatory system	[492.8]	diseases of the respiratory system	2.095788444	0.006994521	2.984386746
[441.2]	diseases of the circulatory system	[620.2]	diseases of the genitourinary system	0.598294171	-0.000705842	13.3229245
[441.2]	diseases of the circulatory system	[621.0]	diseases of the genitourinary system	0.272574993	-0.001092999	13.31772008
[441.2]	diseases of the circulatory system	[697.0]	diseases of the skin and subcutaneous tissue	0.837821897	-4.91E-05	11.23438675
[441.2]	diseases of the circulatory system	[710.1]	diseases of the musculoskeletal system and connective tissue	1.059061122	5.51E-05	0.912221798
[441.2]	diseases of the circulatory system	[710.4]	diseases of the musculoskeletal system and connective tissue	1.133588011	0.00010434	5.609386746
[442.9]	diseases of the circulatory system	[443.81]	diseases of the circulatory system	3.389769654	0.001193797	5.101800068
[442.9]	diseases of the circulatory system	[446.5]	diseases of the circulatory system	0.833964376	-7.13E-05	2.534997646
[442.9]	diseases of the circulatory system	[453.9]	diseases of the circulatory system	5.798838468	0.001460908	2.529793228
[442.9]	diseases of the circulatory system	[492.8]	diseases of the respiratory system	1.465458302	0.000755584	2.493362302
[442.9]	diseases of the circulatory system	[512.8]	diseases of the respiratory system	1.712402393	0.000453271	2.561019735
[442.9]	diseases of the circulatory system	[516.3]	diseases of the respiratory system	1.489185985	0.000222277	1.863322675
[442.9]	diseases of the circulatory system	[570]	diseases of the digestive system	2.211303972	0.000319153	2.493362302
[442.9]	diseases of the circulatory system	[572.2]	diseases of the digestive system	1.159500867	5.81E-05	2.561019735
[442.9]	diseases of the circulatory system	[573.9]	diseases of the digestive system	2.018477582	0.000280883	2.488736153
[442.9]	diseases of the circulatory system	[577.0]	diseases of the digestive system	1.375156892	0.00041826	7.112103163
[442.9]	diseases of the circulatory system	[577.1]	diseases of the digestive system	1.978408311	0.000385605	5.085608545
[442.9]	diseases of the circulatory system	[583.9]	diseases of the genitourinary system	4.140220525	0.000604569	2.219795471
[442.9]	diseases of the circulatory system	[586]	diseases of the genitourinary system	3.61957888	0.002130472	7.646628281
[442.9]	diseases of the circulatory system	[695.4]	diseases of the skin and subcutaneous tissue	1.450745699	0.00010367	5.054382037
[442.9]	diseases of the circulatory system	[710.0]	diseases of the musculoskeletal system and connective tissue	3.336847597	0.000938155	1.927028536
[442.9]	diseases of the circulatory system	[714.0]	diseases of the musculoskeletal system and connective tissue	0.771516371	-0.000261518	2.110245578
[442.9]	diseases of the circulatory system	[720.0]	diseases of the musculoskeletal system and connective tissue	6.550315955	0.001201493	2.514179974
[442.9]	diseases of the circulatory system	[791.0]	"symptoms, signs, and ill-defined conditions"	0.940416724	-1.70E-05	5.085608545
[443.1]	diseases of the circulatory system	[446.5]	diseases of the circulatory system	1.265127334	0.000113178	6.907463669
[443.1]	diseases of the circulatory system	[577.0]	diseases of the digestive system	1.327530001	0.000363108	3.584386746
[443.1]	diseases of the circulatory system	[583.9]	diseases of the genitourinary system	2.093577099	0.000209357	2.292079054
[443.1]	diseases of the circulatory system	[593.4]	diseases of the genitourinary system	0.434517627	-0.000237804	14.99479558
[443.1]	diseases of the circulatory system	[710.0]	diseases of the musculoskeletal system and connective tissue	1.446288947	0.000178161	0.656028537
[443.1]	diseases of the circulatory system	[714.0]	diseases of the musculoskeletal system and connective tissue	1.080363192	9.15E-05	0.541662288
[443.81]	diseases of the circulatory system	[555.0]	diseases of the digestive system	0.288579521	-0.000734607	0.922798347
[443.81]	diseases of the circulatory system	[570]	diseases of the digestive system	1.712084656	0.000978348	4.92193373
[443.81]	diseases of the circulatory system	[573.9]	diseases of the digestive system	1.339534581	0.000488285	4.917307581
[443.81]	diseases of the circulatory system	[586]	diseases of the genitourinary system	3.680611346	0.011368248	3.035866002
[443.81]	diseases of the circulatory system	[691.8]	diseases of the skin and subcutaneous tissue	1.506102794	0.000343094	0.993425684
[443.81]	diseases of the circulatory system	[710.0]	diseases of the musculoskeletal system and connective tissue	1.212676374	0.000445224	1.227599641
[443.81]	diseases of the circulatory system	[714.0]	diseases of the musculoskeletal system and connective tissue	0.811770374	-0.001123441	0.794856238
[443.81]	diseases of the circulatory system	[733.42]	diseases of the musculoskeletal system and connective tissue	0.359479312	-0.001422044	7.958942925
[443.81]	diseases of the circulatory system	[758.7]	congenital anomalies	2.583174069	0.000273147	4.984386746
[446.1]	diseases of the circulatory system	[446.5]	diseases of the circulatory system	50.40104057	0.003340969	12.82071193
[446.1]	diseases of the circulatory system	[492.8]	diseases of the respiratory system	3.614925778	0.000668715	2.942751402
[446.1]	diseases of the circulatory system	[511.8]	diseases of the respiratory system	9.825351769	0.000780998	4.280509868
[446.1]	diseases of the circulatory system	[513.0]	diseases of the respiratory system	49.39096804	0.001907482	4.202443598
[446.1]	diseases of the circulatory system	[518.81]	diseases of the respiratory system	7.880051031	0.001822081	4.27530545
[446.1]	diseases of the circulatory system	[714.0]	diseases of the musculoskeletal system and connective tissue	2.391126419	0.000250838	1.893215799
[446.4]	diseases of the circulatory system	[583.9]	diseases of the genitourinary system	105.2404991	0.026404864	2.281670218
[446.4]	diseases of the circulatory system	[691.8]	diseases of the skin and subcutaneous tissue	2.622173109	0.000277472	1.008460669
[446.4]	diseases of the circulatory system	[710.0]	diseases of the musculoskeletal system and connective tissue	3.30465652	0.001217341	1.317261492
[446.4]	diseases of the circulatory system	[710.1]	diseases of the musculoskeletal system and connective tissue	1.574467602	0.000179372	0.901812962
[446.4]	diseases of the circulatory system	[714.0]	diseases of the musculoskeletal system and connective tissue	1.508555243	0.000765856	0.531253452
[446.5]	diseases of the circulatory system	[487]	diseases of the respiratory system	10.85022401	0.000828939	3.296902408
[446.5]	diseases of the circulatory system	[492.8]	diseases of the respiratory system	0.999653944	-2.52E-06	2.963569074
[446.5]	diseases of the circulatory system	[511.8]	diseases of the respiratory system	1.313919065	0.000790231	6.917872505
[446.5]	diseases of the circulatory system	[513.0]	diseases of the respiratory system	2.385112652	0.001553101	2.866794881
[446.5]	diseases of the circulatory system	[516.3]	diseases of the respiratory system	1.987331069	0.002010398	2.158691025
[446.5]	diseases of the circulatory system	[518.81]	diseases of the respiratory system	0.988266277	-8.84E-05	6.912668087
[446.5]	diseases of the circulatory system	[523.1]	diseases of the digestive system	1.370554612	0.000175491	6.897054833
[446.5]	diseases of the circulatory system	[530.0]	diseases of the digestive system	0.714581412	-0.00032433	6.907463669
[446.5]	diseases of the circulatory system	[555.0]	diseases of the digestive system	0.976215094	-2.11E-05	3.216581122
[446.5]	diseases of the circulatory system	[570]	diseases of the digestive system	1.378973609	0.000447459	5.963569074
[446.5]	diseases of the circulatory system	[577.0]	diseases of the digestive system	1.2598198	0.001298085	10.76356907
[446.5]	diseases of the circulatory system	[577.1]	diseases of the digestive system	1.677885591	0.001197227	4.24928336
[446.5]	diseases of the circulatory system	[579.0]	diseases of the digestive system	1.102478308	6.05E-05	6.824192982
[446.5]	diseases of the circulatory system	[583.9]	diseases of the genitourinary system	2.168753877	0.001008339	11.50203061
[446.5]	diseases of the circulatory system	[620.2]	diseases of the genitourinary system	1.190556252	0.000381585	6.912668087
[446.5]	diseases of the circulatory system	[621.0]	diseases of the genitourinary system	0.551150262	-0.000768602	6.907463669
[446.5]	diseases of the circulatory system	[694.5]	diseases of the skin and subcutaneous tissue	1.637769662	0.000498165	13.82013176
[446.5]	diseases of the circulatory system	[695.4]	diseases of the skin and subcutaneous tissue	2.460751193	0.001505555	5.257686721
[446.5]	diseases of the circulatory system	[697.0]	diseases of the skin and subcutaneous tissue	2.581465936	0.000545714	11.21356907
[446.5]	diseases of the circulatory system	[702]	diseases of the skin and subcutaneous tissue	0.988099451	-1.15E-05	6.881441579
[446.5]	diseases of the circulatory system	[710.0]	diseases of the musculoskeletal system and connective tissue	3.210477242	0.003976748	4.665061612
[446.5]	diseases of the circulatory system	[710.1]	diseases of the musculoskeletal system and connective tissue	1.291659613	0.000310171	4.602744332
[446.5]	diseases of the circulatory system	[710.2]	diseases of the musculoskeletal system and connective tissue	4.836315752	0.003869517	3.177854788
[446.5]	diseases of the circulatory system	[710.4]	diseases of the musculoskeletal system and connective tissue	3.589790954	0.002305236	5.588569074
[446.5]	diseases of the circulatory system	[714.0]	diseases of the musculoskeletal system and connective tissue	2.105081379	0.005668119	1.6353957
[446.5]	diseases of the circulatory system	[714]	diseases of the musculoskeletal system and connective tissue	3.214881188	0.000342425	13.80972292
[446.5]	diseases of the circulatory system	[742.2]	congenital anomalies	4.037292655	0.000419024	3.599932711
[448.0]	diseases of the circulatory system	[696.0]	diseases of the skin and subcutaneous tissue	1.378991325	8.94E-05	4.984386746
[452]	diseases of the circulatory system	[513.0]	diseases of the respiratory system	3.091090194	0.000570718	2.898021388
[452]	diseases of the circulatory system	[710.0]	diseases of the musculoskeletal system and connective tissue	0.801331023	-8.70E-05	0.666437373
[452]	diseases of the circulatory system	[733.42]	diseases of the musculoskeletal system and connective tissue	0.712626874	-0.000133457	8.994795582
[453.9]	diseases of the circulatory system	[586]	diseases of the genitourinary system	2.545903837	0.003995347	3.035287733
[460]	diseases of the respiratory system	[710.0]	diseases of the musculoskeletal system and connective tissue	0.971666993	-1.59E-05	0.635210865
[460]	diseases of the respiratory system	[714.0]	diseases of the musculoskeletal system and connective tissue	1.239951725	0.000384752	0.242206845
[460]	diseases of the respiratory system	[729.82]	diseases of the musculoskeletal system and connective tissue	6.000989041	0.001385247	6.423367011
[460]	diseases of the respiratory system	[753.13]	congenital anomalies	3.261727029	0.000346866	3.713569074
[477.9]	diseases of the respiratory system	[503]	diseases of the respiratory system	3.788150331	0.000396961	0.000578269
[477.9]	diseases of the respiratory system	[518.3]	diseases of the respiratory system	1.577608379	0.000901976	0.000578269
[477.9]	diseases of the respiratory system	[518.89]	diseases of the respiratory system	2.292448731	0.003775563	0.000578269
[477.9]	diseases of the respiratory system	[523.4]	diseases of the digestive system	1.622158109	0.000270745	0.000578269
[477.9]	diseases of the respiratory system	[572.4]	diseases of the digestive system	0.489740019	-0.000285773	0.000578269
[477.9]	diseases of the respiratory system	[572.8]	diseases of the digestive system	0.690946248	-0.000272673	0.000578269
[477.9]	diseases of the respiratory system	[588.0]	diseases of the genitourinary system	0.721077738	-9.10E-05	0.000578269
[477.9]	diseases of the respiratory system	[623.8]	diseases of the genitourinary system	0.966713393	-2.82E-05	0.000578269
[477.9]	diseases of the respiratory system	[686.8]	diseases of the skin and subcutaneous tissue	0.477091481	-0.000209795	0.000578269
[477.9]	diseases of the respiratory system	[691.8]	diseases of the skin and subcutaneous tissue	7.148074973	0.002849967	0.000578269
[477.9]	diseases of the respiratory system	[703.8]	diseases of the skin and subcutaneous tissue	1.633237048	0.000549386	0.000578269
[477.9]	diseases of the respiratory system	[708.9]	diseases of the skin and subcutaneous tissue	2.88165015	0.001339144	0.000578269
[477.9]	diseases of the respiratory system	[714.31]	diseases of the musculoskeletal system and connective tissue	12.64659418	0.000907518	0.000578269
[477.9]	diseases of the respiratory system	[729.1]	diseases of the musculoskeletal system and connective tissue	2.939065474	0.002875153	0.000578269
[477.9]	diseases of the respiratory system	[745.4]	congenital anomalies	1.789612384	0.000283309	0.000578269
[477.9]	diseases of the respiratory system	[790.99]	"symptoms, signs, and ill-defined conditions"	2.375805266	0.000247343	0.000578269
[483.0]	diseases of the respiratory system	[490]	diseases of the respiratory system	2.171733095	0.001888907	14.98959116
[483.0]	diseases of the respiratory system	[515]	diseases of the respiratory system	3.720838639	0.006071788	7.257114019
[487]	diseases of the respiratory system	[513.0]	diseases of the respiratory system	31.89833353	0.001515554	5.733589761
[487]	diseases of the respiratory system	[518.81]	diseases of the respiratory system	3.635142589	0.000868401	3.322924497
[487]	diseases of the respiratory system	[780.09]	"symptoms, signs, and ill-defined conditions"	14.79393358	0.000993872	3.328128915
[490]	diseases of the respiratory system	[515]	diseases of the respiratory system	2.780436777	0.019065422	7.262318437
[490]	diseases of the respiratory system	[516.0]	diseases of the respiratory system	1.628427949	0.000136906	11.23959116
[490]	diseases of the respiratory system	[691.8]	diseases of the skin and subcutaneous tissue	1.699229164	0.000816852	1.024073923
[492.8]	diseases of the respiratory system	[493.0]	diseases of the respiratory system	2.668159502	0.00049655	4.92193373
[492.8]	diseases of the respiratory system	[496]	diseases of the respiratory system	3.341785372	0.159366596	2.989591164
[492.8]	diseases of the respiratory system	[501]	diseases of the respiratory system	3.811986875	0.016423105	2.994795582
[492.8]	diseases of the respiratory system	[502]	diseases of the respiratory system	4.810455542	0.009059577	2.984965015
[492.8]	diseases of the respiratory system	[511.8]	diseases of the respiratory system	1.991225205	0.009435264	2.994795582
[492.8]	diseases of the respiratory system	[516.3]	diseases of the respiratory system	4.190878254	0.024568268	4.312177633
[492.8]	diseases of the respiratory system	[529.1]	diseases of the digestive system	2.462916464	0.000640976	2.989591164
[492.8]	diseases of the respiratory system	[555.0]	diseases of the digestive system	1.218301134	0.000732508	1.00627108
[492.8]	diseases of the respiratory system	[573.9]	diseases of the digestive system	1.383088868	0.00179026	2.649206458
[492.8]	diseases of the respiratory system	[577.1]	diseases of the digestive system	1.987435623	0.006594379	5.942751402
[492.8]	diseases of the respiratory system	[577.8]	diseases of the digestive system	1.63001746	0.002795626	2.979182328
[492.8]	diseases of the respiratory system	[590.1]	diseases of the genitourinary system	1.131946456	3.48E-05	2.995373851
[492.8]	diseases of the respiratory system	[602.2]	diseases of the genitourinary system	0.712867043	-0.000213471	2.994795582
[492.8]	diseases of the respiratory system	[620.2]	diseases of the genitourinary system	0.625279175	-0.002837402	2.989591164
[492.8]	diseases of the respiratory system	[621.0]	diseases of the genitourinary system	0.382126048	-0.004000786	2.984386746
[492.8]	diseases of the respiratory system	[695.4]	diseases of the skin and subcutaneous tissue	1.313315864	0.001221091	2.568992554
[492.8]	diseases of the respiratory system	[697.0]	diseases of the skin and subcutaneous tissue	1.481208745	0.00062789	8.979182328
[492.8]	diseases of the respiratory system	[702.0]	diseases of the skin and subcutaneous tissue	1.697067314	0.002021161	2.979182328
[492.8]	diseases of the respiratory system	[702]	diseases of the skin and subcutaneous tissue	1.529604167	0.001935027	2.958364656
[492.8]	diseases of the respiratory system	[710.0]	diseases of the musculoskeletal system and connective tissue	1.130861027	0.00089022	0.593575521
[492.8]	diseases of the respiratory system	[710.1]	diseases of the musculoskeletal system and connective tissue	1.023937989	9.63E-05	1.777603834
[492.8]	diseases of the respiratory system	[710.4]	diseases of the musculoskeletal system and connective tissue	1.022927022	7.72E-05	5.54693373
[492.8]	diseases of the respiratory system	[714.0]	diseases of the musculoskeletal system and connective tissue	1.179198299	0.003475551	0.757847043
[492.8]	diseases of the respiratory system	[756.51]	congenital anomalies	1.440964479	0.000371813	2.97397791
[493.0]	diseases of the respiratory system	[493.9]	diseases of the respiratory system	438.4926688	0.008182885	2.44795582
[493.0]	diseases of the respiratory system	[516.3]	diseases of the respiratory system	11.07138866	0.000839139	7.396489909
[493.0]	diseases of the respiratory system	[518.81]	diseases of the respiratory system	4.154448673	0.000972396	2.489591164
[493.0]	diseases of the respiratory system	[577.0]	diseases of the digestive system	1.858843028	0.000175578	4.932342566
[493.0]	diseases of the respiratory system	[714.0]	diseases of the musculoskeletal system and connective tissue	3.529758047	0.000530945	2.135422644
[493.0]	diseases of the respiratory system	[720.0]	diseases of the musculoskeletal system and connective tissue	48.69847993	0.001893352	2.442751402
[493.1]	diseases of the respiratory system	[518.89]	diseases of the respiratory system	13.06605166	0.000927656	0.000578269
[493.9]	diseases of the respiratory system	[493.91]	diseases of the respiratory system	31.06760263	0.017449696	3.804319392
[493.9]	diseases of the respiratory system	[513.0]	diseases of the respiratory system	1.081299442	2.17E-05	2.851181627
[493.9]	diseases of the respiratory system	[516.3]	diseases of the respiratory system	1.313554587	0.000151701	2.143077771
[493.9]	diseases of the respiratory system	[579.0]	diseases of the digestive system	3.898537699	0.000406601	2.380388253
[493.9]	diseases of the respiratory system	[714.0]	diseases of the musculoskeletal system and connective tissue	1.727487519	0.000886596	0.783869133
[493.91]	diseases of the respiratory system	[714.0]	diseases of the musculoskeletal system and connective tissue	1.28353246	0.001846403	0.273433353
[494]	diseases of the respiratory system	[513.0]	diseases of the respiratory system	15.43174836	0.020205864	5.785633941
[494]	diseases of the respiratory system	[530.11]	diseases of the digestive system	2.233233095	0.00231292	8.16100051
[494]	diseases of the respiratory system	[555.0]	diseases of the digestive system	0.564113276	-0.000482979	2.147857027
[494]	diseases of the respiratory system	[573.9]	diseases of the digestive system	1.131456255	0.00020286	2.706455055
[494]	diseases of the respiratory system	[576.1]	diseases of the digestive system	0.748985447	-0.000777006	12.85193844
[494]	diseases of the respiratory system	[577.0]	diseases of the digestive system	0.955044783	-0.00028045	3.579182328
[494]	diseases of the respiratory system	[577.1]	diseases of the digestive system	1.568436425	0.001253562	4.264896614
[494]	diseases of the respiratory system	[606.1]	diseases of the genitourinary system	2.653919161	0.000281579	5.273299975
[494]	diseases of the respiratory system	[617.0]	diseases of the genitourinary system	0.518677612	-0.001230877	5.604182328
[494]	diseases of the respiratory system	[714.0]	diseases of the musculoskeletal system and connective tissue	2.286879121	0.00824188	0.257820099
[500]	diseases of the respiratory system	[513.0]	diseases of the respiratory system	6.856898367	0.005580424	2.898021388
[500]	diseases of the respiratory system	[720.0]	diseases of the musculoskeletal system and connective tissue	0.904665741	-7.86E-05	4.280509868
[501]	diseases of the respiratory system	[502]	diseases of the respiratory system	30.44022866	0.014861724	12.85193844
[501]	diseases of the respiratory system	[577.1]	diseases of the digestive system	1.415384594	0.000588996	4.280509868
[502]	diseases of the respiratory system	[577.1]	diseases of the digestive system	2.305927566	0.000753824	4.2706793
[502]	diseases of the respiratory system	[579.0]	diseases of the digestive system	2.060593274	0.000204651	4.579559609
[502]	diseases of the respiratory system	[608.1]	diseases of the genitourinary system	3.333644736	0.000613241	12.85251671
[502]	diseases of the respiratory system	[695.4]	diseases of the skin and subcutaneous tissue	3.381824148	0.000802345	2.632023838
[502]	diseases of the respiratory system	[710.0]	diseases of the musculoskeletal system and connective tissue	2.444672806	0.000849459	1.328248597
[502]	diseases of the respiratory system	[710.1]	diseases of the musculoskeletal system and connective tissue	3.176557443	0.000756531	0.912800066
[502]	diseases of the respiratory system	[710.3]	diseases of the musculoskeletal system and connective tissue	6.603963791	0.00085419	6.908041938
[502]	diseases of the respiratory system	[710.4]	diseases of the musculoskeletal system and connective tissue	0.90669175	-2.71E-05	5.609965015
[502]	diseases of the respiratory system	[714.0]	diseases of the musculoskeletal system and connective tissue	1.217430547	0.000364499	0.511280804
[502]	diseases of the respiratory system	[758.0]	congenital anomalies	8.865430444	0.000731651	1.138811169
[503]	diseases of the respiratory system	[518.3]	diseases of the respiratory system	6.919085006	0.001080454	0.000578269
[503]	diseases of the respiratory system	[518.89]	diseases of the respiratory system	5.298675328	0.001467889	0.000578269
[503]	diseases of the respiratory system	[588.0]	diseases of the genitourinary system	52.70845663	0.001972521	0.000578269
[truncated: 63,985 more chars]
